# Supplementary material for: Crystal structure of bis­(allyl­ammonium) oxalate
Source: Acta Crystallogr Sect E Struct Rep Online. 2014 Nov 5;70(Pt 12):o1229–30. doi: 10.1107/S1600536814023617 (PMC4257458; doi:10.1107/S1600536814023617)
Supplement: Supplementary file 1 [file e-70-o1229-sup1.cif]

##############################################################################
#                                                                            #
# This CIF contains the data in a paper accepted for publication in          #
# Acta Crystallographica Section E. It conforms to the requirements of       #
# Notes for Authors for Acta Crystallographica Section E, and has been       #
# peer reviewed under the auspices of the IUCr Commission on Journals.       #
#                                                                            #
# Full details of the Crystallographic Information File format               #
# are given in the paper "The Crystallographic Information File (CIF):       #
# a New Standard Archive File for Crystallography" by S. R. Hall, F. H.      #
# Allen and I. D. Brown [Acta Cryst. (1991), A47, 655-685].                  #
#                                                                            #
# The current version of the core CIF dictionary is obtainable from          #
# ftp://ftp.iucr.org/pub/cif_core.dic.                                       #
#                                                                            #
# Software is freely available for graphical display of the structure(s)     #
# in this CIF. For information consult the CIF software page                 #
# http://www.iucr.org/resources/cif/software.                                #
#                                                                            #
# This file may be used for bona fide research purposes within the           #
# scientific community so long as proper attribution is given to the journal # 
# article from which it was obtained.                                        #
#                                                                            #
##############################################################################
data_global
_audit_creation_method     SHELXL-97
_journal_date_recd_electronic     2014-10-22
_journal_date_accepted     2014-10-27
_journal_name_full     'Acta Crystallographica, Section E'
_journal_year     2014
_journal_volume     70
_journal_issue     12
_journal_page_first     o1229
_journal_page_last     o1230
_journal_paper_category     HO
_journal_paper_doi     10.1107/S1600536814023617
_journal_coeditor_code     SU5011
_publ_contact_author_name     'Bartosz Zarychta'
_publ_contact_author_address
; Faculty of Chemistry
  University of Opole
  Oleska 48
  45-052 Opole
  Poland
;
_publ_contact_author_email     bzarychta@uni.opole.pl
_publ_section_title
;
Crystal structure of bis(allylammonium) oxalate
;
loop_
    _publ_author_name
    _publ_author_address
    'Dziuk, B\/la\.zej'
; Faculty of Chemistry
  University of Opole
  Oleska 48
  45-052 Opole
  Poland
;
    'Zarychta, Bartosz'
; Faculty of Chemistry
  University of Opole
  Oleska 48
  45-052 Opole
  Poland
;
    'Ejsmont, Krzysztof'
; Faculty of Chemistry
  University of Opole
  Oleska 48
  45-052 Opole
  Poland
;
data_I
_database_code_depnum_ccdc_archive 'CCDC 1031212'
_audit_creation_method     SHELXL-2013
_chemical_name_systematic
;
Bis(allylammonium) oxalate
;
_chemical_name_common     'allylammonium oxalate'
_chemical_formula_moiety     '2(C3 H8 N +), C2 O4  -'
_chemical_formula_sum     'C8 H16 N2 O4'
_chemical_formula_iupac     '2C3 H8 N +, C2 O4 -'
_chemical_formula_weight     204.23
_chemical_melting_point     ?
_shelx_space_group_comment
;
The symmetry employed for this shelxl refinement is uniquely defined
by the following loop, which should always be used as a source of
symmetry information in preference to the above space-group names.
They are only intended as comments.
;
_space_group_crystal_system     monoclinic
_space_group_name_H-M_alt     'P 21/n'
_space_group_name_Hall     '-P 2yn'
loop_
    _space_group_symop_operation_xyz
    'x, y, z'
    '-x+1/2, y+1/2, -z+1/2'
    '-x, -y, -z'
    'x-1/2, -y-1/2, z-1/2'
_cell_length_a     6.7060(3)
_cell_length_b     12.1364(10)
_cell_length_c     40.6017(16)
_cell_angle_alpha     90
_cell_angle_beta     93.969(4)
_cell_angle_gamma     90
_cell_volume     3296.5(3)
_cell_formula_units_Z     12
_cell_measurement_reflns_used     21821
_cell_measurement_theta_min     3.018
_cell_measurement_theta_max     25.998
_cell_measurement_temperature     100.00(10)
_exptl_crystal_description     'block'
_exptl_crystal_colour     'colourless'
_exptl_crystal_size_max     0.25
_exptl_crystal_size_mid     0.15
_exptl_crystal_size_min     0.10
_exptl_crystal_density_diffrn     1.235
_exptl_crystal_density_meas     ?
_exptl_crystal_density_method     'not measured'
_exptl_crystal_F_000     1320
_exptl_absorpt_coefficient_mu     0.099
_exptl_absorpt_correction_type     none
_exptl_absorpt_process_details     ?
_shelx_estimated_absorpt_T_min     ?
_shelx_estimated_absorpt_T_max     ?
_exptl_absorpt_correction_T_min     ?
_exptl_absorpt_correction_T_max     ?
_exptl_special_details     ?
_diffrn_ambient_temperature     100.00(10)
_diffrn_radiation_type     MoK\a
_diffrn_radiation_wavelength     0.71073
_diffrn_radiation_source     'fine-focus sealed tube'
_diffrn_radiation_monochromator     graphite
_diffrn_measurement_device_type     'Oxford Diffraction Xcalibur CCD'
_diffrn_measurement_method     '\w scan'
_diffrn_detector_area_resol_mean     ?
_diffrn_reflns_number     21821
_diffrn_reflns_av_R_equivalents     0.0357
_diffrn_reflns_theta_min     3.018
_diffrn_reflns_theta_max     25.998
_diffrn_reflns_theta_full     25.242
_diffrn_measured_fraction_theta_max     0.999
_diffrn_measured_fraction_theta_full     0.999
_diffrn_reflns_limit_h_min     -8
_diffrn_reflns_limit_h_max     8
_diffrn_reflns_limit_k_min     -14
_diffrn_reflns_limit_k_max     13
_diffrn_reflns_limit_l_min     -49
_diffrn_reflns_limit_l_max     47
_diffrn_standards_number     .
_diffrn_standards_interval_count     0
_diffrn_standards_interval_time     0
_diffrn_standards_decay_%     0
_refine_special_details     ?
_reflns_number_total     6460
_reflns_number_gt     4306
_reflns_threshold_expression     I>2\s(I)
_refine_ls_structure_factor_coef     Fsqd
_refine_ls_matrix_type     full
_refine_ls_R_factor_all     0.0866
_refine_ls_R_factor_gt     0.0531
_refine_ls_wR_factor_gt     0.1233
_refine_ls_wR_factor_ref     0.1317
_refine_ls_goodness_of_fit_ref     1.027
_refine_ls_restrained_S_all     1.025
_refine_ls_number_reflns     6460
_refine_ls_number_parameters     397
_refine_ls_number_restraints     38
_refine_ls_hydrogen_treatment     constr
_refine_ls_weighting_scheme     calc
_refine_ls_weighting_details
                      'w=1/[\s^2^(Fo^2^)+(0.0677P)^2^] where P=(Fo^2^+2Fc^2^)/3'
_atom_sites_solution_hydrogens     geom
_atom_sites_solution_primary     ?
_atom_sites_solution_secondary     ?
_refine_ls_shift/su_max     0.000
_refine_ls_shift/su_mean     0.000
_refine_diff_density_max     0.570
_refine_diff_density_min     -0.442
_refine_ls_extinction_method     none
_refine_ls_extinction_coef     .
loop_
    _atom_type_symbol
    _atom_type_description
    _atom_type_scat_dispersion_real
    _atom_type_scat_dispersion_imag
    _atom_type_scat_source
    'C' 'C' 0.0033 0.0016
                         'International Tables Vol C Tables 4.2.6.8 and 6.1.1.4'
    'H' 'H' 0.0000 0.0000
                         'International Tables Vol C Tables 4.2.6.8 and 6.1.1.4'
    'N' 'N' 0.0061 0.0033
                         'International Tables Vol C Tables 4.2.6.8 and 6.1.1.4'
    'O' 'O' 0.0106 0.0060
                         'International Tables Vol C Tables 4.2.6.8 and 6.1.1.4'
_computing_data_collection
;
CrysAlis CCD (Oxford Diffraction, 2008)
;
_computing_cell_refinement
;
CrysAlis CCD (Oxford Diffraction, 2008)
;
_computing_data_reduction
;
CrysAlis RED (Oxford Diffraction, 2008)
;
_computing_structure_solution
;
SHELXS2013 (Sheldrick, 2008)
;
_computing_structure_refinement
;
SHELXL2013 (Sheldrick, 2008)
;
_computing_molecular_graphics
;
SHELXTL (Sheldrick, 2008) and PLATON (Spek, 2009)
;
_computing_publication_material
;
SHELXL2013 (Sheldrick, 2008)
;
loop_
    _atom_site_type_symbol
    _atom_site_label
    _atom_site_fract_x
    _atom_site_fract_y
    _atom_site_fract_z
    _atom_site_U_iso_or_equiv
    _atom_site_adp_type
    _atom_site_calc_flag
    _atom_site_occupancy
    _atom_site_disorder_assembly
    _atom_site_disorder_group
    N N1 0.0693(2) 0.39719(14) 0.24556(4) 0.0168(4) Uani d 1 . .
    H H1A 0.1840 0.3626 0.2509 0.025 Uiso calc 1 . .
    H H1B -0.0319 0.3503 0.2469 0.025 Uiso calc 1 . .
    H H1C 0.0549 0.4530 0.2594 0.025 Uiso calc 1 . .
    C C1 0.0706(3) 0.43979(19) 0.21148(5) 0.0233(5) Uani d 1 . .
    H H1D 0.0888 0.3789 0.1965 0.028 Uiso calc 1 . .
    H H1E 0.1825 0.4898 0.2101 0.028 Uiso calc 1 . .
    C C2 -0.1179(4) 0.4984(2) 0.20118(6) 0.0286(6) Uani d 1 . .
    H H2D -0.2376 0.4615 0.2035 0.034 Uiso calc 1 . .
    C C3 -0.1275(4) 0.5981(2) 0.18910(7) 0.0423(7) Uani d 1 . .
    H H3D -0.0108 0.6375 0.1864 0.051 Uiso calc 1 . .
    H H3E -0.2511 0.6297 0.1832 0.051 Uiso calc 1 . .
    N N2 0.9169(2) 0.04985(13) 0.07308(4) 0.0146(4) Uani d 1 . .
    H H2A 1.0339 0.0818 0.0786 0.022 Uiso calc 1 . .
    H H2B 0.8945 -0.0030 0.0876 0.022 Uiso calc 1 . .
    H H2C 0.8199 0.0999 0.0731 0.022 Uiso calc 1 . .
    C C4 0.9211(3) 0.00129(18) 0.03964(5) 0.0197(5) Uani d 1 . .
    H H4D 1.0297 -0.0514 0.0395 0.024 Uiso calc 1 . .
    H H4E 0.9463 0.0591 0.0239 0.024 Uiso calc 1 . .
    C C5 0.7292(3) -0.0550(2) 0.02916(6) 0.0247(5) Uani d 1 . .
    H H5D 0.6114 -0.0148 0.0298 0.030 Uiso calc 1 . .
    C C6 0.7165(4) -0.1577(2) 0.01908(6) 0.0354(7) Uani d 1 . .
    H H6D 0.8317 -0.1999 0.0182 0.042 Uiso calc 1 . .
    H H6E 0.5923 -0.1882 0.0129 0.042 Uiso calc 1 . .
    N N3 0.7745(2) 0.40896(13) 0.05764(4) 0.0159(4) Uani d 1 . .
    H H3A 0.7731 0.4511 0.0756 0.024 Uiso calc 1 . .
    H H3B 0.8881 0.3709 0.0582 0.024 Uiso calc 1 . .
    H H3C 0.6716 0.3625 0.0571 0.024 Uiso calc 1 . .
    C C7 0.7589(3) 0.47910(18) 0.02790(6) 0.0262(6) Uani d 1 . .
    H H7A 0.8698 0.5306 0.0290 0.031 Uiso calc 1 . .
    H H7B 0.6364 0.5216 0.0278 0.031 Uiso calc 1 . .
    C C8 0.7597(3) 0.4167(2) -0.00353(6) 0.0303(6) Uani d 1 . .
    H H8A 0.7520 0.4582 -0.0228 0.036 Uiso calc 1 . .
    C C9 0.7701(4) 0.3098(2) -0.00713(6) 0.0319(6) Uani d 1 . .
    H H9A 0.7781 0.2642 0.0113 0.038 Uiso calc 1 . .
    H H9B 0.7694 0.2793 -0.0282 0.038 Uiso calc 1 . .
    N N4 1.2953(2) 0.54981(14) 0.09731(4) 0.0173(4) Uani d 1 . .
    H H4A 1.1841 0.5880 0.0923 0.026 Uiso calc 1 . .
    H H4B 1.3041 0.4947 0.0830 0.026 Uiso calc 1 . .
    H H4C 1.4009 0.5939 0.0963 0.026 Uiso calc 1 . .
    C C10 1.2902(4) 0.5047(2) 0.13118(6) 0.0285(6) Uani d 1 . .
    H H10A 1.2791 0.5650 0.1466 0.034 Uiso calc 1 . .
    H H10B 1.1728 0.4585 0.1323 0.034 Uiso calc 1 . .
    C C11 1.4686(4) 0.4398(2) 0.14102(6) 0.0382(7) Uani d 1 . .
    H H11A 1.5926 0.4719 0.1385 0.046 Uiso calc 1 . .
    C C12 1.4659(5) 0.3402(3) 0.15312(7) 0.0548(9) Uani d 1 . .
    H H12A 1.3446 0.3057 0.1560 0.066 Uiso calc 1 . .
    H H12B 1.5854 0.3038 0.1588 0.066 Uiso calc 1 . .
    N N5 0.4296(2) 0.89624(14) 0.10655(4) 0.0174(4) Uani d 1 . .
    H H5A 0.3922 0.9540 0.0941 0.026 Uiso calc 1 . .
    H H5B 0.3529 0.8386 0.1007 0.026 Uiso calc 1 . .
    H H5C 0.5567 0.8801 0.1037 0.026 Uiso calc 1 . .
    C C13 0.4079(4) 0.92265(19) 0.14159(6) 0.0270(6) Uani d 1 . .
    H H13A 0.4922 0.9853 0.1478 0.032 Uiso calc 1 . .
    H H13B 0.2705 0.9436 0.1443 0.032 Uiso calc 1 . .
    C C14 0.4622(5) 0.8297(2) 0.16383(7) 0.0433(7) Uani d 1 . .
    H H14A 0.5926 0.8043 0.1630 0.052 Uiso calc 1 . .
    C C15 0.3600(5) 0.7797(2) 0.18369(7) 0.0518(9) Uani d 1 . .
    H H15A 0.2281 0.8004 0.1859 0.062 Uiso calc 1 . .
    H H15B 0.4159 0.7219 0.1962 0.062 Uiso calc 1 . .
    N N6 0.9227(2) 0.05348(14) 0.22058(4) 0.0177(4) Uani d 1 . .
    H H6A 0.9646 -0.0048 0.2325 0.027 Uiso calc 1 . .
    H H6B 0.7959 0.0677 0.2243 0.027 Uiso calc 1 . .
    H H6C 0.9981 0.1116 0.2264 0.027 Uiso calc 1 . .
    C C16 0.9382(4) 0.0301(2) 0.18525(6) 0.0298(6) Uani d 1 . .
    H H16A 1.0365 -0.0278 0.1833 0.036 Uiso calc 1 A 1
    H H16B 0.8106 0.0016 0.1763 0.036 Uiso calc 1 A 1
    C C17A 0.9923(12) 0.1216(5) 0.16504(16) 0.0347(15) Uani d 0.45 B 1
    H H17A 1.1199 0.1483 0.1709 0.042 Uiso calc 0.45 B 1
    C C18A 0.9094(14) 0.1719(13) 0.1421(4) 0.038(3) Uani d 0.45 B 1
    H H18A 0.7810 0.1521 0.1342 0.045 Uiso calc 0.45 B 1
    H H18B 0.9745 0.2300 0.1325 0.045 Uiso calc 0.45 B 1
    C C17B 0.8712(8) 0.1232(4) 0.16450(13) 0.0240(11) Uani d 0.55 B 2
    H H17B 0.7410 0.1482 0.1660 0.029 Uiso calc 0.55 B 2
    C C18B 0.9883(12) 0.1764(10) 0.1429(3) 0.033(2) Uani d 0.55 B 2
    H H18C 1.1192 0.1534 0.1408 0.040 Uiso calc 0.55 B 2
    H H18D 0.9364 0.2352 0.1303 0.040 Uiso calc 0.55 B 2
    O O1 0.8657(2) 0.86307(11) 0.11197(4) 0.0174(3) Uani d 1 . .
    O O2 1.1046(2) 0.76253(12) 0.09007(4) 0.0212(4) Uani d 1 . .
    O O3 0.6117(2) 0.69093(12) 0.09661(4) 0.0297(4) Uani d 1 . .
    O O4 0.8778(2) 0.58025(11) 0.09925(4) 0.0239(4) Uani d 1 . .
    C C19 0.9343(3) 0.77562(17) 0.10068(5) 0.0143(5) Uani d 1 . .
    C C20 0.7955(3) 0.67310(17) 0.09876(5) 0.0162(5) Uani d 1 . .
    O O5 0.3551(2) 0.37126(11) 0.05668(3) 0.0159(3) Uani d 1 . .
    O O6 0.0928(2) 0.26559(12) 0.06678(4) 0.0222(4) Uani d 1 . .
    O O7 0.5985(2) 0.19598(11) 0.06801(4) 0.0191(4) Uani d 1 . .
    O O8 0.3342(2) 0.09181(11) 0.07784(4) 0.0219(4) Uani d 1 . .
    C C21 0.2742(3) 0.28163(16) 0.06386(5) 0.0122(4) Uani d 1 . .
    C C22 0.4160(3) 0.18068(16) 0.07032(5) 0.0139(5) Uani d 1 . .
    O O9 0.7477(2) 0.25409(12) 0.23883(4) 0.0237(4) Uani d 1 . .
    O O10 0.4852(2) 0.35506(12) 0.25117(4) 0.0257(4) Uani d 1 . .
    O O11 0.4942(2) 0.08883(11) 0.21818(4) 0.0173(3) Uani d 1 . .
    O O12 0.2475(2) 0.18011(12) 0.24079(4) 0.0226(4) Uani d 1 . .
    C C23 0.5651(3) 0.26894(17) 0.24167(5) 0.0159(5) Uani d 1 . .
    C C24 0.4224(3) 0.17033(16) 0.23246(5) 0.0145(5) Uani d 1 . .
loop_
    _atom_site_aniso_label
    _atom_site_aniso_U_11
    _atom_site_aniso_U_22
    _atom_site_aniso_U_33
    _atom_site_aniso_U_12
    _atom_site_aniso_U_13
    _atom_site_aniso_U_23
    N1 0.0115(9) 0.0126(9) 0.0267(11) 0.0018(7) 0.0032(8) -0.0010(8)
    C1 0.0230(13) 0.0245(13) 0.0229(13) 0.0013(10) 0.0052(10) -0.0006(10)
    C2 0.0228(13) 0.0355(15) 0.0271(14) -0.0015(11) -0.0021(11) 0.0036(12)
    C3 0.0470(18) 0.0395(17) 0.0396(17) 0.0115(14) -0.0023(14) 0.0070(14)
    N2 0.0111(9) 0.0115(9) 0.0215(10) -0.0007(7) 0.0030(7) 0.0005(8)
    C4 0.0203(12) 0.0191(12) 0.0203(13) 0.0009(9) 0.0057(9) -0.0006(9)
    C5 0.0182(12) 0.0328(14) 0.0228(13) 0.0016(10) 0.0006(10) -0.0030(11)
    C6 0.0305(15) 0.0404(17) 0.0354(16) -0.0147(12) 0.0043(12) -0.0091(13)
    N3 0.0099(9) 0.0121(9) 0.0258(11) 0.0013(7) 0.0019(7) 0.0002(8)
    C7 0.0200(13) 0.0198(12) 0.0389(15) 0.0038(10) 0.0029(11) 0.0156(11)
    C8 0.0174(13) 0.0453(17) 0.0284(15) 0.0011(11) 0.0036(10) 0.0180(12)
    C9 0.0280(15) 0.0460(17) 0.0215(14) 0.0002(12) 0.0008(11) 0.0024(12)
    N4 0.0132(9) 0.0116(9) 0.0271(11) 0.0004(7) 0.0028(8) -0.0016(8)
    C10 0.0341(15) 0.0277(14) 0.0243(14) 0.0049(11) 0.0064(11) -0.0018(11)
    C11 0.0286(15) 0.0543(19) 0.0316(16) 0.0057(13) 0.0012(11) 0.0025(14)
    C12 0.051(2) 0.051(2) 0.063(2) 0.0295(16) 0.0130(16) 0.0173(17)
    N5 0.0120(9) 0.0124(9) 0.0284(11) 0.0037(7) 0.0052(8) 0.0034(8)
    C13 0.0320(14) 0.0199(13) 0.0291(14) 0.0025(10) 0.0023(11) -0.0026(11)
    C14 0.071(2) 0.0266(15) 0.0324(16) 0.0002(14) 0.0049(15) -0.0014(13)
    C15 0.089(3) 0.0298(16) 0.0397(18) 0.0032(16) 0.0267(17) -0.0064(14)
    N6 0.0115(9) 0.0122(9) 0.0298(11) 0.0018(7) 0.0038(8) 0.0012(8)
    C16 0.0402(16) 0.0240(14) 0.0251(14) 0.0026(11) 0.0022(11) -0.0071(11)
    C17A 0.044(4) 0.034(3) 0.027(3) -0.002(3) 0.007(3) -0.004(3)
    C18A 0.035(6) 0.041(5) 0.038(4) 0.004(6) 0.010(6) -0.003(4)
    C17B 0.020(3) 0.025(2) 0.026(3) 0.002(2) 0.001(2) 0.002(2)
    C18B 0.044(5) 0.027(3) 0.030(4) -0.010(5) 0.014(5) -0.003(3)
    O1 0.0182(8) 0.0107(8) 0.0238(9) 0.0014(6) 0.0054(7) -0.0017(6)
    O2 0.0151(8) 0.0170(8) 0.0322(9) -0.0004(6) 0.0075(7) -0.0012(7)
    O3 0.0121(9) 0.0157(8) 0.0617(13) 0.0009(6) 0.0045(8) -0.0035(8)
    O4 0.0193(8) 0.0096(8) 0.0430(11) 0.0015(6) 0.0030(7) -0.0033(7)
    C19 0.0149(11) 0.0124(11) 0.0155(11) 0.0007(9) 0.0006(9) 0.0017(9)
    C20 0.0163(12) 0.0142(11) 0.0187(12) -0.0004(9) 0.0054(9) -0.0032(9)
    O5 0.0149(8) 0.0095(7) 0.0236(9) -0.0001(6) 0.0045(6) 0.0020(6)
    O6 0.0112(8) 0.0159(8) 0.0401(10) 0.0028(6) 0.0049(7) 0.0070(7)
    O7 0.0100(8) 0.0136(8) 0.0340(10) 0.0015(6) 0.0036(6) 0.0030(7)
    O8 0.0120(8) 0.0114(8) 0.0425(10) 0.0013(6) 0.0026(7) 0.0098(7)
    C21 0.0117(11) 0.0111(10) 0.0141(11) 0.0016(8) 0.0019(8) -0.0007(8)
    C22 0.0120(11) 0.0133(11) 0.0165(11) -0.0002(9) 0.0022(8) 0.0005(9)
    O9 0.0123(8) 0.0156(8) 0.0436(11) -0.0008(6) 0.0054(7) -0.0042(7)
    O10 0.0167(9) 0.0126(8) 0.0479(11) 0.0013(6) 0.0039(7) -0.0110(7)
    O11 0.0171(8) 0.0126(8) 0.0227(9) 0.0005(6) 0.0041(6) -0.0034(6)
    O12 0.0118(8) 0.0193(8) 0.0376(10) -0.0019(6) 0.0072(7) -0.0065(7)
    C23 0.0142(11) 0.0118(11) 0.0217(12) 0.0005(9) 0.0013(9) 0.0008(9)
    C24 0.0145(12) 0.0103(11) 0.0188(12) 0.0010(9) 0.0025(9) 0.0026(9)
_geom_special_details
;
All e.s.d.'s (except the e.s.d. in the dihedral angle between two l.s. planes)
are estimated using the full covariance matrix. The cell e.s.d.'s are taken
into account individually in the estimation of e.s.d.'s in distances, angles
and torsion angles; correlations between e.s.d.'s in cell parameters are only
used when they are defined by crystal symmetry. An approximate (isotropic)
treatment of cell e.s.d.'s is used for estimating e.s.d.'s involving l.s.
planes.
;
loop_
    _geom_bond_atom_site_label_1
    _geom_bond_atom_site_label_2
    _geom_bond_site_symmetry_2
    _geom_bond_distance
    _geom_bond_publ_flag
    N1 C1 . 1.478(3) ?
    N1 H1A . 0.8900 ?
    N1 H1B . 0.8900 ?
    N1 H1C . 0.8900 ?
    C1 C2 . 1.485(3) ?
    C1 H1D . 0.9700 ?
    C1 H1E . 0.9700 ?
    C2 C3 . 1.305(3) ?
    C2 H2D . 0.9300 ?
    C3 H3D . 0.9300 ?
    C3 H3E . 0.9300 ?
    N2 C4 . 1.482(3) ?
    N2 H2A . 0.8900 ?
    N2 H2B . 0.8900 ?
    N2 H2C . 0.8900 ?
    C4 C5 . 1.492(3) ?
    C4 H4D . 0.9700 ?
    C4 H4E . 0.9700 ?
    C5 C6 . 1.313(3) ?
    C5 H5D . 0.9300 ?
    C6 H6D . 0.9300 ?
    C6 H6E . 0.9300 ?
    N3 C7 . 1.475(3) ?
    N3 H3A . 0.8900 ?
    N3 H3B . 0.8900 ?
    N3 H3C . 0.8900 ?
    C7 C8 . 1.484(3) ?
    C7 H7A . 0.9700 ?
    C7 H7B . 0.9700 ?
    C8 C9 . 1.308(3) ?
    C8 H8A . 0.9300 ?
    C9 H9A . 0.9300 ?
    C9 H9B . 0.9300 ?
    N4 C10 . 1.483(3) ?
    N4 H4A . 0.8900 ?
    N4 H4B . 0.8900 ?
    N4 H4C . 0.8900 ?
    C10 C11 . 1.464(3) ?
    C10 H10A . 0.9700 ?
    C10 H10B . 0.9700 ?
    C11 C12 . 1.305(4) ?
    C11 H11A . 0.9300 ?
    C12 H12A . 0.9300 ?
    C12 H12B . 0.9300 ?
    N5 C13 . 1.475(3) ?
    N5 H5A . 0.8900 ?
    N5 H5B . 0.8900 ?
    N5 H5C . 0.8900 ?
    C13 C14 . 1.475(3) ?
    C13 H13A . 0.9700 ?
    C13 H13B . 0.9700 ?
    C14 C15 . 1.251(4) ?
    C14 H14A . 0.9300 ?
    C15 H15A . 0.9300 ?
    C15 H15B . 0.9300 ?
    N6 C16 . 1.473(3) ?
    N6 H6A . 0.8900 ?
    N6 H6B . 0.8900 ?
    N6 H6C . 0.8900 ?
    C16 C17A . 1.442(7) ?
    C16 C17B . 1.461(6) ?
    C16 H16A . 0.9700 ?
    C16 H16B . 0.9700 ?
    C17A C18A . 1.215(17) ?
    C17A H17A . 0.9300 ?
    C18A H18A . 0.9300 ?
    C18A H18B . 0.9300 ?
    C17B C18B . 1.379(11) ?
    C17B H17B . 0.9300 ?
    C18B H18C . 0.9300 ?
    C18B H18D . 0.9300 ?
    O1 C19 . 1.256(2) ?
    O2 C19 . 1.259(2) ?
    O3 C20 . 1.249(2) ?
    O4 C20 . 1.254(2) ?
    C19 C20 . 1.552(3) ?
    O5 C21 . 1.259(2) ?
    O6 C21 . 1.246(2) ?
    O7 C22 . 1.247(2) ?
    O8 C22 . 1.257(2) ?
    C21 C22 . 1.562(3) ?
    O9 C23 . 1.251(2) ?
    O10 C23 . 1.248(2) ?
    O11 C24 . 1.259(2) ?
    O12 C24 . 1.249(2) ?
    C23 C24 . 1.562(3) ?
loop_
    _geom_angle_atom_site_label_1
    _geom_angle_atom_site_label_2
    _geom_angle_atom_site_label_3
    _geom_angle_site_symmetry_1
    _geom_angle_site_symmetry_3
    _geom_angle
    _geom_angle_publ_flag
    C1 N1 H1A . . 109.5 ?
    C1 N1 H1B . . 109.5 ?
    H1A N1 H1B . . 109.5 ?
    C1 N1 H1C . . 109.5 ?
    H1A N1 H1C . . 109.5 ?
    H1B N1 H1C . . 109.5 ?
    N1 C1 C2 . . 111.78(18) ?
    N1 C1 H1D . . 109.3 ?
    C2 C1 H1D . . 109.3 ?
    N1 C1 H1E . . 109.3 ?
    C2 C1 H1E . . 109.3 ?
    H1D C1 H1E . . 107.9 ?
    C3 C2 C1 . . 124.7(2) ?
    C3 C2 H2D . . 117.7 ?
    C1 C2 H2D . . 117.7 ?
    C2 C3 H3D . . 120.0 ?
    C2 C3 H3E . . 120.0 ?
    H3D C3 H3E . . 120.0 ?
    C4 N2 H2A . . 109.5 ?
    C4 N2 H2B . . 109.5 ?
    H2A N2 H2B . . 109.5 ?
    C4 N2 H2C . . 109.5 ?
    H2A N2 H2C . . 109.5 ?
    H2B N2 H2C . . 109.5 ?
    N2 C4 C5 . . 111.87(17) ?
    N2 C4 H4D . . 109.2 ?
    C5 C4 H4D . . 109.2 ?
    N2 C4 H4E . . 109.2 ?
    C5 C4 H4E . . 109.2 ?
    H4D C4 H4E . . 107.9 ?
    C6 C5 C4 . . 124.0(2) ?
    C6 C5 H5D . . 118.0 ?
    C4 C5 H5D . . 118.0 ?
    C5 C6 H6D . . 120.0 ?
    C5 C6 H6E . . 120.0 ?
    H6D C6 H6E . . 120.0 ?
    C7 N3 H3A . . 109.5 ?
    C7 N3 H3B . . 109.5 ?
    H3A N3 H3B . . 109.5 ?
    C7 N3 H3C . . 109.5 ?
    H3A N3 H3C . . 109.5 ?
    H3B N3 H3C . . 109.5 ?
    N3 C7 C8 . . 113.89(19) ?
    N3 C7 H7A . . 108.8 ?
    C8 C7 H7A . . 108.8 ?
    N3 C7 H7B . . 108.8 ?
    C8 C7 H7B . . 108.8 ?
    H7A C7 H7B . . 107.7 ?
    C9 C8 C7 . . 127.3(2) ?
    C9 C8 H8A . . 116.4 ?
    C7 C8 H8A . . 116.4 ?
    C8 C9 H9A . . 120.0 ?
    C8 C9 H9B . . 120.0 ?
    H9A C9 H9B . . 120.0 ?
    C10 N4 H4A . . 109.5 ?
    C10 N4 H4B . . 109.5 ?
    H4A N4 H4B . . 109.5 ?
    C10 N4 H4C . . 109.5 ?
    H4A N4 H4C . . 109.5 ?
    H4B N4 H4C . . 109.5 ?
    C11 C10 N4 . . 112.4(2) ?
    C11 C10 H10A . . 109.1 ?
    N4 C10 H10A . . 109.1 ?
    C11 C10 H10B . . 109.1 ?
    N4 C10 H10B . . 109.1 ?
    H10A C10 H10B . . 107.9 ?
    C12 C11 C10 . . 124.6(3) ?
    C12 C11 H11A . . 117.7 ?
    C10 C11 H11A . . 117.7 ?
    C11 C12 H12A . . 120.0 ?
    C11 C12 H12B . . 120.0 ?
    H12A C12 H12B . . 120.0 ?
    C13 N5 H5A . . 109.5 ?
    C13 N5 H5B . . 109.5 ?
    H5A N5 H5B . . 109.5 ?
    C13 N5 H5C . . 109.5 ?
    H5A N5 H5C . . 109.5 ?
    H5B N5 H5C . . 109.5 ?
    C14 C13 N5 . . 112.82(19) ?
    C14 C13 H13A . . 109.0 ?
    N5 C13 H13A . . 109.0 ?
    C14 C13 H13B . . 109.0 ?
    N5 C13 H13B . . 109.0 ?
    H13A C13 H13B . . 107.8 ?
    C15 C14 C13 . . 130.0(3) ?
    C15 C14 H14A . . 115.0 ?
    C13 C14 H14A . . 115.0 ?
    C14 C15 H15A . . 120.0 ?
    C14 C15 H15B . . 120.0 ?
    H15A C15 H15B . . 120.0 ?
    C16 N6 H6A . . 109.5 ?
    C16 N6 H6B . . 109.5 ?
    H6A N6 H6B . . 109.5 ?
    C16 N6 H6C . . 109.5 ?
    H6A N6 H6C . . 109.5 ?
    H6B N6 H6C . . 109.5 ?
    C17A C16 N6 . . 116.3(3) ?
    C17B C16 N6 . . 111.9(3) ?
    C17A C16 H16A . . 108.2 ?
    N6 C16 H16A . . 108.2 ?
    C17A C16 H16B . . 108.2 ?
    N6 C16 H16B . . 108.2 ?
    H16A C16 H16B . . 107.4 ?
    C18A C17A C16 . . 134.7(9) ?
    C18A C17A H17A . . 112.7 ?
    C16 C17A H17A . . 112.7 ?
    C17A C18A H18A . . 120.0 ?
    C17A C18A H18B . . 120.0 ?
    H18A C18A H18B . . 120.0 ?
    C18B C17B C16 . . 124.3(6) ?
    C18B C17B H17B . . 117.9 ?
    C16 C17B H17B . . 117.9 ?
    C17B C18B H18C . . 120.0 ?
    C17B C18B H18D . . 120.0 ?
    H18C C18B H18D . . 120.0 ?
    O1 C19 O2 . . 126.54(19) ?
    O1 C19 C20 . . 117.53(18) ?
    O2 C19 C20 . . 115.91(18) ?
    O3 C20 O4 . . 126.0(2) ?
    O3 C20 C19 . . 116.75(18) ?
    O4 C20 C19 . . 117.23(18) ?
    O6 C21 O5 . . 126.61(19) ?
    O6 C21 C22 . . 116.67(17) ?
    O5 C21 C22 . . 116.71(17) ?
    O7 C22 O8 . . 126.35(19) ?
    O7 C22 C21 . . 117.36(17) ?
    O8 C22 C21 . . 116.28(18) ?
    O10 C23 O9 . . 126.4(2) ?
    O10 C23 C24 . . 116.53(18) ?
    O9 C23 C24 . . 117.08(18) ?
    O12 C24 O11 . . 126.59(19) ?
    O12 C24 C23 . . 115.73(18) ?
    O11 C24 C23 . . 117.67(18) ?
loop_
    _geom_torsion_atom_site_label_1
    _geom_torsion_atom_site_label_2
    _geom_torsion_atom_site_label_3
    _geom_torsion_atom_site_label_4
    _geom_torsion_site_symmetry_1
    _geom_torsion_site_symmetry_2
    _geom_torsion_site_symmetry_3
    _geom_torsion_site_symmetry_4
    _geom_torsion
    _geom_torsion_publ_flag
    N1 C1 C2 C3 . . . . 127.2(3) ?
    N2 C4 C5 C6 . . . . -125.8(2) ?
    N3 C7 C8 C9 . . . . 0.9(3) ?
    N4 C10 C11 C12 . . . . -128.8(3) ?
    N5 C13 C14 C15 . . . . -120.8(3) ?
    C17B C16 C17A C18A . . . . -26.1(11) ?
    N6 C16 C17A C18A . . . . -115.9(12) ?
    C17A C16 C17B C18B . . . . 16.7(7) ?
    N6 C16 C17B C18B . . . . 121.6(7) ?
    O1 C19 C20 O3 . . . . 25.7(3) ?
    O2 C19 C20 O3 . . . . -153.11(19) ?
    O1 C19 C20 O4 . . . . -154.87(19) ?
    O2 C19 C20 O4 . . . . 26.3(3) ?
    O6 C21 C22 O7 . . . . -178.86(18) ?
    O5 C21 C22 O7 . . . . 0.2(3) ?
    O6 C21 C22 O8 . . . . 0.2(3) ?
    O5 C21 C22 O8 . . . . 179.22(19) ?
    O10 C23 C24 O12 . . . . -11.9(3) ?
    O9 C23 C24 O12 . . . . 168.12(19) ?
    O10 C23 C24 O11 . . . . 169.54(19) ?
    O9 C23 C24 O11 . . . . -10.5(3) ?
loop_
    _geom_hbond_atom_site_label_D
    _geom_hbond_atom_site_label_H
    _geom_hbond_atom_site_label_A
    _geom_hbond_site_symmetry_A
    _geom_hbond_distance_DH
    _geom_hbond_distance_HA
    _geom_hbond_distance_DA
    _geom_hbond_angle_DHA
    N1 H1A O10 . 0.89 2.02 2.829(2) 150
    N1 H1A O12 . 0.89 2.30 2.905(2) 125
    N1 H1B O9 1_455 0.89 1.89 2.768(2) 167
    N1 H1C O11 2 0.89 1.92 2.801(2) 169
    N2 H2A O6 1_655 0.89 2.32 2.890(2) 122
    N2 H2A O8 1_655 0.89 2.02 2.838(2) 152
    N2 H2B O1 1_545 0.89 1.92 2.797(2) 168
    N2 H2C O7 . 0.89 1.89 2.773(2) 172
    N3 H3A O4 . 0.89 1.94 2.737(2) 148
    N3 H3B O6 1_655 0.89 1.89 2.759(2) 165
    N3 H3C O5 . 0.89 2.12 2.847(2) 138
    N3 H3C O7 . 0.89 2.13 2.885(2) 142
    N4 H4A O2 . 0.89 2.18 2.887(2) 135
    N4 H4A O4 . 0.89 2.10 2.831(2) 139
    N4 H4B O5 1_655 0.89 1.89 2.769(2) 172
    N4 H4C O3 1_655 0.89 1.84 2.728(2) 176
    N5 H5A O8 1_565 0.89 1.83 2.701(2) 165
    N5 H5B O2 1_455 0.89 1.93 2.762(2) 156
    N5 H5C O1 . 0.89 2.09 2.945(2) 162
    N6 H6A O10 2_645 0.89 1.85 2.720(2) 166
    N6 H6B O11 . 0.89 2.04 2.900(2) 163
    N6 H6C O12 1_655 0.89 1.92 2.744(2) 153
_shelx_hkl_file
;
   0   0  -6 2661.08    6.13
   0   0   7    1.50    0.45
   0   0  -7    1.30    0.73
   0   0  -8   10.57    0.88
   0   0   8   11.62    0.59
   0   0  -8   12.91    0.86
   0   0  -9   -0.06    0.93
   0   0   9    0.57    0.60
   0   0  -9    1.42    0.90
   0   0 -10   16.93    1.18
   0   0 -10   18.47    1.12
   0   0  10   17.23    0.79
   0   0 -11    1.76    1.10
   0   0 -11    1.40    1.07
   0   0  11    0.95    0.68
   0   0 -12  961.14    5.29
   0   0 -12  973.94    4.76
   0   0  12  958.92    4.08
   0   0  13    2.66    0.82
   0   0 -13    1.80    1.26
   0   0 -13    1.78    1.28
   0   0  14    2.90    0.81
   0   0 -14    2.92    1.24
   0   0 -14    2.87    1.27
   0   0 -15    1.16    1.24
   0   0 -15    1.03    1.23
   0   0  15    0.35    0.79
   0   0 -16    7.41    1.32
   0   0  16    6.38    0.88
   0   0 -16    8.20    1.31
   0   0 -17    0.76    1.35
   0   0  17    0.76    0.80
   0   0 -17    0.73    1.20
   0   0  18   60.30    1.49
   0   0 -18   61.91    2.11
   0   0 -18   62.97    1.93
   0   0 -19    1.63    1.41
   0   0  19    0.61    0.87
   0   0 -19    0.96    1.33
   0   0 -20  150.85    2.70
   0   0  20  141.08    2.20
   0   0 -20  151.22    3.04
   0   0  21    0.92    0.94
   0   0 -21    0.84    1.62
   0   0 -21    0.92    1.40
   0   0 -22   48.86    2.22
   0   0 -22   46.99    1.99
   0   0  22   48.49    1.55
   0   0 -23    1.05    1.47
   0   0  23    0.75    1.00
   0   0 -23    2.24    1.72
   0   0 -24  281.26    4.35
   0   0  24  269.70    3.19
   0   0 -24  278.14    3.85
   0   0 -25    3.37    1.97
   0   0 -25    1.82    1.60
   0   0  25    2.62    1.08
   0   0 -26  139.41    3.52
   0   0  26  136.56    2.47
   0   0 -26  141.37    3.08
   0   0 -27    4.07    2.03
   0   0 -27    1.39    1.75
   0   0  27    1.43    1.14
   0   0 -28  185.59    4.05
   0   0  28  178.23    2.89
   0   0 -28  184.09    3.56
   0   0 -29    3.68    2.28
   0   0  29    2.65    1.19
   0   0 -29    1.69    1.80
   0   0 -30   95.06    3.38
   0   0  30   91.16    2.27
   0   0 -30   97.88    2.94
   0   0 -31    2.84    2.09
   0   0 -31    1.37    1.85
   0   0 -32   75.92    3.20
   0   0 -32   74.64    2.80
   0   0 -33    1.83    2.29
   0   0 -33    0.21    1.87
   0   0 -34   22.74    2.59
   0   0 -34   21.67    2.19
   0   0 -35    0.83    2.12
   0   0 -35   -0.94    1.91
   0   0 -36   -1.51    1.87
   0   0 -36    0.80    2.06
   0   0 -37    1.58    2.16
   0   0 -37   -2.52    1.82
   0   0 -38    2.32    2.32
   0   0 -39   -1.00    2.27
   0   0 -40    8.17    2.33
   0   0 -41    1.62    2.25
   0   0 -42   33.04    3.01
   0   0 -43    0.33    2.36
   0   0 -44   -0.21    2.34
   0   0 -45    0.43    2.25
   0   0 -46   10.72    2.43
   0   0 -47   -1.44    2.33
   0   0 -48    0.74    2.42
   0   0 -49   -0.82    2.27
   0   0 -50    7.32    2.47
   0   0 -51    0.86    2.42
   0   0 -52    6.28    2.43
   0   0 -53    0.36    2.29
   0   0 -54    3.12    2.25
   0   0 -55    0.56    2.17
   0   1  -5   11.24    0.67
   0  -1  -5   10.32    0.58
   0  -1   5   10.64    0.62
   0  -1  -6 1291.67    4.64
   0  -1  -6 1294.78    4.35
   0   1  -6 1297.98    4.76
   0  -1   6 1296.08    4.38
   0   1  -7   60.73    1.40
   0  -1   7   64.92    1.23
   0  -1  -7   61.79    1.27
   0  -1  -7   64.03    1.22
   0   1  -8   23.60    1.31
   0  -1   8   24.78    1.02
   0  -1  -8   24.48    1.06
   0  -1  -8   25.42    1.04
   0  -1  -9   24.37    1.10
   0  -1   9   23.98    1.04
   0   1  -9   24.56    1.36
   0  -1  -9   22.55    1.17
   0  -1 -10   34.89    1.35
   0  -1 -10   35.14    1.35
   0   1 -10   35.39    1.56
   0  -1  10   36.71    1.19
   0  -1 -11   59.01    1.64
   0  -1  11   68.07    1.58
   0   1 -11   59.34    1.87
   0  -1 -11   60.55    1.72
   0  -1 -12 5682.91   11.97
   0   1 -12 5648.40   13.45
   0  -1  12 5654.88   11.53
   0  -1 -12 5673.43   12.95
   0  -1 -13  140.41    2.41
   0   1 -13  132.67    2.62
   0  -1  13  149.45    2.28
   0  -1 -13  144.41    2.59
   0  -1 -14  103.76    2.30
   0  -1 -14  104.12    2.16
   0   1 -14  101.43    2.44
   0  -1  14  101.67    1.89
   0  -1  15  202.51    2.60
   0  -1 -15  207.37    2.82
   0   1 -15  206.28    3.17
   0  -1 -15  206.31    2.98
   0   1 -16   16.39    1.72
   0  -1 -16   18.43    1.48
   0  -1  16   16.75    1.22
   0  -1 -16   17.50    1.43
   0   1  16   18.26    0.81
   0   1 -17   20.57    1.72
   0  -1 -17   23.10    1.55
   0  -1 -17   25.11    1.78
   0   1  17   21.18    0.89
   0  -1  17   22.89    1.34
   0  -1 -18  831.71    6.17
   0   1 -18  829.51    6.28
   0   1  18  820.48    3.99
   0  -1  18  830.90    5.28
   0  -1 -18  837.30    5.67
   0  -1  19  196.64    2.83
   0   1  19  196.27    2.12
   0   1 -19  196.98    3.51
   0  -1 -19  202.27    3.44
   0  -1 -19  198.46    3.11
   0   1 -20   21.90    1.99
   0  -1  20   22.49    1.40
   0  -1 -20   24.19    1.76
   0  -1 -20   25.93    1.98
   0   1  20   22.40    1.01
   0   1 -21  323.61    4.39
   0  -1  21  319.57    3.59
   0   1  21  316.23    2.80
   0  -1 -21  323.94    3.98
   0  -1 -21  322.71    4.31
   0  -1 -22    3.76    1.56
   0  -1 -22    6.81    1.68
   0   1  22    5.46    0.83
   0  -1  22    6.45    1.26
   0   1 -22    4.59    1.92
   0  -1 -23    1.92    1.74
   0  -1  23    1.00    1.21
   0   1 -23   -0.13    1.88
   0  -1 -23    0.45    1.52
   0   1  23    0.88    0.79
   0   1 -23    1.97    1.49
   0   1 -24  292.56    4.46
   0  -1  24  284.33    3.63
   0   1 -24  290.16    3.89
   0  -1 -24  290.42    4.05
   0   1  24  282.58    2.87
   0  -1 -24  282.86    4.46
   0  -1 -25   21.87    1.96
   0   1 -25   28.30    2.23
   0  -1 -25   25.66    2.25
   0   1 -25   26.92    1.88
   0   1  25   25.31    1.19
   0  -1  25   25.46    1.65
   0  -1  26    1.40    1.35
   0  -1 -26    2.95    2.13
   0   1 -26    1.35    1.74
   0   1 -26    2.62    2.00
   0   1  26    0.68    0.89
   0  -1 -26    0.04    1.75
   0  -1  27  343.65    4.18
   0  -1 -27  339.08    4.62
   0   1 -27  349.82    5.23
   0  -1 -27  347.81    5.20
   0   1  27  339.92    3.34
   0   1 -27  348.74    4.54
   0   1 -28   44.03    2.37
   0  -1  28   44.82    1.99
   0  -1 -28   43.93    2.65
   0  -1 -28   43.09    2.43
   0   1 -28   43.82    2.74
   0  -1  29    3.76    1.41
   0   1 -29    3.60    1.78
   0  -1 -29    2.10    1.81
   0  -1 -29    3.57    2.18
   0   1 -29    4.81    2.14
   0  -1 -30   28.64    2.45
   0   1 -30   28.63    2.15
   0  -1 -30   26.58    2.11
   0   1 -30   31.81    2.55
   0  -1  30   27.58    1.74
   0  -1  31   37.93    1.86
   0  -1 -31   39.25    2.80
   0   1 -31   37.68    2.65
   0  -1 -31   39.24    2.32
   0   1 -31   40.72    2.38
   0   1 -32   25.58    2.18
   0  -1 -32   24.73    2.08
   0  -1 -32   24.17    2.51
   0   1 -32   27.44    2.53
   0  -1  32   24.34    1.66
   0   1 -33   65.96    2.74
   0  -1 -33   65.44    3.27
   0   1 -33   66.07    3.10
   0  -1 -33   66.36    2.63
   0   1 -34   10.09    2.30
   0  -1 -34    6.31    2.28
   0  -1 -34    7.27    1.90
   0   1 -34    5.41    1.99
   0  -1 -35    6.42    1.81
   0   1 -35    5.39    2.19
   0   1 -35    3.52    1.91
   0  -1 -35    4.72    2.36
   0   1 -36    1.94    2.07
   0  -1 -36   -0.36    2.12
   0  -1 -36    2.29    1.63
   0   1 -36    0.25    1.88
   0   1 -37    1.52    2.10
   0  -1 -37    1.80    1.68
   0  -1 -37    0.68    2.24
   0  -1 -38    4.81    2.32
   0  -1 -38    7.92    1.86
   0   1 -38    7.50    2.25
   0   1 -39   17.90    2.54
   0  -1 -39   15.26    2.51
   0   1 -40   17.14    2.57
   0  -1 -40   15.03    2.72
   0   1 -41    0.38    2.26
   0  -1 -41   -0.27    2.18
   0   1 -42   -0.35    2.37
   0  -1 -42   -1.19    2.30
   0   1 -43    5.16    2.32
   0  -1 -43    4.67    2.44
   0  -1 -44    8.95    2.41
   0   1 -44   10.93    2.57
   0  -1 -45    1.94    2.24
   0   1 -45    1.89    2.37
   0  -1 -46    0.52    2.28
   0   1 -46   -0.50    2.29
   0  -1 -47    0.66    2.20
   0   1 -47    0.84    2.20
   0  -1 -48   -0.14    2.15
   0   1 -48   -0.14    2.36
   0  -1 -49    0.17    2.23
   0   1 -49   -0.10    2.34
   0   1 -50   -0.04    2.36
   0  -1 -50    0.64    2.29
   0   1 -51    2.80    2.35
   0  -1 -51    2.84    2.27
   0   1 -52   -0.05    2.37
   0  -1 -52    1.52    2.33
   0  -1 -53    4.44    2.43
   0   1 -53    3.78    2.57
   0   1 -54    1.40    2.44
   0  -1 -54    1.66    2.17
   0  -1 -55   16.86    2.75
   0   1 -55   15.82    2.96
   0   1 -56    1.12    2.34
   0  -2   0    0.69    0.51
   0  -2   0    0.46    0.55
   0  -2  -1    2.08    0.61
   0  -2  -1    2.18    0.49
   0  -2   1    2.25    0.57
   0  -2   1    2.23    0.56
   0  -2  -2    5.00    0.50
   0  -2  -2    5.69    0.69
   0  -2   2    5.48    0.66
   0  -2   2    5.54    0.62
   0  -2   3    0.65    0.57
   0  -2  -3    0.51    0.63
   0  -2  -3    0.16    0.65
   0  -2   3    0.99    0.68
   0  -2  -3    0.55    0.43
   0  -2  -4    0.21    0.42
   0  -2   4    0.05    0.73
   0  -2  -4    0.53    0.69
   0  -2  -4    0.01    0.68
   0  -2   4    0.26    0.61
   0  -2  -5    2.58    0.43
   0  -2   5    2.77    0.72
   0  -2  -5    2.79    0.78
   0  -2   5    1.77    0.88
   0  -2  -5    2.69    0.80
   0  -2  -6  560.56    3.65
   0  -2   6  559.65    3.65
   0  -2  -6  565.69    3.58
   0  -2  -7   50.44    1.43
   0   2  -7   51.25    1.62
   0  -2   7   49.56    1.46
   0  -2  -7   51.24    1.44
   0  -2   8   26.12    1.36
   0  -2  -8   27.75    1.28
   0   2  -8   27.45    1.48
   0  -2  -8   27.55    1.25
   0   2  -9 1081.08    5.72
   0  -2  -9 1116.15    5.41
   0  -2   9 1117.10    5.49
   0  -2  -9 1105.18    5.62
   0  -2  10  127.21    2.21
   0  -2 -10  125.11    2.18
   0  -2 -10  125.82    2.15
   0   2 -10  122.22    2.43
   0  -2 -11    8.22    1.22
   0  -2 -11    6.63    1.18
   0  -2  11    9.32    1.32
   0   2 -11    7.63    1.56
   0  -2 -12 1252.19    6.22
   0  -2  12 1242.24    6.25
   0   2 -12 1222.41    6.84
   0  -2 -12 1242.76    6.58
   0  -2  13   18.81    1.52
   0   2 -13   15.63    1.88
   0  -2 -13   17.23    1.41
   0  -2 -13   18.36    1.40
   0   2 -14   30.39    1.97
   0  -2 -14   30.66    1.66
   0  -2 -14   30.32    1.59
   0  -2  14   30.95    1.56
   0   2 -15  523.80    5.06
   0  -2 -15  534.90    4.77
   0  -2 -15  534.28    4.46
   0  -2  15  523.50    4.45
   0   2 -16  234.85    3.64
   0  -2  16  234.28    3.21
   0  -2 -16  238.18    3.42
   0  -2 -16  239.30    3.20
   0  -2  17    4.21    1.25
   0  -2 -17    2.91    1.45
   0   2 -17    2.88    1.74
   0  -2 -17    3.87    1.31
   0   2 -18   56.41    2.34
   0  -2 -18   56.09    1.96
   0  -2  18   54.29    1.94
   0  -2 -18   58.50    2.14
   0  -2  19   25.12    1.63
   0  -2 -19   25.31    1.81
   0   2 -19   26.25    2.16
   0  -2 -19   25.82    1.68
   0  -2 -20   54.52    2.40
   0  -2 -20   50.92    2.04
   0   2 -20   45.81    2.47
   0   2  20   45.22    1.00
   0  -2  20   47.03    1.95
   0  -2 -21  423.42    4.57
   0  -2 -21  420.99    5.06
   0  -2  21  419.19    4.47
   0   2 -21  428.01    5.25
   0   2  21  409.23    2.69
   0  -2  22   55.01    2.14
   0   2  22   53.02    1.14
   0   2 -22   51.61    2.52
   0  -2 -22   56.45    2.46
   0  -2 -22   55.92    2.15
   0   2  23   36.16    1.02
   0   2 -23   34.82    2.34
   0  -2 -23   37.13    1.96
   0  -2  23   36.26    1.84
   0  -2 -23   37.47    2.23
   0  -2 -24   40.09    2.36
   0  -2 -24   41.26    2.04
   0   2 -24   36.73    2.55
   0  -2  24   38.47    1.95
   0   2  24   39.10    1.09
   0  -2 -25   13.46    1.70
   0  -2 -25   12.85    2.07
   0  -2  25   12.01    1.68
   0   2 -25   13.85    2.22
   0  -2 -26    3.72    2.01
   0  -2  26    2.27    1.47
   0  -2 -26    3.47    1.61
   0   2 -26    2.37    2.16
   0  -2 -27   28.97    2.40
   0  -2  27   30.36    1.85
   0  -2 -27   33.39    2.10
   0   2 -27   33.14    2.64
   0   2 -28   36.00    2.73
   0  -2 -28   38.27    2.59
   0  -2 -28   39.39    2.27
   0  -2  28   40.36    1.98
   0  -2 -29    1.20    1.68
   0  -2 -29    0.91    2.02
   0   2 -29   -0.64    2.13
   0  -2  29    2.00    1.44
   0   2 -30   20.81    2.10
   0   2 -30   16.87    2.63
   0  -2 -30   16.98    1.92
   0  -2 -30   17.14    2.45
   0  -2  30   16.42    1.77
   0   2 -31   81.77    2.81
   0  -2 -31   81.27    2.88
   0  -2 -31   79.47    3.35
   0  -2  31   79.38    2.62
   0   2 -31   80.08    3.35
   0   2 -32    3.17    2.14
   0  -2 -32    2.12    1.81
   0  -2  32    2.35    1.56
   0   2 -32    3.67    1.91
   0  -2 -32    3.35    2.28
   0   2 -33  104.69    3.68
   0  -2 -33  104.38    3.22
   0  -2 -33  106.30    3.67
   0  -2  33  105.69    2.99
   0   2 -33  107.67    3.21
   0  -2 -34    8.91    2.42
   0  -2 -34    8.23    1.93
   0   2 -34    8.31    2.36
   0   2 -34    9.35    2.06
   0  -2  34    7.44    1.64
   0   2 -35   13.96    2.39
   0  -2 -35   13.50    2.44
   0   2 -35   14.51    2.07
   0  -2 -35   15.39    2.08
   0   2 -36   51.51    3.00
   0  -2 -36   49.70    3.01
   0  -2 -36   52.09    2.59
   0  -2 -37   27.26    2.29
   0   2 -37   27.37    2.72
   0  -2 -37   27.90    2.82
   0   2 -38   12.50    2.51
   0  -2 -38   10.61    2.37
   0  -2 -38   10.37    1.90
   0   2 -39   23.71    2.69
   0  -2 -39   26.98    2.82
   0  -2 -39   22.99    2.22
   0  -2 -40   20.90    2.57
   0   2 -40   19.06    2.55
   0  -2 -41    6.24    2.36
   0   2 -41    5.35    2.34
   0  -2 -42    6.33    2.33
   0   2 -42    5.68    2.36
   0   2 -43   49.84    3.23
   0  -2 -43   47.50    3.23
   0  -2 -44    2.54    2.13
   0   2 -44    3.29    2.24
   0  -2 -45    5.56    2.32
   0   2 -45    5.72    2.31
   0  -2 -46    4.98    2.29
   0   2 -46    8.52    2.42
   0  -2 -47    6.08    2.50
   0   2 -47    7.43    2.38
   0   2 -48    0.49    2.34
   0  -2 -48    0.74    2.28
   0  -2 -49    1.14    2.29
   0   2 -49    2.01    2.35
   0   2 -50    0.05    2.40
   0  -2 -50    0.52    2.24
   0   2 -51    0.79    2.38
   0  -2 -51    3.78    2.33
   0  -2 -52    5.33    2.51
   0   2 -52    5.46    2.35
   0   2 -53    0.01    2.36
   0  -2 -53   -0.15    2.30
   0   2 -54    4.54    2.36
   0  -2 -54    5.99    2.42
   0  -2 -55   -0.71    2.32
   0   2 -55    2.56    2.26
   0  -3   0    0.20    0.96
   0  -3   0    0.27    0.91
   0  -3   1   53.42    1.42
   0  -3  -1   55.75    1.32
   0  -3   1   54.73    1.44
   0  -3  -1   53.81    1.48
   0  -3  -2   18.27    1.14
   0  -3   2   17.50    1.08
   0  -3  -2   16.96    0.91
   0  -3   2   18.30    1.16
   0  -3  -3  280.98    2.39
   0  -3   3  281.02    2.82
   0  -3   3  278.05    2.70
   0  -3  -3  273.68    2.87
   0  -3  -4   73.45    1.30
   0  -3   4   75.82    1.63
   0  -3  -4   75.10    1.77
   0  -3  -4   73.07    1.71
   0  -3   4   74.07    1.73
   0  -3   5    4.90    1.16
   0  -3  -5    3.99    1.03
   0  -3   5    4.49    0.98
   0  -3  -5    4.38    0.69
   0  -3  -5    4.53    1.12
   0  -3   6  360.01    3.40
   0  -3  -6  351.07    3.40
   0  -3  -6  357.48    3.40
   0  -3  -6  362.74    2.41
   0  -3   6  354.36    3.10
   0  -3  -7   49.98    1.62
   0  -3  -7   49.58    1.01
   0  -3   7   50.86    1.45
   0  -3  -7   48.98    1.65
   0  -3   7   50.19    1.68
   0  -3   8   40.11    1.64
   0  -3  -8   40.51    0.93
   0  -3  -8   41.52    1.56
   0  -3  -8   39.83    1.60
   0  -3  -9  162.97    2.60
   0  -3  -9  164.38    1.53
   0  -3   9  158.17    2.64
   0  -3  -9  160.83    2.62
   0   3 -10   76.83    2.21
   0  -3 -10   82.96    1.11
   0  -3  10   86.33    2.18
   0  -3 -10   84.23    2.06
   0  -3 -10   82.52    2.12
   0  -3 -11   17.00    1.49
   0   3 -11   15.94    1.74
   0  -3  11   15.70    1.56
   0  -3 -11   16.36    1.47
   0  -3 -11   16.72    0.62
   0  -3  12   79.20    2.15
   0  -3 -12   75.49    1.00
   0   3 -12   82.18    2.35
   0  -3 -12   76.79    2.13
   0  -3 -12   78.64    2.13
   0  -3 -13   12.35    1.35
   0   3 -13   11.98    1.69
   0  -3  13   12.79    1.50
   0  -3 -13   12.39    1.40
   0  -3 -14    0.47    1.31
   0  -3  14    0.61    1.29
   0  -3 -14    0.50    1.24
   0   3 -14    1.13    1.69
   0  -3  15    2.24    1.37
   0  -3 -15    3.53    1.41
   0  -3 -15    2.83    1.26
   0   3 -15    3.11    1.70
   0  -3 -16   94.98    2.47
   0  -3 -16   98.47    2.45
   0   3 -16   96.14    2.90
   0  -3  16   97.36    2.46
   0  -3 -17    1.61    1.45
   0  -3 -17    2.26    1.48
   0  -3  17    2.39    1.43
   0   3 -17    1.34    1.99
   0  -3 -18   46.00    2.12
   0   3 -18   39.74    2.42
   0  -3 -18   43.01    2.00
   0  -3  18   43.50    2.04
   0  -3 -19   54.38    2.09
   0  -3  19   48.82    2.15
   0  -3 -19   54.70    2.33
   0   3 -19   52.01    2.60
   0  -3 -20   19.26    1.91
   0  -3 -20   16.89    1.77
   0   3 -20   16.60    2.21
   0  -3  20   15.24    1.71
   0  -3 -21   99.69    2.89
   0  -3  21   93.54    2.69
   0   3 -21   89.88    3.18
   0  -3 -21   95.69    2.67
   0  -3  22  245.50    3.88
   0  -3 -22  247.07    3.94
   0   3 -22  240.62    4.46
   0  -3 -22  244.39    4.22
   0  -3 -23   44.15    2.26
   0  -3  23   46.19    2.24
   0   3 -23   42.86    2.71
   0  -3 -24  171.26    3.49
   0   3 -24  170.90    4.05
   0  -3  24  169.84    3.41
   0  -3 -24  167.55    3.80
   0   3 -25   11.75    2.33
   0  -3 -25   12.91    1.97
   0  -3  25   13.17    1.82
   0  -3 -25   19.14    2.22
   0   3 -26    9.73    2.44
   0  -3 -26   11.38    2.06
   0  -3 -26    9.58    1.88
   0  -3  26    9.38    1.63
   0  -3 -27   25.92    2.44
   0  -3  27   22.03    1.99
   0   3 -27   21.84    2.74
   0  -3 -27   21.93    2.09
   0   3 -28   61.58    3.27
   0  -3 -28   62.92    2.68
   0  -3  28   62.74    2.53
   0  -3 -28   62.41    3.00
   0  -3 -29   40.07    2.75
   0  -3 -29   38.50    2.42
   0   3 -29   37.01    2.80
   0  -3  29   37.85    2.17
   0   3 -30   31.16    2.98
   0  -3  30   33.73    2.20
   0  -3 -30   34.00    2.41
   0  -3 -30   33.48    2.71
   0  -3 -31   15.91    2.47
   0  -3  31   14.16    1.91
   0  -3 -31   13.23    2.10
   0   3 -31   13.24    2.57
   0  -3 -32   19.48    2.58
   0   3 -32   18.18    2.78
   0  -3 -32   17.81    2.11
   0  -3  32   19.10    2.02
   0  -3  33   39.43    2.29
   0  -3 -33   38.01    2.44
   0   3 -33   36.70    3.04
   0  -3 -33   40.56    2.94
   0  -3 -34   10.53    2.44
   0  -3  34   10.01    1.80
   0   3 -34    8.59    2.58
   0  -3 -34   10.13    2.13
   0  -3 -35    3.37    1.91
   0  -3 -35    3.13    2.18
   0   3 -35    0.90    2.40
   0  -3  35    3.42    1.71
   0  -3  36   12.04    1.86
   0  -3 -36   10.93    2.01
   0  -3 -36   12.79    2.38
   0   3 -36    7.98    2.61
   0  -3 -37    2.23    2.24
   0   3 -37    5.37    2.31
   0  -3 -37    1.42    1.92
   0  -3 -38    4.08    1.88
   0   3 -38    3.10    2.19
   0  -3 -38    2.84    2.32
   0   3 -39    1.24    2.28
   0  -3 -39    1.54    2.17
   0  -3 -39    0.32    1.84
   0   3 -40    1.73    2.18
   0  -3 -40    3.26    2.17
   0  -3 -40    2.63    1.77
   0   3 -41    1.78    2.14
   0  -3 -41    0.44    2.24
   0   3 -42    7.65    2.41
   0  -3 -42    8.47    2.34
   0  -3 -43   19.44    2.69
   0   3 -43   21.44    2.83
   0  -3 -44    1.31    2.30
   0   3 -44    0.05    2.26
   0  -3 -45    3.17    2.23
   0   3 -45    2.46    2.21
   0  -3 -46    0.91    2.24
   0   3 -46   -0.98    2.24
   0  -3 -47    2.48    2.33
   0   3 -47    1.27    2.25
   0   3 -48   18.21    2.73
   0  -3 -48   16.92    2.75
   0  -3 -49    0.38    2.31
   0   3 -49    0.33    2.46
   0   3 -50    5.00    2.39
   0  -3 -50    2.85    2.35
   0  -3 -51    3.09    2.34
   0   3 -51    5.17    2.38
   0   3 -52    0.31    2.27
   0  -3 -52    0.59    2.32
   0  -3 -53    2.74    2.41
   0   3 -53    0.41    2.25
   0  -4   0   19.33    1.38
   0  -4   0   18.08    1.22
   0  -4  -1   27.52    1.33
   0  -4   1   28.03    1.39
   0  -4   1   28.08    1.44
   0  -4  -1   26.63    1.51
   0  -4  -2   43.26    1.46
   0  -4   2   45.23    1.61
   0  -4   2   44.35    1.65
   0  -4  -2   42.60    1.67
   0  -4  -3   -0.46    1.15
   0  -4   3    0.39    1.07
   0  -4   3    0.50    1.17
   0  -4  -3    0.29    0.88
   0  -4  -4   22.08    1.49
   0  -4  -4   22.95    1.12
   0  -4   4   22.18    1.36
   0  -4   4   22.49    1.44
   0  -4  -5    5.56    1.24
   0  -4   5    5.12    1.31
   0  -4   5    5.05    1.20
   0  -4  -5    5.03    0.89
   0  -4  -6    3.04    1.24
   0  -4  -6    2.31    0.77
   0  -4   6    1.97    1.15
   0  -4   6    2.71    1.24
   0  -4  -6    2.85    1.19
   0  -4  -7   11.41    1.38
   0  -4   7   11.78    1.26
   0  -4   7   11.96    1.40
   0  -4  -7   11.91    1.35
   0  -4  -7   12.24    0.87
   0  -4  -8   91.49    2.27
   0  -4   8   86.19    1.98
   0  -4  -8   87.56    2.28
   0  -4  -8   88.51    1.50
   0  -4   8   89.05    2.32
   0  -4  -9  355.36    3.97
   0  -4   9  359.71    3.64
   0  -4   9  351.37    4.00
   0  -4  -9  351.62    4.00
   0  -4  -9  352.63    2.70
   0  -4  10   25.00    1.70
   0  -4 -10   23.72    0.87
   0  -4 -10   23.28    1.61
   0  -4 -10   23.71    1.61
   0  -4 -11    2.41    1.33
   0  -4 -11    2.27    0.59
   0  -4  11    3.16    1.38
   0  -4 -11    3.02    1.36
   0  -4 -12   40.07    0.99
   0  -4  12   41.08    2.00
   0  -4 -12   42.00    1.88
   0   4 -12   40.79    2.14
   0  -4 -12   42.78    1.91
   0  -4  13  108.12    2.64
   0  -4 -13  109.90    2.63
   0   4 -13  107.76    2.82
   0  -4 -13  110.23    2.58
   0  -4 -13  103.45    1.37
   0  -4  14    9.91    1.57
   0  -4 -14   10.42    1.51
   0  -4 -14    8.85    0.62
   0  -4 -14    8.87    1.53
   0   4 -14    9.11    1.84
   0  -4 -15    8.64    0.59
   0  -4 -15   10.60    1.54
   0  -4 -15    9.28    1.56
   0  -4  15    9.27    1.54
   0   4 -15    9.94    2.07
   0  -4 -16   12.30    1.75
   0  -4  16   12.37    1.66
   0   4 -16    9.99    1.98
   0  -4 -16    9.33    1.67
   0  -4 -17   46.42    2.20
   0  -4  17   43.06    2.12
   0  -4 -17   43.59    2.22
   0   4 -17   42.40    2.47
   0  -4 -18  246.84    4.05
   0   4 -18  235.98    4.27
   0  -4  18  245.46    3.92
   0  -4 -18  251.16    3.98
   0  -4 -19   73.34    2.76
   0  -4  19   68.56    2.56
   0   4 -19   63.97    2.85
   0  -4 -19   67.09    2.57
   0  -4 -20   89.21    2.83
   0   4 -20   86.37    3.30
   0  -4 -20   91.39    2.98
   0  -4  20   87.53    2.83
   0   4 -21    8.19    2.51
   0  -4  21    8.44    1.79
   0  -4 -21   10.40    2.06
   0  -4 -21    8.99    1.82
   0  -4 -22   62.25    2.74
   0  -4  22   58.58    2.47
   0  -4 -22   56.52    2.55
   0   4 -22   59.21    3.08
   0  -4 -23    4.66    1.89
   0  -4 -23    2.16    1.79
   0  -4  23    2.56    1.86
   0   4 -23    3.84    2.43
   0   4 -24    1.54    2.55
   0  -4  24    1.01    1.75
   0  -4 -24   -0.48    1.84
   0  -4 -24   -0.67    2.02
   0  -4  25    0.56    1.81
   0   4 -25    1.55    2.53
   0  -4 -25   -0.49    1.76
   0  -4 -25    0.08    1.99
   0  -4 -26    4.08    2.14
   0  -4 -26    2.53    1.93
   0  -4  26    3.98    1.89
   0   4 -26    4.30    2.51
   0  -4 -27   20.64    2.32
   0  -4 -27   23.99    2.31
   0  -4  27   21.95    2.15
   0   4 -27   24.62    2.91
   0  -4 -28    2.14    1.93
   0  -4  28    2.83    1.85
   0  -4 -28    1.55    2.23
   0   4 -28    2.01    2.61
   0   4 -29   10.27    2.84
   0  -4 -29    9.58    2.45
   0  -4 -29   10.08    2.07
   0  -4  29    9.72    2.05
   0   4 -30   70.86    3.66
   0  -4 -30   78.60    3.31
   0  -4 -30   78.28    3.06
   0  -4  30   75.74    2.94
   0  -4 -31   48.14    2.72
   0   4 -31   50.01    3.28
   0  -4 -31   51.83    3.03
   0  -4  31   49.61    2.66
   0  -4  32   10.18    2.09
   0  -4 -32   10.54    2.52
   0  -4 -32    7.15    2.07
   0   4 -32    6.30    2.62
   0  -4 -33   60.33    3.27
   0  -4  33   57.37    2.69
   0   4 -33   57.77    3.52
   0  -4 -33   54.58    2.88
   0  -4  34   13.23    2.12
   0  -4 -34   14.47    2.68
   0   4 -34   14.18    2.80
   0  -4 -34   13.43    2.28
   0   4 -35   29.37    3.08
   0  -4 -35   29.91    2.57
   0  -4  35   29.57    2.46
   0  -4 -35   33.60    2.99
   0  -4 -36  105.81    3.57
   0  -4 -36  103.96    3.99
   0   4 -36   99.40    4.03
   0  -4  36   99.46    3.37
   0  -4 -37   14.08    2.63
   0   4 -37    7.50    2.64
   0  -4 -37   10.41    2.04
   0  -4  37   10.39    1.91
   0  -4  38    0.87    1.57
   0  -4 -38    1.72    1.98
   0   4 -38    0.05    2.51
   0  -4 -38    0.56    2.18
   0  -4 -39    1.54    2.24
   0   4 -39    2.29    2.51
   0  -4 -39    3.75    2.08
   0  -4 -40    0.51    1.82
   0   4 -40   -1.77    2.43
   0  -4 -40    2.15    2.36
   0  -4 -41    1.03    2.45
   0   4 -41    1.34    2.32
   0  -4 -41   -0.23    1.93
   0  -4 -42    1.94    2.30
   0   4 -42    4.63    2.35
   0   4 -43    4.77    2.33
   0  -4 -43    3.14    2.26
   0  -4 -44    4.54    2.43
   0   4 -44    4.40    2.32
   0   4 -45    4.64    2.31
   0  -4 -45    3.16    2.47
   0  -4 -46   10.62    2.57
   0   4 -46   12.51    2.59
   0  -4 -47    1.01    2.38
   0   4 -47    2.67    2.33
   0   4 -48    3.43    2.38
   0  -4 -48    0.82    2.41
   0   4 -49    7.61    2.43
   0  -4 -49    6.44    2.46
   0   4 -50    0.12    2.23
   0  -4 -50    0.27    2.39
   0   4 -51    0.60    2.18
   0  -4 -51    2.16    2.40
   0  -4 -52    9.87    2.75
   0  -5   0    0.22    1.14
   0  -5   0   -0.09    1.15
   0  -5   1    1.30    1.16
   0  -5   1    1.37    1.25
   0  -5  -1    1.69    1.04
   0  -5  -1    1.91    1.26
   0  -5  -2    0.42    1.05
   0  -5   2    0.87    1.20
   0  -5  -2   -0.24    1.30
   0  -5   2    0.10    1.16
   0  -5   3   16.65    1.45
   0  -5  -3   15.17    1.18
   0  -5  -3   17.60    1.56
   0  -5   3   14.26    1.45
   0  -5   4   14.56    1.46
   0  -5  -4   14.62    1.13
   0  -5  -4   14.63    1.53
   0  -5   4   14.69    1.45
   0  -5  -5   42.17    1.48
   0  -5   5   40.41    1.82
   0  -5   5   40.32    1.78
   0  -5  -5   40.94    1.88
   0  -5   6  114.69    2.62
   0  -5   6  116.05    2.50
   0  -5  -6  113.48    2.58
   0  -5  -6  112.24    2.01
   0  -5   7   25.99    1.78
   0  -5  -7   24.31    1.77
   0  -5  -7   24.41    1.16
   0  -5   7   26.38    1.64
   0  -5   8   84.31    2.48
   0  -5  -8   82.72    2.42
   0  -5  -8   81.02    1.69
   0  -5   8   84.51    2.23
   0  -5  -8   89.10    2.46
   0  -5  -9  222.07    3.56
   0  -5   9  226.50    3.29
   0  -5   9  225.67    3.59
   0  -5  -9  220.92    2.55
   0  -5  -9  226.65    3.56
   0  -5  10   31.71    1.64
   0  -5 -10   30.98    1.84
   0  -5  10   29.14    0.66
   0  -5 -10   32.05    1.16
   0  -5  10   31.95    2.04
   0  -5 -10   32.44    1.88
   0  -5 -11    0.94    1.53
   0  -5 -11    0.21    1.40
   0  -5  11    1.78    1.59
   0  -5  11    1.65    1.20
   0  -5 -11    0.73    0.71
   0  -5 -12   19.28    1.79
   0  -5  12   16.23    1.86
   0  -5 -12   17.57    0.94
   0  -5 -12   19.05    1.76
   0  -5 -13    2.04    1.53
   0  -5  13    1.39    1.59
   0  -5 -13    1.07    1.47
   0  -5 -13    0.63    0.65
   0  -5 -14    9.10    0.75
   0   5 -14    9.14    2.07
   0  -5 -14    9.55    1.61
   0  -5  14    8.27    1.68
   0  -5 -14    9.91    1.64
   0  -5  15    0.51    1.63
   0  -5 -15    0.23    0.58
   0  -5 -15    0.63    1.51
   0  -5 -15    0.51    1.61
   0   5 -15   -0.19    2.00
   0   5 -16    6.52    2.05
   0  -5  16    8.40    1.89
   0  -5 -16    9.93    1.82
   0  -5 -16    6.01    0.66
   0  -5 -16    7.51    1.87
   0  -5 -17  132.90    3.23
   0  -5 -17  123.58    1.58
   0  -5 -17  134.70    3.30
   0  -5  17  127.39    3.36
   0   5 -17  124.39    3.51
   0  -5 -18  159.31    3.48
   0  -5 -18  159.69    3.69
   0  -5  18  150.76    3.58
   0   5 -18  153.69    3.89
   0  -5 -18  145.76    1.64
   0  -5  19   20.23    2.23
   0  -5 -19   18.21    2.10
   0   5 -19   16.05    2.51
   0  -5 -19   23.37    2.37
   0   5 -20  111.82    3.60
   0  -5 -20  127.42    3.54
   0  -5 -20  120.17    3.25
   0  -5  20  121.89    3.37
   0  -5 -21  150.03    3.58
   0  -5 -21  151.19    3.70
   0  -5  21  145.77    3.59
   0   5 -21  140.33    4.09
   0   5 -22   22.79    2.95
   0  -5  22   27.21    2.35
   0  -5 -22   26.80    2.21
   0  -5 -22   31.08    2.48
   0  -5 -23   16.86    2.39
   0  -5 -23   15.33    2.14
   0   5 -23   13.80    2.88
   0  -5  23   13.05    2.27
   0  -5  24   30.36    2.44
   0   5 -24   29.07    3.17
   0  -5 -24   31.11    2.31
   0  -5 -24   29.18    2.66
   0  -5  25    0.01    1.94
   0  -5 -25    0.87    1.89
   0  -5 -25    0.84    2.22
   0   5 -25    0.29    2.84
   0  -5  26   10.94    2.18
   0  -5 -26   10.85    2.00
   0   5 -26   14.87    2.80
   0  -5 -26   11.28    2.29
   0  -5  27    6.29    2.04
   0  -5 -27    5.78    2.40
   0  -5 -27    4.47    2.09
   0   5 -27    8.17    2.66
   0  -5 -28    8.11    2.25
   0  -5 -28    9.51    2.20
   0  -5  28   10.12    2.18
   0   5 -28    9.84    2.70
   0  -5 -29    1.39    2.47
   0  -5  29    2.04    2.04
   0   5 -29    0.42    2.57
   0  -5 -29   -0.43    1.97
   0   5 -30   34.52    3.13
   0  -5 -30   32.44    2.53
   0  -5  30   35.93    2.60
   0  -5 -30   36.62    2.97
   0  -5 -31    1.75    2.27
   0  -5  31    0.40    1.95
   0   5 -31    1.65    2.62
   0  -5 -31   -1.02    2.02
   0   5 -32    0.36    2.65
   0  -5 -32   -0.61    2.02
   0  -5  32    1.06    2.05
   0  -5 -32    2.27    2.39
   0   5 -33   23.19    3.16
   0  -5 -33   23.81    2.53
   0  -5  33   24.71    2.41
   0  -5 -33   24.72    2.81
   0  -5  34   -0.77    1.96
   0  -5 -34    2.10    2.43
   0  -5 -34   -0.02    2.06
   0   5 -34   -0.86    2.70
   0  -5 -35    6.72    2.15
   0   5 -35    8.48    2.71
   0  -5 -35    9.19    2.52
   0  -5  35    7.80    2.13
   0   5 -36   22.38    3.11
   0  -5  36   22.46    2.31
   0  -5 -36   25.46    2.78
   0  -5 -36   21.82    2.38
   0  -5  37    1.97    1.95
   0   5 -37    2.37    2.66
   0  -5 -37    0.39    1.99
   0  -5 -37    1.80    2.30
   0   5 -38    3.81    2.51
   0  -5  38    4.79    2.01
   0  -5 -38    4.79    2.07
   0  -5 -38    3.39    2.31
   0  -5 -39    2.14    2.04
   0  -5 -39    3.19    2.32
   0   5 -39    1.90    2.66
   0  -5  39    1.24    1.85
   0   5 -40    9.47    2.70
   0  -5  40    7.37    1.96
   0  -5 -40    8.76    2.15
   0  -5 -40    9.24    2.51
   0  -5 -41    2.33    1.84
   0   5 -41   -1.23    2.56
   0  -5 -41    1.45    2.32
   0   5 -42   -0.71    2.46
   0  -5 -42    3.58    2.49
   0  -5 -42    2.22    2.06
   0   5 -43    7.85    2.75
   0  -5 -43   13.43    2.75
   0   5 -44    7.27    2.53
   0  -5 -44    7.53    2.38
   0  -5 -45    4.74    2.50
   0   5 -45    6.36    2.45
   0  -5 -46    0.97    2.50
   0   5 -46    2.37    2.16
   0  -5 -47    0.38    2.45
   0   5 -47    2.26    2.33
   0   5 -48    0.92    2.35
   0  -5 -48   -0.07    2.29
   0  -5 -49    5.99    2.52
   0   5 -49    5.39    2.30
   0  -5 -50   -1.53    2.39
   0   5 -50    4.20    2.27
   0  -5 -51   -0.90    2.33
   0  -6   0   66.46    2.16
   0  -6   0   68.24    2.36
   0  -6  -1   48.13    1.90
   0  -6  -1   49.64    2.18
   0  -6   1   48.30    2.13
   0  -6   1   49.54    2.03
   0  -6  -2    1.06    1.22
   0  -6   2    0.37    1.44
   0  -6   2    0.55    1.35
   0  -6  -2    0.05    1.46
   0  -6  -3   55.76    2.26
   0  -6   3   54.73    2.16
   0  -6   3   54.66    2.16
   0  -6  -3   54.19    1.92
   0  -6  -4    1.06    1.09
   0  -6   4    1.01    1.44
   0  -6   4    1.31    1.53
   0  -6  -4    1.38    1.54
   0  -6   5  159.36    3.14
   0  -6  -5  153.50    3.26
   0  -6   5  163.75    3.23
   0  -6  -5  150.43    2.66
   0  -6   6  268.13    3.87
   0  -6   6  277.87    4.13
   0  -6  -6  262.19    3.32
   0  -6  -6  264.25    4.03
   0  -6  -7  250.84    4.00
   0  -6  -7  244.92    3.13
   0  -6   7  251.56    4.00
   0  -6   7  254.93    3.85
   0  -6   8   30.96    1.91
   0  -6  -8   31.44    2.05
   0  -6   8   32.83    2.13
   0  -6  -8   31.69    1.44
   0  -6   9    1.61    1.69
   0  -6  -9    0.18    1.55
   0  -6  -9    0.87    0.93
   0  -6   9    0.78    1.32
   0  -6  10   69.72    2.38
   0  -6 -10   65.99    2.46
   0  -6  10   69.05    2.56
   0  -6 -10   71.94    1.78
   0  -6 -11    4.49    0.91
   0  -6  11    5.79    1.50
   0  -6 -11    5.05    1.77
   0  -6 -11    4.80    1.63
   0  -6  11    5.80    1.87
   0  -6 -12   10.46    1.85
   0  -6  12    9.88    0.47
   0  -6  12   11.53    1.93
   0  -6  12   13.36    1.59
   0  -6 -12   10.66    0.98
   0  -6 -12   11.59    1.82
   0  -6 -13    3.22    1.81
   0  -6  13    5.24    1.93
   0  -6 -13    3.33    0.86
   0  -6  13    3.29    0.45
   0  -6 -13    5.39    1.81
   0  -6 -14   66.41    2.68
   0  -6 -14   68.27    2.71
   0  -6 -14   64.47    1.58
   0  -6  14   65.30    2.80
   0  -6 -15   83.16    2.93
   0  -6 -15   73.61    1.59
   0  -6  15   77.31    2.94
   0  -6 -15   79.00    2.82
   0   6 -16   -0.39    2.26
   0  -6 -16    1.11    1.85
   0  -6 -16    0.06    0.73
   0  -6  16   -0.03    1.88
   0  -6 -16    0.67    1.88
   0  -6 -17    0.07    1.90
   0  -6  17   -0.13    1.89
   0  -6 -17    0.71    1.77
   0  -6 -17    0.26    0.68
   0   6 -17   -0.71    2.38
   0  -6  18   10.61    2.13
   0  -6 -18   10.30    0.82
   0  -6 -18   11.55    2.24
   0  -6 -18   10.66    1.93
   0   6 -18    9.38    2.53
   0   6 -19    6.84    2.50
   0  -6 -19    7.21    2.02
   0  -6  19    6.69    2.12
   0  -6 -19    7.36    1.94
   0  -6 -20    1.58    2.14
   0   6 -20    1.27    2.43
   0  -6  20    1.57    2.12
   0  -6 -20    1.66    2.07
   0  -6 -21   91.03    3.21
   0  -6 -21   90.69    3.40
   0  -6  21   86.69    3.22
   0   6 -21   83.72    3.71
   0  -6 -22   28.46    2.81
   0  -6  22   26.45    2.54
   0  -6 -22   26.84    2.43
   0   6 -22   26.43    3.03
   0   6 -23    7.77    2.89
   0  -6 -23   11.39    2.42
   0  -6  23   10.42    2.33
   0  -6 -23   11.61    2.02
   0  -6 -24    7.23    2.32
   0  -6  24    8.20    2.30
   0   6 -24    6.30    2.82
   0  -6 -24    6.83    2.12
   0  -6 -25    0.86    1.94
   0   6 -25   -0.70    2.97
   0  -6  25    0.47    2.05
   0  -6 -25    1.03    2.13
   0  -6 -26   13.95    2.30
   0   6 -26   10.43    2.96
   0  -6 -26   11.36    2.48
   0  -6  26   12.93    2.36
   0   6 -27    0.63    2.78
   0  -6 -27    1.64    1.97
   0  -6 -27    2.04    2.48
   0  -6  27    2.32    2.25
   0  -6 -28   27.55    2.52
   0  -6  28   23.77    2.50
   0   6 -28   30.26    3.33
   0  -6 -28   26.86    2.69
   0  -6  29   12.26    2.37
   0   6 -29   14.34    3.08
   0  -6 -29   15.23    2.39
   0  -6 -29   14.37    2.65
   0  -6 -30   12.01    2.46
   0  -6 -30   11.93    2.17
   0  -6  30    9.78    2.28
   0   6 -30    7.80    3.01
   0  -6 -31    1.44    1.95
   0  -6 -31    0.45    2.46
   0   6 -31    1.82    2.92
   0  -6  31    0.55    2.08
   0   6 -32   13.78    3.06
   0  -6 -32   14.86    2.69
   0  -6  32   12.87    2.35
   0  -6 -32   14.78    2.32
   0   6 -33    7.99    2.88
   0  -6 -33    8.88    2.52
   0  -6 -33    8.16    2.11
   0  -6  33    8.89    2.27
   0  -6  34    0.51    2.08
   0  -6 -34   -1.25    2.48
   0  -6 -34    1.33    2.03
   0   6 -34    0.92    2.68
   0  -6  35    3.84    2.17
   0  -6 -35    5.64    2.12
   0   6 -35    6.37    2.79
   0  -6 -35    3.78    2.50
   0  -6  36    7.58    2.16
   0  -6 -36    9.83    2.58
   0  -6 -36   10.21    2.19
   0   6 -36    9.72    2.96
   0   6 -37    0.35    2.74
   0  -6  37    0.10    2.05
   0  -6 -37    0.98    2.00
   0  -6 -37    1.09    2.38
   0   6 -38    1.13    2.59
   0  -6  38    3.64    2.16
   0  -6 -38    3.90    2.47
   0  -6 -38    2.52    1.94
   0  -6  39    5.44    2.10
   0  -6 -39    7.50    2.52
   0  -6 -39    9.42    2.08
   0   6 -39    7.17    2.83
   0  -6 -40    2.40    2.01
   0  -6  40    1.59    2.07
   0   6 -40   -0.32    2.65
   0  -6 -40    0.45    2.34
   0  -6 -41    8.57    2.51
   0   6 -41    9.60    2.73
   0  -6 -41    8.10    2.21
   0  -6  41    9.93    2.31
   0  -6 -42    5.03    2.50
   0  -6  42    3.79    2.01
   0   6 -42    0.24    2.71
   0  -6 -42    4.21    2.10
   0   6 -43    0.25    2.59
   0  -6 -43    2.44    2.48
   0  -6 -43    1.19    1.81
   0   6 -44   10.60    2.84
   0  -6 -44   10.69    2.74
   0   6 -45    1.50    2.49
   0  -6 -45    2.11    2.38
   0  -6 -46   -0.02    2.46
   0   6 -46   -1.05    2.72
   0   6 -47   -0.38    2.38
   0  -6 -47    1.28    2.39
   0   6 -48    4.34    2.38
   0  -6 -48    0.15    2.52
   0  -6 -49    7.29    2.56
   0  -6 -50    4.13    2.48
   0  -7   0    0.50    1.35
   0  -7   0    0.21    1.64
   0  -7  -1    4.07    1.48
   0  -7  -1    3.32    1.72
   0  -7   1    2.70    1.65
   0  -7   1    2.30    1.55
   0  -7  -2    6.26    1.69
   0  -7   2    5.33    1.66
   0  -7   2    5.25    1.53
   0  -7  -2    5.40    1.49
   0  -7  -3    8.03    1.87
   0  -7  -3    7.94    1.49
   0  -7   3    7.19    1.68
   0  -7   3    6.27    1.77
   0  -7  -4   41.41    1.91
   0  -7   4   44.82    2.24
   0  -7   4   42.65    2.26
   0  -7  -4   40.46    2.34
   0  -7  -5    9.09    1.91
   0  -7  -5    9.43    1.33
   0  -7   5    7.53    1.64
   0  -7   5    8.22    1.85
   0  -7   6   19.20    1.92
   0  -7  -6   18.95    1.52
   0  -7  -6   19.95    2.16
   0  -7   6   18.62    2.04
   0  -7   7   35.68    2.20
   0  -7  -7   36.11    2.38
   0  -7  -7   35.41    1.68
   0  -7   7   35.45    2.30
   0  -7   8   10.12    1.93
   0  -7  -8    8.94    1.26
   0  -7  -8    8.43    2.01
   0  -7   8    9.35    1.80
   0  -7   9   23.03    2.18
   0  -7  -9   21.41    1.46
   0  -7   9   22.19    2.04
   0  -7  -9   20.40    2.10
   0  -7  10    0.42    1.66
   0  -7 -10    0.08    1.86
   0  -7 -10    0.22    1.04
   0  -7  10    0.35    1.97
   0  -7 -11   19.67    2.26
   0  -7 -11   20.07    1.35
   0  -7  11   20.53    2.21
   0  -7  11   20.61    2.02
   0  -7  12    5.47    2.17
   0  -7 -12    5.42    2.00
   0  -7  12    6.60    1.79
   0  -7 -12    4.63    1.05
   0  -7  13    4.44    1.73
   0  -7 -13    4.19    2.11
   0  -7  13    1.89    2.09
   0  -7 -13    3.41    1.00
   0  -7 -14   20.99    2.50
   0  -7 -14   19.99    2.43
   0  -7  14   20.51    2.42
   0  -7 -14   17.58    1.19
   0  -7 -15   41.64    1.48
   0  -7  15   46.05    2.93
   0  -7 -15   47.81    2.75
   0  -7 -15   48.50    2.80
   0  -7 -16   33.19    2.58
   0  -7  16   30.24    2.82
   0  -7 -16   29.07    1.28
   0  -7 -16   31.00    2.46
   0  -7  17   40.09    2.89
   0  -7 -17   44.84    2.84
   0  -7 -17   38.10    2.61
   0  -7 -18    2.96    2.34
   0  -7  18    2.63    2.28
   0   7 -18    0.02    2.61
   0  -7 -18    1.57    2.09
   0  -7 -19   51.76    2.85
   0  -7  19   44.42    2.85
   0   7 -19   43.98    3.29
   0  -7 -19   47.45    2.90
   0   7 -20   20.49    2.94
   0  -7  20   21.27    2.54
   0  -7 -20   26.17    2.76
   0  -7 -20   23.62    2.56
   0   7 -21   28.37    3.11
   0  -7 -21   30.62    2.66
   0  -7  21   29.15    2.66
   0  -7 -21   30.61    2.85
   0  -7  22    0.77    2.28
   0  -7 -22    0.76    2.48
   0   7 -22    2.79    2.92
   0  -7 -22    0.51    2.15
   0  -7 -23   16.71    2.32
   0  -7 -23   15.42    2.66
   0  -7  23   15.27    2.57
   0   7 -23   17.61    3.02
   0  -7 -24    9.47    2.35
   0  -7 -24    9.78    2.57
   0  -7  24   10.58    2.58
   0   7 -24    7.83    3.06
   0   7 -25    7.48    3.13
   0  -7  25    9.96    2.58
   0  -7 -25    9.84    2.56
   0  -7 -25    8.89    2.37
   0  -7 -26   72.26    3.47
   0  -7 -26   72.43    3.31
   0   7 -26   70.90    3.88
   0  -7  26   66.60    3.33
   0  -7 -27   10.72    2.44
   0  -7  27   10.53    2.52
   0   7 -27    9.77    3.13
   0  -7 -28   44.07    3.20
   0  -7 -28   42.37    2.94
   0  -7  28   43.30    3.08
   0   7 -28   43.33    3.79
   0  -7 -29   19.74    2.73
   0  -7 -29   13.46    2.36
   0  -7  29   13.89    2.54
   0   7 -29   12.14    3.37
   0  -7 -30   13.36    2.33
   0   7 -30   11.78    3.30
   0  -7  30   13.92    2.50
   0  -7 -30   14.76    2.65
   0  -7  31    0.80    2.38
   0  -7 -31    3.90    2.33
   0  -7 -31    1.65    2.10
   0   7 -31    3.07    3.04
   0  -7 -32    1.14    2.14
   0  -7 -32    1.50    2.44
   0  -7  32    3.47    2.27
   0   7 -32    4.40    3.07
   0   7 -33    3.66    2.98
   0  -7 -33    3.27    2.43
   0  -7  33    1.73    2.36
   0  -7 -33    1.52    2.10
   0   7 -34    4.47    2.99
   0  -7  34    4.30    2.21
   0  -7 -34    0.93    1.99
   0  -7 -34    3.10    2.46
   0  -7 -35    0.31    1.94
   0  -7 -35    0.00    2.44
   0   7 -35    4.73    2.96
   0  -7  35   -0.06    2.33
   0  -7  36    2.34    2.18
   0   7 -36    2.27    2.76
   0  -7 -36    1.16    1.95
   0  -7 -36    1.70    2.34
   0  -7  37    3.83    2.21
   0   7 -37    3.55    2.80
   0  -7 -37    1.83    2.41
   0  -7 -37    2.91    2.01
   0  -7 -38   12.50    2.63
   0  -7 -38    9.73    2.22
   0  -7  38    8.82    2.38
   0   7 -38    7.89    3.01
   0   7 -39   24.28    3.31
   0  -7 -39   22.82    2.57
   0  -7 -39   20.94    2.98
   0  -7  39   21.34    2.60
   0   7 -40    1.28    2.71
   0  -7 -40    0.82    2.11
   0  -7  40   -0.32    2.20
   0  -7 -40    1.26    2.55
   0  -7 -41    4.58    2.19
   0  -7 -41    7.53    2.75
   0  -7  41    3.39    2.20
   0   7 -41    2.89    2.68
   0  -7 -42   16.28    2.49
   0  -7  42   15.89    2.58
   0  -7 -42   18.19    3.05
   0   7 -42   12.23    3.08
   0  -7 -43    9.67    2.80
   0   7 -43    7.14    2.73
   0  -7 -43    8.75    2.28
   0  -7  43    9.88    2.34
   0   7 -44    1.94    2.76
   0  -7  44    2.63    2.15
   0  -7 -44    2.17    2.46
   0   7 -45   -1.15    2.64
   0  -7 -45   -0.27    2.39
   0   7 -46   -0.58    2.64
   0  -7 -46    1.89    2.57
   0  -7 -47   11.84    2.71
   0  -7 -48   12.85    2.93
   0  -8   0   23.75    2.20
   0  -8   0   24.02    2.05
   0  -8  -1   10.78    1.99
   0  -8  -1   11.55    1.76
   0  -8   1   11.55    1.85
   0  -8   1   11.71    2.08
   0  -8  -2    5.70    1.67
   0  -8  -2    8.10    2.05
   0  -8   2    7.59    2.06
   0  -8   2    6.19    1.80
   0  -8  -3    4.23    1.59
   0  -8  -3    2.55    1.97
   0  -8   3    4.26    1.90
   0  -8   3    3.03    1.89
   0  -8   4    5.56    1.95
   0  -8  -4    6.16    1.61
   0  -8  -4    6.43    2.04
   0  -8   4    7.65    1.95
   0  -8   5    6.52    2.02
   0  -8   5    7.52    2.02
   0  -8  -5    5.72    2.03
   0  -8  -5    6.50    1.58
   0  -8  -6    0.46    1.37
   0  -8  -6    0.27    2.07
   0  -8   6    0.83    1.82
   0  -8   6    0.31    1.93
   0  -8  -7   21.05    2.52
   0  -8   7   19.94    2.17
   0  -8  -7   20.61    1.62
   0  -8   7   19.82    2.25
   0  -8  -8   -0.23    2.15
   0  -8   8    0.41    1.87
   0  -8   8    1.54    1.98
   0  -8  -8    0.03    1.31
   0  -8  -9    5.04    2.23
   0  -8   9    5.97    1.96
   0  -8  -9    5.38    1.36
   0  -8   9    5.22    2.22
   0  -8 -10   34.46    2.71
   0  -8  10   34.26    2.37
   0  -8 -10   34.21    1.78
   0  -8  10   37.15    2.67
   0  -8  11   40.42    2.43
   0  -8 -11   42.01    1.84
   0  -8 -11   43.14    2.84
   0  -8  11   46.48    2.94
   0  -8 -12   17.53    1.43
   0  -8 -12   17.57    2.40
   0  -8  12   18.90    2.19
   0  -8  12   20.81    2.52
   0  -8 -13    2.67    1.13
   0  -8 -13    3.68    2.53
   0  -8  13    2.37    1.89
   0  -8 -14  146.00    2.71
   0  -8  14  156.40    4.17
   0  -8 -14  158.25    4.22
   0  -8  15   80.54    3.67
   0  -8 -15   70.41    3.32
   0  -8  16   71.69    3.57
   0  -8 -16   72.70    3.30
   0  -8  17    6.16    2.63
   0  -8 -17    3.51    2.28
   0  -8  18    1.45    2.41
   0  -8 -18    0.76    2.19
   0  -8 -18    1.25    2.37
   0   8 -19    2.94    2.67
   0  -8 -19    2.40    2.28
   0  -8 -19    3.63    2.24
   0  -8  19    4.94    2.48
   0  -8 -20    9.63    2.46
   0  -8  20   11.37    2.56
   0   8 -20    9.70    3.03
   0  -8 -20    9.87    2.50
   0   8 -21    2.54    2.74
   0  -8  21    2.75    2.40
   0  -8 -21    2.20    2.41
   0  -8 -21    2.38    2.46
   0   8 -22   15.13    3.16
   0  -8 -22   21.59    2.63
   0  -8 -22   19.22    2.80
   0  -8  22   17.50    2.73
   0  -8 -23   68.60    3.60
   0  -8  23   70.65    3.53
   0   8 -23   59.38    3.67
   0  -8 -23   71.21    3.46
   0  -8  24   33.10    3.08
   0   8 -24   32.24    3.50
   0  -8 -24   36.05    3.15
   0  -8 -24   32.97    2.97
   0  -8  25    5.66    2.66
   0   8 -25    5.90    3.09
   0  -8 -25    6.11    2.31
   0  -8 -25    9.00    2.62
   0   8 -26   -0.68    2.85
   0  -8 -26    0.68    2.36
   0  -8  26    2.96    2.56
   0  -8 -26    4.40    2.40
   0  -8 -27   22.65    2.64
   0   8 -27   20.70    3.31
   0  -8  27   21.78    2.77
   0  -8 -27   27.59    3.00
   0  -8 -28   40.46    3.27
   0   8 -28   35.66    3.71
   0  -8  28   36.07    3.01
   0  -8 -28   41.57    3.09
   0  -8  29    7.21    2.68
   0  -8 -29    8.92    2.52
   0  -8 -29   15.08    2.69
   0   8 -29   10.25    3.40
   0  -8 -30   13.95    2.72
   0  -8 -30   14.31    2.43
   0   8 -30    9.55    3.40
   0  -8  30   12.85    2.71
   0  -8 -31    4.96    2.58
   0  -8 -31    5.32    2.29
   0  -8  31    7.98    2.55
   0   8 -31    1.76    3.23
   0  -8 -32    1.34    2.26
   0  -8 -32    2.27    2.45
   0   8 -32    1.19    3.05
   0  -8  32    0.70    2.43
   0  -8  33    0.30    2.23
   0  -8 -33    1.36    2.25
   0   8 -33    4.02    2.98
   0  -8 -33    0.64    2.34
   0  -8 -34    5.46    2.71
   0  -8 -34    5.18    2.27
   0  -8  34    3.97    2.37
   0   8 -34    5.80    3.10
   0  -8  35   17.37    2.66
   0   8 -35   18.76    3.38
   0  -8 -35   21.13    2.97
   0  -8 -35   20.85    2.61
   0  -8  36   16.70    2.62
   0  -8 -36   17.90    2.92
   0  -8 -36   20.09    2.49
   0   8 -36   15.89    3.24
   0  -8 -37    2.57    2.59
   0  -8 -37    2.63    2.12
   0   8 -37    4.77    2.87
   0  -8  37    3.14    2.32
   0   8 -38    0.21    2.79
   0  -8 -38    0.60    2.08
   0  -8  38    0.57    2.25
   0  -8 -38    1.44    2.46
   0  -8 -39    2.11    2.03
   0   8 -39   -0.96    2.87
   0  -8  39    0.44    2.28
   0  -8 -39    0.10    2.51
   0  -8  40    9.95    2.65
   0  -8 -40   10.93    2.39
   0   8 -40   10.98    3.21
   0  -8 -40   12.16    2.71
   0   8 -41    2.81    2.80
   0  -8 -41    3.50    2.32
   0  -8  41    3.44    2.45
   0  -8 -41    8.40    2.74
   0  -8 -42   51.96    3.75
   0  -8 -42   52.10    3.39
   0   8 -42   44.91    3.73
   0  -8  42   48.61    3.47
   0  -8 -43    4.50    2.28
   0   8 -43    3.16    2.96
   0  -8 -43    3.08    2.67
   0  -8  43   -0.14    2.51
   0  -8 -44   -0.83    2.56
   0  -8 -44    1.54    2.22
   0   8 -44    1.93    2.76
   0  -8  44    0.31    2.12
   0  -8 -45    0.82    2.52
   0  -8  45   -1.53    2.11
   0  -8 -46    9.67    2.76
   0  -9   0   -0.26    1.79
   0  -9   0    0.03    2.15
   0  -9  -1    3.55    2.20
   0  -9   1    3.54    1.81
   0  -9  -1    2.55    1.80
   0  -9   1    3.32    2.23
   0  -9   2    1.25    1.87
   0  -9  -2    1.39    1.71
   0  -9  -2    0.82    2.23
   0  -9   2    0.63    2.17
   0  -9  -3   12.24    1.82
   0  -9   3   15.18    2.17
   0  -9  -3   13.21    2.33
   0  -9   3   13.56    2.35
   0  -9   4   13.96    2.33
   0  -9  -4   13.50    2.32
   0  -9   4   13.01    2.36
   0  -9  -4   12.64    1.88
   0  -9  -5   79.30    2.72
   0  -9   5   77.57    3.18
   0  -9   5   75.21    3.11
   0  -9  -5   77.74    3.42
   0  -9   6    1.78    2.16
   0  -9  -6    1.16    1.58
   0  -9  -6    1.09    2.29
   0  -9   6    1.86    2.00
   0  -9   7   25.28    2.50
   0  -9  -7   22.86    1.91
   0  -9  -7   23.40    2.74
   0  -9   7   25.78    2.49
   0  -9  -8   30.79    2.89
   0  -9   8   31.34    2.71
   0  -9  -8   28.19    1.89
   0  -9   8   28.46    2.53
   0  -9   9   42.51    2.89
   0  -9   9   40.38    2.64
   0  -9  -9   39.36    2.98
   0  -9  -9   38.35    2.04
   0  -9 -10    3.58    2.46
   0  -9 -10    1.14    1.33
   0  -9  10    1.26    2.04
   0  -9 -11  149.31    3.17
   0  -9  11  156.44    4.34
   0  -9  11  156.80    4.06
   0  -9 -11  154.00    4.40
   0  -9  12   52.57    3.17
   0  -9 -12   51.33    3.28
   0  -9  12   44.66    2.70
   0  -9 -12   40.17    1.94
   0  -9  13   57.77    2.96
   0  -9 -13   56.34    2.07
   0  -9 -13   57.49    3.18
   0  -9  13   59.40    3.39
   0  -9  14    3.44    1.96
   0  -9  14    7.70    2.65
   0  -9 -14    5.92    2.49
   0  -9  15   66.65    3.41
   0  -9 -15   68.81    3.40
   0  -9 -16   18.86    2.76
   0  -9  16   12.42    2.96
   0  -9 -17   81.33    3.58
   0  -9  17   79.37    3.80
   0  -9  18   17.78    3.07
   0  -9 -18   24.11    2.89
   0  -9  19  116.17    4.12
   0  -9 -19  119.05    4.03
   0   9 -20   10.94    2.90
   0  -9  20   12.70    2.84
   0  -9 -20   15.62    2.77
   0  -9  21   21.19    2.91
   0   9 -21   17.33    3.25
   0  -9 -21   22.10    2.93
   0  -9  22   50.42    3.41
   0   9 -22   44.11    3.63
   0  -9 -23   75.76    3.68
   0  -9  23   72.62    3.67
   0  -9 -23   75.52    3.73
   0   9 -23   72.67    3.96
   0  -9  24   11.53    2.74
   0  -9 -24   13.89    2.79
   0  -9 -24   11.90    2.70
   0   9 -24    7.35    3.20
   0   9 -25   10.95    3.32
   0  -9 -25   10.05    2.77
   0  -9  25    9.42    2.70
   0  -9 -25   10.70    2.51
   0   9 -26    2.96    2.98
   0  -9 -26    3.50    2.53
   0  -9  26    3.59    2.68
   0  -9 -26    3.14    2.65
   0  -9 -27   14.25    2.60
   0   9 -27   13.71    3.17
   0  -9 -27   17.92    2.75
   0  -9  27   13.81    2.90
   0  -9  28    7.18    2.66
   0  -9 -28    5.75    2.46
   0  -9 -28    7.75    2.56
   0   9 -28    7.03    3.19
   0  -9 -29    3.17    2.63
   0  -9 -29    4.43    2.33
   0  -9  29    3.55    2.50
   0   9 -29    2.93    3.24
   0  -9  30   -0.57    2.50
   0   9 -30    2.39    3.24
   0  -9 -30    2.41    2.21
   0  -9 -30    1.92    2.39
   0  -9  31   -0.73    2.59
   0  -9 -31   -0.84    2.34
   0   9 -31    1.59    3.27
   0  -9 -31   -0.10    2.52
   0  -9 -32    3.21    2.29
   0   9 -32    2.73    3.26
   0  -9  32    3.60    2.46
   0  -9 -32    3.91    2.49
   0  -9 -33    3.81    2.26
   0  -9 -33    4.04    2.66
   0  -9  33    2.05    2.53
   0   9 -33    1.32    3.24
   0  -9 -34    2.97    2.31
   0  -9  34    2.87    2.58
   0  -9 -34    4.55    2.52
   0   9 -34    5.05    3.10
   0  -9 -35    5.74    2.35
   0  -9  35    3.74    2.63
   0   9 -35    6.65    3.06
   0  -9 -35    5.74    2.59
   0  -9 -36    0.44    2.22
   0   9 -36    3.95    3.01
   0  -9  36    0.81    2.58
   0  -9 -36   -0.20    2.47
   0  -9  37    6.44    2.59
   0  -9 -37    3.93    2.55
   0  -9 -37    3.64    2.32
   0   9 -37    4.20    2.96
   0  -9 -38    1.54    2.36
   0  -9 -38    1.95    2.78
   0  -9  38   -0.69    2.49
   0   9 -38   -0.23    2.92
   0  -9 -39    8.68    2.57
   0  -9 -39    8.37    2.86
   0   9 -39    7.76    3.08
   0  -9  39    8.37    2.74
   0   9 -40    6.69    3.11
   0  -9 -40    5.34    2.31
   0  -9  40    5.84    2.64
   0  -9 -40    9.64    2.91
   0  -9 -41    3.21    2.60
   0   9 -41    2.39    2.87
   0  -9 -41    1.08    2.28
   0  -9  41    1.61    2.43
   0  -9 -42    3.10    2.62
   0   9 -42    3.21    2.95
   0  -9  42    2.17    2.49
   0  -9 -42    1.45    2.19
   0  -9  43    0.43    2.43
   0  -9 -43    1.14    2.09
   0  -9 -43    1.78    2.49
   0  -9 -44   12.41    2.91
   0  -9  44    9.09    2.67
   0  -9 -44   12.37    2.63
   0  -9  45    6.54    2.72
   0  -9  46   -1.94    2.34
   0 -10   0    4.18    2.43
   0 -10   0    4.93    2.01
   0 -10   1  146.67    3.89
   0 -10  -1  143.53    3.79
   0 -10   1  139.94    4.22
   0 -10  -1  141.60    4.14
   0 -10  -2   21.65    2.91
   0 -10  -2   22.09    2.29
   0 -10   2   23.09    2.85
   0 -10   2   21.32    2.52
   0 -10   3   60.43    3.23
   0 -10   3   62.46    3.13
   0 -10  -3   57.75    2.75
   0 -10  -3   58.78    3.31
   0 -10   4    8.59    2.47
   0 -10  -4   13.12    2.64
   0 -10  -4    6.31    1.97
   0 -10   4    8.84    2.47
   0 -10  -5  227.53    4.41
   0 -10   5  230.43    5.00
   0 -10   5  228.67    4.92
   0 -10  -5  229.82    5.19
   0 -10  -6    2.48    1.91
   0 -10  -6    8.86    2.66
   0 -10   6    3.88    2.37
   0 -10   7  159.53    4.33
   0 -10   7  166.21    4.40
   0 -10  -7  157.94    4.60
   0 -10  -7  162.19    3.71
   0 -10   8   27.13    2.73
   0 -10  -8   31.65    3.12
   0 -10  -8   27.94    2.14
   0 -10   8   35.02    3.02
   0 -10   9   21.29    2.74
   0 -10  -9   18.96    2.65
   0 -10  -9   19.49    1.90
   0 -10   9   22.80    2.66
   0 -10  10    7.70    2.40
   0 -10 -10    7.99    2.64
   0 -10 -10    6.12    1.48
   0 -10  10    7.93    2.50
   0 -10  11    5.20    2.32
   0 -10 -11    5.23    2.64
   0 -10  11    6.37    2.60
   0 -10 -11    3.87    1.51
   0 -10  12    5.11    2.12
   0 -10 -12    7.01    2.66
   0 -10  12    4.32    2.45
   0 -10 -13   24.58    2.84
   0 -10  13   24.30    2.44
   0 -10  13   25.34    2.93
   0 -10  14    5.69    2.19
   0 -10 -14    5.82    2.45
   0 -10  14    5.18    2.62
   0 -10  15    4.57    2.54
   0 -10 -15    6.23    2.44
   0 -10  16   12.85    2.73
   0 -10 -16   11.49    2.55
   0 -10  17    1.27    2.68
   0 -10 -17    0.46    2.40
   0 -10  18    0.59    2.60
   0 -10 -18   -0.36    2.42
   0 -10 -19    0.09    2.47
   0 -10  19   -0.24    2.47
   0  10 -20    0.74    2.87
   0 -10 -20    2.69    2.43
   0 -10  20    0.96    2.56
   0 -10 -21   20.04    2.60
   0  10 -21   21.24    3.36
   0 -10  21   20.46    2.91
   0 -10  22    3.12    2.65
   0 -10 -22    4.73    2.53
   0  10 -22    5.08    3.16
   0  10 -23   21.60    3.18
   0 -10  23   18.86    2.89
   0 -10 -23   20.94    2.76
   0 -10  24    2.37    2.61
   0 -10 -24    2.58    2.48
   0  10 -24    2.74    2.91
   0 -10 -25   10.37    2.67
   0 -10  25   11.99    2.80
   0  10 -25   11.99    3.20
   0 -10 -26    4.84    2.44
   0  10 -26    3.45    3.22
   0 -10  26    4.05    2.71
   0 -10  27   23.08    3.13
   0 -10 -27   28.52    2.98
   0  10 -27   27.21    3.65
   0 -10 -28    2.63    2.43
   0 -10  28    1.85    2.79
   0  10 -28    1.51    3.16
   0 -10 -29    3.43    2.43
   0 -10 -29    3.24    2.61
   0  10 -29    1.45    3.18
   0 -10  29    0.84    2.77
   0 -10 -30    5.77    2.62
   0 -10 -30    6.67    2.62
   0  10 -30    7.39    3.32
   0 -10  30    4.96    2.73
   0 -10 -31    3.42    2.66
   0  10 -31    3.84    3.18
   0 -10 -31    3.63    2.40
   0 -10  31    2.49    2.65
   0 -10  32   -0.50    2.74
   0 -10 -32    2.50    2.50
   0  10 -32    2.49    3.23
   0 -10 -32    0.35    2.31
   0 -10 -33    9.16    2.88
   0 -10 -33    9.86    2.52
   0 -10  33    9.35    2.81
   0  10 -33    8.14    3.40
   0 -10 -34    7.06    2.86
   0  10 -34    5.38    3.38
   0 -10 -34    3.28    2.52
   0 -10  34    4.06    2.78
   0 -10 -35   14.32    3.05
   0 -10 -35   11.37    2.69
   0 -10  35    9.76    2.85
   0  10 -35    8.59    3.29
   0 -10 -36    2.99    2.65
   0 -10 -36    0.90    2.37
   0  10 -36    4.38    2.96
   0 -10  36    1.98    2.58
   0  10 -37    0.21    2.93
   0 -10 -37    0.70    2.23
   0 -10 -37    1.20    2.72
   0 -10  37    1.51    2.60
   0  10 -38    0.91    2.96
   0 -10 -38    2.38    2.72
   0 -10 -38    0.75    2.19
   0 -10  38    0.27    2.62
   0 -10 -39    4.17    2.76
   0  10 -39    3.60    3.08
   0 -10 -39    1.16    2.29
   0 -10  39    1.26    2.62
   0 -10 -40    3.02    2.79
   0 -10 -40    1.48    2.38
   0 -10  40    0.59    2.68
   0 -10 -41    0.05    2.28
   0 -10 -41    3.63    2.78
   0 -10  41    3.56    2.70
   0 -10  42   11.35    2.90
   0 -10 -42    6.66    2.44
   0 -10 -43    2.20    2.33
   0 -10  43    1.38    2.54
   0 -10  44   -2.14    2.45
   0 -10 -44    3.45    2.41
   0 -11   0    0.50    2.35
   0 -11   0    0.90    2.01
   0 -11   1    0.54    2.31
   0 -11  -1   -0.02    2.43
   0 -11  -1    1.03    1.88
   0 -11   1   -0.16    2.11
   0 -11   2    6.40    2.58
   0 -11   2    5.74    2.22
   0 -11  -2    4.47    2.04
   0 -11  -2    5.18    2.33
   0 -11   3    6.75    2.48
   0 -11  -3    5.89    2.59
   0 -11  -3    4.69    1.95
   0 -11   3    5.23    2.33
   0 -11   4   25.15    2.65
   0 -11   4   25.23    2.67
   0 -11  -4   24.03    2.80
   0 -11  -4   24.25    2.30
   0 -11   5    2.67    2.42
   0 -11  -5    2.10    1.73
   0 -11  -5    3.23    2.58
   0 -11   5    2.99    2.31
   0 -11   6    0.39    2.39
   0 -11  -6    5.55    2.63
   0 -11  -6    1.19    1.77
   0 -11   6    1.08    2.24
   0 -11  -7   26.96    2.82
   0 -11  -7   27.48    2.22
   0 -11   7   27.54    2.88
   0 -11   7   30.53    2.74
   0 -11  -8   14.32    1.93
   0 -11   8   16.73    2.74
   0 -11   8   15.60    2.70
   0 -11  -8   16.09    2.89
   0 -11  -9   39.54    3.24
   0 -11   9   36.26    2.98
   0 -11   9   39.16    3.05
   0 -11  -9   37.58    2.31
   0 -11  10   21.13    2.70
   0 -11  10   22.08    2.91
   0 -11 -11  114.79    4.28
   0 -11  11  104.04    4.13
   0 -11  11  109.02    3.94
   0 -11  12   15.15    2.96
   0 -11  12   15.04    2.54
   0 -11  13   74.39    3.45
   0 -11  13   72.88    3.72
   0 -11 -13   77.80    3.75
   0 -11  14    3.00    2.80
   0 -11 -14    5.51    2.64
   0 -11  14    2.02    2.28
   0 -11  15   12.79    2.72
   0 -11 -15   10.49    2.66
   0 -11 -16    2.69    2.54
   0 -11  16    0.12    2.58
   0 -11  17    7.73    2.87
   0 -11 -17    7.60    2.75
   0 -11 -18    2.03    2.60
   0 -11  18    1.14    2.62
   0 -11  19    9.13    2.75
   0 -11 -19    7.79    2.66
   0 -11 -20    0.54    2.41
   0 -11  20    0.23    2.57
   0 -11  21    8.37    2.76
   0  11 -21   11.80    3.17
   0 -11 -21    7.96    2.64
   0 -11 -22    1.29    2.61
   0 -11  22    0.18    2.66
   0  11 -22    0.75    3.10
   0 -11 -23    8.63    2.59
   0 -11  23   12.50    2.97
   0  11 -23   14.14    3.33
   0 -11 -24    0.84    2.58
   0 -11  24   -0.12    2.60
   0  11 -24    1.36    3.06
   0 -11  25    3.82    2.75
   0  11 -25    5.28    3.15
   0 -11 -25    4.27    2.41
   0 -11  26    2.62    2.73
   0 -11 -26   -1.22    2.42
   0  11 -26    1.65    3.08
   0 -11 -27    1.91    2.41
   0 -11  27    2.02    2.74
   0  11 -27    2.33    3.11
   0 -11  28   11.61    2.94
   0  11 -28   11.80    3.34
   0 -11 -28   11.57    2.79
   0 -11  29   10.60    3.01
   0  11 -29    8.31    3.27
   0 -11 -29   13.56    2.68
   0 -11  30   12.79    3.10
   0 -11 -30   10.86    2.70
   0  11 -30   12.54    3.44
   0 -11  31    8.10    2.93
   0  11 -31    9.32    3.48
   0 -11 -31    9.11    2.66
   0 -11 -32    0.28    2.45
   0 -11  32    1.71    2.85
   0  11 -32    1.08    3.25
   0 -11 -33    0.98    2.40
   0 -11  33    1.23    2.78
   0  11 -33   -0.02    3.33
   0 -11 -34    0.49    2.43
   0  11 -34    1.27    3.43
   0 -11  34    1.21    2.71
   0  11 -35    0.60    3.39
   0 -11  35    2.03    2.78
   0 -11 -35    1.80    2.47
   0 -11  36    1.82    2.56
   0 -11 -36    0.18    2.62
   0  11 -36    3.29    3.13
   0 -11  37    1.28    2.63
   0  11 -37    3.87    3.10
   0 -11 -37   -0.45    2.45
   0 -11 -38    0.76    2.45
   0 -11  38   -0.32    2.66
   0 -11  39   13.42    2.93
   0 -11 -39   11.93    2.72
   0 -11 -40    3.24    2.32
   0 -11 -41    0.28    2.37
   0 -12   0   50.05    3.09
   0 -12   0   62.89    3.84
   0 -12   1   96.10    3.77
   0 -12  -1  106.45    4.21
   0 -12   1   98.69    4.10
   0 -12  -1   97.93    3.67
   0 -12   2   17.65    2.90
   0 -12   2   10.77    2.46
   0 -12  -2   12.79    2.87
   0 -12  -2   10.33    2.14
   0 -12   3   15.26    2.54
   0 -12  -3   12.57    2.22
   0 -12   3   14.33    2.68
   0 -12  -3   14.55    2.81
   0 -12  -4    5.43    2.00
   0 -12  -4    4.95    2.43
   0 -12   4    4.31    2.47
   0 -12   4    5.68    2.37
   0 -12   5   22.10    2.68
   0 -12  -5   21.33    2.27
   0 -12   5   21.17    2.94
   0 -12  -5   18.49    2.95
   0 -12   6    4.70    2.49
   0 -12   6    4.61    2.28
   0 -12  -6    5.39    1.82
   0 -12  -6    6.31    2.77
   0 -12   7   10.46    2.49
   0 -12  -7    9.16    1.91
   0 -12   7    9.60    2.41
   0 -12   8   25.27    2.90
   0 -12   8   25.44    2.95
   0 -12  -8   31.26    3.04
   0 -12   9    3.60    2.49
   0 -12   9    4.81    2.54
   0 -12  -9    5.42    2.54
   0 -12  10    4.09    2.42
   0 -12  10    2.60    2.53
   0 -12 -10    3.14    2.64
   0 -12  11   15.45    2.77
   0 -12  11   16.00    2.49
   0 -12 -11   13.86    2.84
   0 -12  12    2.92    2.09
   0 -12  12    1.29    2.57
   0 -12 -12    1.65    2.61
   0 -12  13    3.29    2.21
   0 -12  13    0.73    2.46
   0 -12 -13    1.68    2.60
   0 -12  14    1.81    2.64
   0 -12 -14    2.92    2.65
   0 -12  14    2.70    2.15
   0 -12 -15   -0.62    2.46
   0 -12  15    0.19    2.51
   0 -12  16    9.23    2.79
   0 -12 -16    9.62    2.74
   0 -12  17   31.08    3.38
   0 -12 -17   28.08    3.14
   0 -12  18   10.85    2.94
   0 -12 -18   13.66    2.98
   0 -12  19    0.17    2.67
   0 -12 -19   -0.13    2.60
   0 -12 -20    3.20    2.51
   0 -12  20    4.54    2.75
   0 -12 -21    4.52    2.77
   0 -12  21    2.82    2.70
   0  12 -21    2.39    3.22
   0 -12  22    8.29    2.93
   0  12 -22    8.81    3.26
   0 -12 -22   12.29    2.93
   0  12 -23    4.55    3.18
   0 -12 -23    4.01    2.57
   0 -12  23    4.29    2.87
   0 -12 -24    2.85    2.72
   0  12 -24    5.83    3.20
   0 -12  24    1.60    2.81
   0 -12 -25   -0.66    2.51
   0 -12  25    1.39    2.81
   0  12 -25    0.58    3.10
   0 -12 -26    1.85    2.71
   0  12 -26    1.91    3.17
   0 -12  26    0.56    2.77
   0 -12  27    5.63    2.86
   0  12 -27    6.41    3.37
   0 -12 -27    3.88    2.52
   0  12 -28    1.59    3.24
   0 -12  28    0.95    2.82
   0 -12 -28   -0.53    2.56
   0 -12 -29    1.17    2.55
   0  12 -29    0.82    3.24
   0 -12  29    3.26    2.93
   0  12 -30    5.02    3.51
   0 -12  30    7.26    2.89
   0 -12 -30    3.94    2.55
   0  12 -31    0.42    3.16
   0 -12 -31    0.81    2.57
   0 -12  31    2.00    2.93
   0 -12  32    2.50    2.94
   0 -12 -32    2.90    2.59
   0  12 -32    4.78    3.20
   0  12 -33    4.82    3.30
   0 -12 -33    2.40    2.46
   0 -12  33    3.20    2.89
   0 -12  34   -1.21    3.00
   0 -12 -34    0.49    2.55
   0  12 -34   -1.91    3.13
   0 -12  35   15.03    3.19
   0  12 -35   13.71    3.64
   0 -12 -35    9.93    2.88
   0 -12 -36    1.83    2.51
   0 -12 -37   -2.65    2.48
   0 -13   0   -0.37    1.99
   0 -13   0    0.53    2.43
   0 -13  -1    1.06    2.00
   0 -13  -1    1.22    2.51
   0 -13   1    0.64    2.58
   0 -13   1    0.55    2.02
   0 -13  -2    0.08    2.61
   0 -13  -2   -0.52    1.90
   0 -13   2   -0.15    2.41
   0 -13   2   -0.03    2.11
   0 -13   3    0.59    2.21
   0 -13   3    1.09    2.59
   0 -13  -3   -0.18    2.48
   0 -13  -3    1.10    1.85
   0 -13  -4    0.45    1.94
   0 -13   4    1.14    2.35
   0 -13  -4   -1.00    2.49
   0 -13   4   -0.89    2.29
   0 -13  -5    0.08    1.76
   0 -13   5    0.17    2.24
   0 -13   5    0.37    2.50
   0 -13  -5   -0.21    2.65
   0 -13  -6    4.29    2.73
   0 -13   6    3.22    2.41
   0 -13   6    4.95    2.39
   0 -13  -7    8.82    2.77
   0 -13   7    8.07    2.56
   0 -13   7    6.73    2.41
   0 -13   8    1.07    2.46
   0 -13  -8    1.98    2.62
   0 -13   8    1.73    2.44
   0 -13   9    9.92    2.43
   0 -13   9    9.72    2.52
   0 -13  -9   11.10    2.79
   0 -13 -10   11.60    2.79
   0 -13  10   12.89    2.64
   0 -13  10   10.62    2.73
   0 -13  11    0.77    2.40
   0 -13 -11    1.35    2.53
   0 -13  11    3.26    2.32
   0 -13  12    2.53    2.21
   0 -13  12   -0.23    2.56
   0 -13 -12    1.52    2.60
   0 -13  13    8.20    2.48
   0 -13 -13    6.70    2.73
   0 -13  13    6.96    2.59
   0 -13  14    2.90    2.67
   0 -13 -14    4.76    2.79
   0 -13  14    4.60    2.46
   0 -13 -15   17.60    3.09
   0 -13  15   19.11    3.06
   0 -13 -16    6.32    2.90
   0 -13  16    7.05    2.87
   0 -13 -17   26.48    3.24
   0 -13  17   23.76    3.28
   0 -13 -18   15.68    2.96
   0 -13  18   13.48    3.04
   0 -13 -19    2.96    2.87
   0 -13  19    3.73    2.85
   0 -13  20   23.02    3.40
   0 -13 -20   27.34    3.36
   0 -13  21   12.13    3.04
   0 -13 -21   12.77    2.97
   0  13 -21   13.39    3.36
   0 -13  22    3.50    2.80
   0 -13 -22    4.24    2.99
   0  13 -22    1.70    3.14
   0  13 -23   18.61    3.49
   0 -13  23   22.26    3.31
   0 -13 -23   19.27    3.22
   0 -13  24   19.05    3.36
   0 -13 -24   21.81    3.16
   0  13 -24   19.05    3.51
   0  13 -25    5.77    3.24
   0 -13 -25    3.16    2.71
   0 -13  25    4.38    3.01
   0 -13 -26   -0.14    2.77
   0 -13  26   -0.19    2.96
   0  13 -26    2.04    3.14
   0 -13  27   -0.84    2.92
   0  13 -27    0.26    3.30
   0 -13 -27    0.84    2.78
   0 -13 -28    0.52    2.77
   0 -13  28    1.69    3.08
   0  13 -28    1.25    3.32
   0  13 -29   14.29    3.50
   0 -13  29   14.19    3.26
   0 -13 -29   12.03    2.95
   0  13 -30    2.50    3.25
   0 -13  30    3.70    3.09
   0 -13 -30    4.95    2.74
   0 -13 -31    4.28    2.72
   0  13 -31    3.39    3.27
   0 -13 -32   12.32    2.82
   0  13 -32   14.27    3.55
   0 -14   0    8.97    2.94
   0 -14   0    5.04    2.20
   0 -14   1    7.51    2.65
   0 -14   1   10.28    2.45
   0 -14  -1   10.97    2.82
   0 -14  -1    9.16    2.25
   0 -14  -2    5.40    2.57
   0 -14   2    8.13    2.38
   0 -14   2    3.69    2.62
   0 -14  -2    2.78    2.13
   0 -14   3   11.55    2.50
   0 -14   3   14.73    2.89
   0 -14  -3   12.04    2.84
   0 -14   4    3.66    2.58
   0 -14   4    2.27    2.36
   0 -14  -4    2.90    2.74
   0 -14  -5   11.37    2.98
   0 -14   5    9.50    2.72
   0 -14   5    9.77    2.55
   0 -14   6    9.57    2.63
   0 -14   6   12.58    2.66
   0 -14  -6    8.96    2.90
   0 -14   7    2.64    2.62
   0 -14   7    1.74    2.37
   0 -14  -7    3.07    2.76
   0 -14  -8    1.45    2.74
   0 -14   8   -0.54    2.47
   0 -14   8    1.85    2.32
   0 -14   9   -0.04    2.40
   0 -14  -9    1.76    2.71
   0 -14   9    1.61    2.53
   0 -14  10   -0.45    2.42
   0 -14 -10    2.24    2.70
   0 -14  10    1.81    2.33
   0 -14 -11   26.39    3.31
   0 -14  11   23.96    3.06
   0 -14  11   26.18    3.04
   0 -14  12   33.51    3.24
   0 -14 -12   30.77    3.45
   0 -14  12   29.74    3.19
   0 -14  13   12.33    2.67
   0 -14 -13   13.45    3.10
   0 -14  13   14.76    3.02
   0 -14 -14    4.32    2.83
   0 -14  14    1.86    2.66
   0 -14 -15    1.01    2.67
   0 -14  15    1.32    2.54
   0 -14  16    1.01    2.70
   0 -14 -16    1.98    2.69
   0 -14 -17    0.50    2.90
   0 -14  17    0.82    2.78
   0 -14 -18    1.46    2.83
   0 -14  18    2.35    2.84
   0 -14 -19    2.84    2.73
   0 -14  19   -0.89    2.77
   0 -14 -20    4.27    2.86
   0 -14  20    0.73    2.79
   0 -14  21    7.38    2.95
   0 -14 -21    7.91    3.02
   0  14 -21    6.15    3.26
   0  14 -22    0.65    3.21
   0 -14 -22    4.27    2.98
   0 -14  22   -0.21    2.96
   0 -14 -23    1.41    2.73
   0  14 -23    1.75    3.18
   0 -14  23    0.49    2.91
   0 -14 -24    5.12    2.90
   0  14 -24    1.77    3.20
   0 -14  24    1.23    2.88
   0  14 -25   -0.12    3.39
   0 -14 -25   -0.03    2.89
   0 -14  25   -2.12    3.01
   0 -14 -26    0.69    2.81
   0  14 -26    0.99    3.37
   0  14 -27    3.79    3.33
   0  14 -28    3.21    3.12
   0  14 -29    8.68    3.40
   0 -15   0    1.06    2.50
   0 -15   0   -0.54    2.19
   0 -15   1    0.17    2.62
   0 -15  -1    0.90    2.64
   0 -15   1    0.74    2.16
   0 -15  -2    2.17    2.78
   0 -15   2    0.78    2.53
   0 -15   2    2.30    2.25
   0 -15   3    4.75    2.64
   0 -15   3    5.12    2.39
   0 -15  -3    5.65    2.92
   0 -15   4    6.75    2.41
   0 -15  -4    7.09    2.89
   0 -15   4    8.19    2.83
   0 -15   5    0.05    2.35
   0 -15  -5    1.73    2.81
   0 -15   5    0.04    2.65
   0 -15   6    1.16    2.55
   0 -15   6    1.29    2.37
   0 -15  -6    1.40    2.92
   0 -15   7    1.53    2.42
   0 -15   7    0.12    2.62
   0 -15  -7    2.90    2.92
   0 -15   8    1.12    2.60
   0 -15  -8    2.90    2.85
   0 -15   8   -1.95    2.43
   0 -15   9    5.80    2.61
   0 -15  -9    6.29    2.98
   0 -15   9    6.61    2.68
   0 -15  10    2.16    2.50
   0 -15 -10    3.08    3.02
   0 -15  10    0.54    2.54
   0 -15  11   11.06    2.78
   0 -15  11    9.20    2.83
   0 -15 -11   12.27    3.20
   0 -15 -12   15.49    3.19
   0 -15  12   14.97    2.77
   0 -15  12   14.91    2.93
   0 -15  13    1.41    2.70
   0 -15 -13    1.58    2.89
   0 -15  14    1.43    2.77
   0 -15 -14   -2.17    2.80
   0 -15 -15   -0.32    2.86
   0 -15  15    0.94    2.76
   0 -15 -16    2.57    3.01
   0 -15  16    0.29    2.69
   0 -15 -17    8.12    2.95
   0 -15  17    5.22    2.76
   0 -15 -18   15.75    3.10
   0 -15  18   16.02    3.01
   0 -15  19    2.68    2.81
   0  15 -21    1.68    3.24
   0  15 -22    2.64    3.20
   0  15 -23   11.86    3.42
   0  15 -25    0.84    3.17
   0 -16   0    1.58    2.62
   0 -16   1    0.55    2.64
   0 -16  -1   -0.26    2.77
   0 -16   2    1.63    2.63
   0 -16  -2   -0.29    2.79
   0 -16   3   -1.27    2.74
   0 -16   3   -0.10    2.38
   0 -16   4    0.03    2.20
   0 -16   4   -0.79    2.57
   0 -16   5   -1.24    2.46
   0 -16   5   -1.59    2.40
   0 -16   6   -0.03    2.52
   0 -16   6   -1.68    2.51
   0 -16   7   -0.26    2.47
   0 -16   7    0.95    2.54
   0 -16   8    2.07    2.39
   0 -16   8    4.21    2.62
   0 -16   9    3.08    2.51
   0 -16   9    2.54    2.67
   0 -16  10    1.92    2.56
   0 -16  10    1.26    2.44
   0 -16  11   -1.00    2.52
   0 -16  11    1.17    2.74
   0 -16  12    4.30    2.80
   1   0 -49   21.57    2.44
   1   0 -48    0.67    1.77
   1   0 -47    0.95    1.94
   1   0 -46   -0.12    2.01
   1   0 -45   -0.22    1.91
   1   0 -44   -0.98    2.35
   1   0 -44   -0.30    2.01
   1   0 -43   -0.03    2.43
   1   0 -43    0.41    1.98
   1   0 -42   -1.93    2.41
   1   0 -42   -0.80    1.97
   1   0 -41   -0.13    1.95
   1   0 -41    0.26    2.42
   1   0 -40   -1.51    2.39
   1   0 -40   -0.48    2.04
   1   0 -39    0.90    1.94
   1   0 -39    0.57    2.30
   1   0 -38   -1.00    2.27
   1   0 -38    0.34    1.83
   1   0 -37   -0.46    2.02
   1   0 -37   -0.04    2.23
   1   0 -36   -0.06    1.86
   1   0 -36   -0.93    2.21
   1   0 -35    4.51    1.97
   1   0 -35    6.23    2.38
   1   0 -34   -0.34    1.92
   1   0 -34   -0.18    2.32
   1   0 -33   12.40    2.52
   1   0 -33    7.88    1.83
   1   0 -32   -0.28    1.81
   1   0 -32    1.80    2.36
   1   0 -31    0.98    1.64
   1   0 -31    2.09    2.35
   1   0 -30    1.20    2.32
   1   0 -30    0.38    1.71
   1   0 -29   27.28    2.10
   1   0 -29   27.97    2.65
  -1   0  28    0.16    0.85
   1   0 -28    1.83    2.22
   1   0 -28    0.31    1.60
   1   0 -27   15.67    2.40
  -1   0  27   13.44    1.10
   1   0 -27   13.60    1.77
   1   0 -26    2.55    2.19
   1   0 -26    1.54    1.62
  -1   0  26    0.54    0.88
   1   0 -25  181.66    3.83
   1   0 -25  176.44    3.34
  -1   0  25  173.44    2.46
   1   0 -24    3.25    1.97
  -1   0  24    0.55    0.81
   1   0 -24    1.32    1.52
   1   0 -23   58.29    2.54
  -1   0  23   54.42    1.46
   1   0 -23   55.95    2.06
  -1   0  22    0.32    0.77
   1   0 -22    0.79    1.81
   1   0 -22    0.64    1.25
   1   0 -21    0.81    1.22
   1   0 -21    1.67    1.87
  -1   0  21    0.35    0.71
  -1   0  20   -0.08    0.71
   1   0 -20   -0.12    1.17
   1   0 -20    1.21    1.86
   1   0 -19    0.79    1.12
   1   0 -19    3.25    1.86
  -1   0  19    1.06    0.72
   1   0 -18    0.47    1.07
  -1   0  18    0.30    0.65
  -1   0  17   85.95    1.50
   1   0 -17   85.25    1.91
  -1   0  16    0.25    0.63
   1   0 -16    0.33    0.96
  -1   0  15    4.88    0.68
   1   0 -15    5.10    0.99
  -1   0  14   -0.01    0.64
   1   0 -14    0.43    0.94
   1   0 -13  829.68    4.44
  -1   0  13  837.68    3.87
  -1   0  12    0.08    0.64
   1   0 -12    0.37    0.79
   1   0 -11  113.72    1.62
  -1   0  11  109.78    1.46
  -1   0  10   -0.14    0.61
   1   0 -10    0.12    0.69
   1   0  -9   18.19    0.79
  -1   0   9   19.06    0.80
  -1   0   8    0.00    0.58
   1   0  -8   -0.14    0.52
  -1   0   7  596.40    2.86
   1   0  -7  596.36    2.46
  -1   0   6    0.14    0.54
  -1   0   6    0.06    0.78
  -1   0   5    0.61    0.66
  -1   0   5    0.75    0.52
  -1   0   4    0.01    0.58
  -1   0   4    0.07    0.49
  -1   0   3    0.14    0.48
  -1   0   3   -0.01    0.53
  -1   0   2   -0.05    0.51
  -1   0   2   -0.23    0.48
  -1   0   1   10.60    0.60
  -1   0  -1    1.49    0.50
  -1   0  -2    0.11    0.52
  -1   0  -2    0.52    0.56
  -1   0  -3    7.09    0.72
  -1   0  -3    6.17    0.64
  -1   0  -4    0.25    0.61
  -1   0  -4    0.22    0.77
  -1   0  -5  159.68    1.90
  -1   0  -5  166.20    2.08
  -1   0  -6   -0.05    1.04
  -1   0  -6   -0.01    0.80
  -1   0  -7    0.57    1.16
  -1   0  -7    0.27    0.86
  -1   0  -8    0.03    1.24
  -1   0  -8   -0.12    0.88
  -1   0  -9   93.24    2.10
  -1   0  -9   90.37    1.82
  -1   0 -10    0.12    0.45
  -1   0 -10    0.15    0.98
  -1   0 -10    0.24    1.37
  -1   0 -11 1324.22    6.85
  -1   0 -11 1314.70    6.47
  -1   0 -11 1323.81    3.80
  -1   0 -12   -0.25    1.51
  -1   0 -12    0.50    0.55
  -1   0 -12    0.24    1.05
  -1   0 -13   18.87    0.77
  -1   0 -13   18.59    1.69
  -1   0 -13   17.85    1.34
  -1   0 -14   -0.54    1.55
  -1   0 -14    0.55    0.62
  -1   0 -15   20.86    0.87
  -1   0 -15   18.88    1.83
  -1   0 -16    0.83    0.70
  -1   0 -16   -0.50    1.65
  -1   0 -17  190.13    2.12
  -1   0 -17  189.98    3.48
  -1   0 -18    1.22    0.77
  -1   0 -18   -0.03    1.77
  -1   0 -19    0.54    1.74
  -1   0 -19    1.47    0.83
  -1   0 -20    0.90    1.78
  -1   0 -20    1.15    0.88
  -1   0 -21    3.42    0.90
  -1   0 -21    2.86    1.83
  -1   0 -22    0.51    1.85
  -1   0 -22    1.44    0.95
  -1   0 -23    1.34    1.86
  -1   0 -23    3.05    1.00
  -1   0 -24    1.04    1.96
  -1   0 -24    0.87    0.99
  -1   0 -25   32.75    2.42
  -1   0 -25   31.65    1.49
  -1   0 -26    2.86    1.11
  -1   0 -26    0.48    2.01
  -1   0 -27    5.70    2.31
  -1   0 -27    4.89    1.21
   1   0  27    4.98    1.39
  -1   0 -28    0.60    1.10
   1   0  28    1.75    1.41
  -1   0 -28    1.69    2.30
   1   0  29   17.39    1.70
  -1   0 -29   17.91    2.59
  -1   0 -29   18.78    1.46
   1   0  30    0.31    1.42
  -1   0 -30    1.15    2.38
  -1   0 -30    0.63    1.14
   1   0  31    0.66    1.46
  -1   0 -31    0.77    2.40
   1   0  32    0.44    1.36
  -1   0 -32    0.74    2.32
  -1   0 -33    2.17    2.29
  -1   0 -34    0.49    2.43
  -1   0 -35   26.33    2.94
  -1   0 -36    0.64    2.57
  -1   0 -37    9.52    2.67
  -1   0 -38    1.78    2.51
  -1   0 -39   17.10    2.70
  -1   0 -40    0.81    2.39
  -1   0 -41    0.10    2.44
  -1   0 -42   -0.05    2.52
  -1   0 -43    2.66    2.49
  -1   0 -44   -0.87    2.47
  -1   0 -45    0.47    2.39
  -1   0 -46   -0.29    2.39
  -1   0 -47    3.55    2.54
  -1   0 -48    0.69    2.58
  -1   0 -49    0.93    2.58
  -1   0 -50   -0.05    2.53
  -1   0 -51    0.80    2.55
  -1   0 -52   -0.35    2.56
  -1   0 -53   -0.18    2.58
   1  -1 -50    1.84    1.98
   1  -1 -49    1.02    1.91
   1  -1 -48    6.69    2.14
   1   1 -47   11.34    2.19
   1  -1 -47   14.22    2.30
   1  -1 -46   10.58    2.28
   1   1 -46    8.20    2.18
   1   1 -45    0.74    2.01
   1  -1 -45    2.86    2.03
   1   1 -44    2.44    2.03
   1  -1 -44    5.52    1.96
   1  -1 -44    4.30    1.92
   1   1 -43   -0.98    2.20
   1  -1 -43    0.42    1.91
   1  -1 -43    0.55    1.89
   1   1 -43   -0.12    2.01
   1   1 -42    1.64    2.31
   1  -1 -42    1.23    1.82
   1   1 -42   -0.06    1.94
   1  -1 -42   -0.20    2.08
   1   1 -41    3.47    2.41
   1  -1 -41    0.71    2.27
   1  -1 -41    3.89    2.14
   1   1 -41    1.95    2.02
   1   1 -40   -0.61    1.97
   1   1 -40    0.35    2.27
   1  -1 -40    0.86    1.76
   1  -1 -40   -1.88    2.37
   1  -1 -39   -1.26    2.44
   1   1 -39    0.21    2.14
   1  -1 -39    0.78    1.90
   1   1 -39    0.45    1.80
   1  -1 -38   10.19    2.68
   1  -1 -38   11.38    2.02
   1   1 -38   12.67    2.50
   1   1 -38   11.71    2.10
   1  -1 -37    6.85    2.03
   1   1 -37    5.51    2.50
   1  -1 -37    2.71    2.51
   1   1 -37    4.27    1.99
   1  -1 -36    1.25    1.81
   1   1 -36    1.68    2.34
   1  -1 -36   -1.58    2.46
   1   1 -36    0.90    1.88
   1   1 -35    0.58    1.89
   1   1 -35    1.75    2.27
   1  -1 -35    2.12    1.82
   1  -1 -35   -1.40    2.39
   1  -1 -34    8.11    2.05
   1   1 -34    9.21    2.07
   1  -1 -34    4.41    2.30
   1   1 -34    8.23    2.55
   1   1 -33   -0.06    1.77
   1  -1 -33   -1.39    2.32
   1  -1 -33    0.50    1.77
   1   1 -33    3.40    2.47
   1   1 -32    3.73    2.29
   1   1 -32    1.90    1.74
   1  -1 -32    0.59    1.80
   1  -1 -32    0.36    2.41
   1   1 -31    4.76    2.48
   1  -1 -31    1.18    1.85
   1   1 -31    1.62    1.65
   1  -1 -31    0.30    2.43
   1  -1 -30    3.85    1.82
  -1  -1  30    4.68    1.20
   1   1 -30    8.23    2.42
   1   1 -30    3.84    1.65
   1  -1 -30    3.14    2.31
   1  -1 -29    1.55    2.18
   1   1 -29    4.92    2.22
   1   1 -29    1.83    1.60
  -1  -1  29    1.20    1.09
   1  -1 -29    2.70    1.67
  -1  -1  28    4.56    1.20
   1  -1 -28    4.56    1.68
   1   1 -28    8.37    2.39
   1   1 -28    5.12    1.67
   1  -1 -28    3.39    2.22
   1   1 -27    0.27    1.57
   1  -1 -27   -0.39    2.25
  -1  -1  27    0.06    1.08
   1  -1 -27   -0.01    1.63
   1  -1 -26   11.03    2.33
  -1  -1  26    9.28    1.20
   1  -1 -26    9.82    1.73
   1   1 -26    9.76    1.68
  -1   1  25   37.15    1.06
   1  -1 -25   40.56    2.53
   1  -1 -25   38.97    2.06
  -1  -1  25   39.81    1.63
   1   1 -25   42.08    2.08
   1  -1 -24   17.02    1.68
   1   1 -24   19.79    1.71
   1  -1 -24   19.05    2.28
  -1  -1  24   18.68    1.28
  -1   1  24   17.96    0.81
   1   1 -23   63.67    2.18
   1  -1 -23   60.90    2.19
  -1  -1  23   60.42    1.78
   1  -1 -23   64.75    2.75
  -1   1  23   57.83    1.19
   1  -1 -22  120.14    3.10
   1   1 -22  121.18    2.61
  -1  -1  22  116.10    2.24
   1  -1 -22  120.49    2.72
  -1   1  22  113.92    1.53
   1  -1 -21    7.08    1.42
   1  -1 -21    7.44    1.94
   1   1 -21    9.73    1.37
  -1   1  21    6.67    0.61
  -1  -1  21    8.05    1.12
   1   1 -20   66.04    1.99
  -1   1  20   60.65    1.10
   1  -1 -20   66.74    2.04
   1  -1 -20   63.68    2.54
  -1  -1  20   62.42    1.69
   1   1 -19    0.80    1.14
   1  -1 -19    0.80    1.68
  -1   1  19    0.25    0.47
  -1  -1  19    0.37    0.94
   1  -1 -19    0.05    1.13
   1  -1 -18   15.94    1.34
   1   1 -18   18.19    1.32
   1  -1 -18   16.19    1.99
  -1   1  18   15.45    0.64
  -1  -1  18   15.97    1.12
   1  -1 -17    2.56    1.62
   1  -1 -17    0.81    1.07
   1   1 -17    0.78    0.99
  -1   1  17    0.21    0.43
  -1  -1  17    0.12    0.84
   1  -1 -16    1.05    1.67
   1  -1 -16    0.37    0.97
  -1   1  16    0.39    0.39
   1   1 -16    0.20    0.97
  -1  -1  16    0.09    0.83
   1  -1 -15   20.24    1.73
  -1   1  15   20.36    0.62
  -1  -1  15   20.74    1.14
   1  -1 -15   21.16    1.21
   1   1 -15   20.41    1.24
  -1   1  14   16.55    0.57
  -1  -1  14   16.98    1.06
   1  -1 -14   18.59    1.81
   1   1 -14   16.84    1.15
   1  -1 -14   17.39    1.15
  -1   1  13   17.28    0.57
   1   1 -13   17.60    1.12
   1  -1 -13   20.88    1.83
  -1  -1  13   19.36    1.12
   1  -1 -13   18.35    1.12
   1   1 -12    9.72    0.97
   1  -1 -12    9.91    1.58
   1  -1 -12   10.48    1.02
  -1  -1  12   10.38    0.99
   1   1 -11   41.38    1.21
   1  -1 -11   41.42    1.86
   1  -1 -11   41.36    1.27
  -1  -1  11   40.70    1.24
  -1  -1  10  652.15    3.86
   1   1 -10  652.03    3.36
   1  -1 -10  641.63    4.60
   1  -1 -10  645.60    3.77
  -1  -1   9    1.11    0.84
   1   1  -9    1.26    0.70
   1  -1  -9    1.41    0.76
   1  -1  -9    2.95    1.40
   1  -1  -8   52.53    1.76
  -1  -1   8   51.27    1.27
   1  -1  -8   52.37    1.18
   1   1  -8   51.51    1.00
   1  -1  -7  693.33    3.38
  -1  -1   7  700.98    3.95
  -1  -1   7  697.35    3.73
   1  -1  -7  687.95    4.30
   1  -1  -6   47.95    1.55
  -1  -1   6   46.49    1.19
  -1  -1   6   44.67    1.27
   1  -1  -6   46.60    0.98
  -1   1   5   10.81    0.86
  -1  -1   5   11.24    0.87
  -1  -1   5   12.07    0.85
   1  -1  -5   13.17    1.10
  -1  -1   4   82.66    1.37
  -1   1   4   82.65    1.38
  -1  -1   4   82.76    1.36
   1  -1  -4   81.13    1.48
  -1  -1   3   13.55    0.75
   1  -1  -3   14.66    0.90
  -1   1   3   13.78    0.76
  -1  -1   3   14.21    0.82
  -1  -1   2   18.50    0.82
  -1   1   2   19.57    0.80
   1  -1  -2   19.48    0.83
  -1  -1   2   18.58    0.78
  -1  -1   1  197.25    1.84
  -1   1   1  195.48    1.77
   1  -1  -1  198.45    1.70
  -1  -1   1  195.68    1.91
   1  -1   0   -0.29    0.48
  -1  -1   0    0.06    0.64
  -1  -1   0    0.22    0.52
  -1   1   0    0.01    0.51
  -1  -1  -1    0.72    0.42
  -1  -1  -1    0.83    0.56
  -1  -1  -1    0.90    0.62
   1  -1   1    0.29    0.44
  -1   1  -1    0.74    0.52
  -1   1  -2  116.96    1.41
  -1  -1  -2  117.29    1.30
  -1  -1  -2  119.60    1.55
  -1  -1  -2  117.57    1.58
  -1  -1  -2  115.01    1.30
  -1   1  -3    0.51    0.87
  -1  -1  -3    0.58    0.72
  -1  -1  -3    0.69    0.52
  -1  -1  -3    0.81    0.57
  -1   1  -3    0.91    0.57
  -1  -1  -3    0.73    0.63
  -1  -1  -4   30.07    1.05
  -1   1  -4   29.96    1.29
  -1  -1  -4   30.28    0.77
  -1  -1  -4   29.68    1.07
  -1   1  -4   30.10    0.92
  -1  -1  -4   29.00    0.99
  -1   1  -5 1071.11    5.15
  -1  -1  -5 1046.34    4.59
  -1  -1  -5 1059.99    4.82
  -1   1  -5 1042.02    4.36
  -1  -1  -5 1059.49    3.57
  -1  -1  -6   26.21    0.77
  -1  -1  -6   26.48    1.15
  -1  -1  -6   26.59    1.17
  -1   1  -6   26.70    1.55
  -1   1  -6   24.99    0.98
  -1   1  -7    9.92    0.86
  -1   1  -7   11.37    1.55
  -1  -1  -7   11.30    1.10
  -1  -1  -7   11.67    0.66
  -1  -1  -7   10.46    1.09
  -1  -1  -8   74.11    1.73
  -1   1  -8   73.66    1.52
  -1   1  -8   75.12    2.20
  -1  -1  -8   75.93    1.17
  -1  -1  -8   73.91    1.73
  -1   1  -9    5.01    1.52
  -1  -1  -9    4.38    1.16
  -1   1  -9    4.82    0.94
  -1  -1  -9    4.30    1.13
  -1  -1  -9    4.24    0.65
  -1  -1 -10   19.98    1.41
  -1   1 -10   20.33    1.19
  -1  -1 -10   18.50    0.81
  -1  -1 -10   19.74    1.33
  -1   1 -10   20.86    1.79
  -1   1 -11    9.84    1.73
  -1  -1 -11    9.83    0.76
  -1  -1 -11    8.74    1.36
  -1   1 -11    8.47    1.11
  -1  -1 -11    8.20    1.29
  -1   1 -12    0.68    1.04
  -1   1 -12    1.67    1.69
  -1  -1 -12    1.27    1.26
  -1  -1 -12    1.20    0.66
  -1  -1 -12    0.92    1.23
  -1   1 -13   60.36    1.05
  -1   1 -13   60.21    2.33
  -1   1 -13   61.16    1.77
  -1  -1 -13   58.35    2.00
  -1  -1 -13   60.71    1.97
  -1  -1 -13   58.54    1.32
  -1   1 -14   13.43    1.87
  -1  -1 -14   12.20    1.49
  -1  -1 -14   11.98    0.88
  -1   1 -14   14.09    0.76
  -1  -1 -15    3.28    1.42
  -1   1 -15    4.74    0.71
  -1   1 -15    2.53    1.69
  -1  -1 -15    2.99    0.77
  -1  -1 -16   14.10    1.00
  -1   1 -16   14.21    1.95
  -1  -1 -16   14.46    1.66
  -1   1 -16   15.04    0.87
  -1   1 -17    5.61    1.93
  -1  -1 -17    6.07    1.55
  -1  -1 -17    5.65    0.90
  -1   1 -17    7.09    0.85
  -1  -1 -18    3.37    1.62
  -1  -1 -18    2.63    0.92
  -1   1 -18    2.35    1.85
  -1   1 -18    2.99    0.86
  -1   1 -19    9.07    2.09
  -1  -1 -19    9.31    1.04
  -1  -1 -19   10.06    1.80
  -1   1 -19    8.45    0.94
  -1  -1 -20    7.91    1.07
  -1  -1 -20    8.75    1.78
  -1   1 -20    8.69    0.98
  -1   1 -20    7.47    1.98
  -1  -1 -21   36.97    2.33
  -1   1 -21   35.89    1.36
  -1  -1 -21   36.07    1.45
  -1   1 -21   36.30    2.55
  -1  -1 -22    1.46    1.82
  -1   1 -22    0.91    0.97
  -1   1 -22    0.22    2.10
  -1  -1 -22    1.61    1.01
  -1  -1 -23   88.04    3.11
  -1  -1 -23   88.50    2.07
   1  -1  23   83.98    2.47
  -1   1 -23   85.65    1.90
  -1   1 -23   83.84    3.17
  -1  -1 -24   23.04    2.30
  -1  -1 -24   20.86    1.40
  -1   1 -24   21.16    1.35
   1  -1  24   21.78    1.74
  -1   1 -24   18.97    2.57
  -1  -1 -25    8.43    1.21
  -1   1 -25    7.91    1.21
  -1  -1 -25    9.37    2.29
   1  -1  25    9.83    1.65
  -1   1 -25    8.36    2.44
  -1   1 -26    3.52    2.31
  -1  -1 -26    8.54    2.17
  -1   1 -26    5.72    1.19
  -1  -1 -26    5.65    1.21
   1  -1  26    5.25    1.57
   1  -1  27    4.41    1.64
  -1   1 -27    3.86    1.22
  -1   1 -27    2.71    2.36
  -1  -1 -27    5.93    2.37
  -1  -1 -27    4.22    1.24
  -1  -1 -28    1.55    2.28
   1  -1  28    3.17    1.61
  -1  -1 -28    1.60    1.21
  -1   1 -28    3.07    2.41
  -1   1 -28    0.83    1.18
  -1  -1 -29    0.27    2.24
  -1   1 -29   -0.14    1.26
  -1   1 -29    2.11    2.37
  -1  -1 -29    1.42    1.20
   1  -1  29    0.25    1.56
   1  -1  30    4.66    1.67
  -1  -1 -30    4.15    2.43
  -1   1 -30    5.60    2.48
  -1  -1 -30    4.62    1.34
  -1  -1 -31    5.47    2.31
   1  -1  31    6.34    1.67
  -1   1 -31    7.43    2.57
  -1  -1 -31    5.44    1.37
  -1  -1 -32    5.19    2.46
  -1  -1 -32    5.56    1.38
  -1   1 -32    6.11    2.55
   1  -1  32    4.14    1.71
   1  -1  33    2.63    1.65
  -1  -1 -33    3.29    2.53
  -1   1 -33    3.90    2.48
  -1  -1 -34    6.95    2.47
  -1   1 -34    9.66    2.55
   1  -1  34    5.66    1.71
  -1  -1 -35   14.82    2.77
  -1   1 -35   18.28    2.68
  -1   1 -36    1.57    2.39
  -1  -1 -36   -0.57    2.42
  -1  -1 -37    0.38    2.31
  -1   1 -37    0.71    2.36
  -1   1 -38    0.83    2.38
  -1  -1 -38    0.33    2.46
  -1   1 -39    3.23    2.43
  -1  -1 -39    1.76    2.52
  -1   1 -40    2.56    2.45
  -1  -1 -40    0.97    2.41
  -1  -1 -41   -0.61    2.46
  -1   1 -41    0.60    2.41
  -1   1 -42    4.15    2.47
  -1  -1 -42    2.14    2.54
  -1  -1 -43    1.52    2.40
  -1   1 -43    0.07    2.44
  -1  -1 -44    0.49    2.48
  -1   1 -44    3.06    2.40
  -1   1 -45   -0.28    2.45
  -1  -1 -45   -0.99    2.49
  -1   1 -46   -0.61    2.40
  -1  -1 -46    0.76    2.59
  -1  -1 -47    3.25    2.56
  -1   1 -47    3.81    2.57
  -1   1 -48    3.15    2.52
  -1  -1 -48    0.30    2.55
  -1   1 -49   -0.50    2.43
  -1  -1 -49    2.04    2.57
  -1   1 -50   -0.57    2.45
  -1  -1 -50    1.17    2.62
  -1  -1 -51    8.88    2.75
  -1   1 -51    9.55    2.88
  -1  -1 -52    0.98    2.48
  -1   1 -52    0.11    2.49
  -1   1 -53    0.51    2.55
  -1  -1 -53    2.62    2.43
   1  -2 -52    1.11    2.01
   1  -2 -51    5.91    2.19
   1  -2 -50    7.85    2.27
   1  -2 -49    1.86    1.99
   1  -2 -48    1.68    1.89
   1  -2 -47    3.52    2.11
   1  -2 -46   15.79    2.38
   1   2 -45    2.09    1.97
   1  -2 -45    1.06    1.98
   1  -2 -45    2.37    1.95
   1  -2 -44    7.66    2.14
   1   2 -44    6.95    2.09
   1  -2 -44    5.31    2.09
   1  -2 -43   11.55    2.37
   1  -2 -43    9.69    2.29
   1   2 -43    9.08    2.23
   1   2 -42    2.79    2.24
   1   2 -42    2.01    2.06
   1  -2 -42    0.75    2.01
   1  -2 -42    2.08    2.18
   1   2 -41    3.91    2.41
   1   2 -41    3.34    2.01
   1  -2 -41    3.52    1.92
   1  -2 -41    3.60    2.15
   1  -2 -40    2.53    2.01
   1   2 -40    2.03    1.96
   1  -2 -40    2.05    2.01
   1   2 -40    3.75    2.41
   1   2 -39    3.19    2.31
   1  -2 -39    1.96    2.11
   1   2 -39    0.53    1.90
   1  -2 -39   -0.12    1.95
   1  -2 -38    0.74    1.85
   1   2 -38    0.95    1.92
   1  -2 -38    2.28    2.21
   1   2 -38    3.40    2.48
   1  -2 -37   30.52    2.64
   1   2 -37   30.37    2.69
   1  -2 -37   27.46    2.50
   1   2 -37   27.54    2.37
   1   2 -36    7.86    2.58
   1  -2 -36    6.25    2.16
   1  -2 -36    6.53    2.23
   1   2 -36    4.54    1.90
   1   2 -35   75.94    3.26
   1   2 -35   69.58    2.95
   1  -2 -35   73.72    3.27
   1  -2 -35   73.24    3.12
   1  -2 -34   74.90    3.05
   1   2 -34   76.22    3.42
   1   2 -34   75.02    3.00
   1  -2 -34   78.74    3.27
   1   2 -33    1.82    1.93
   1  -2 -33    1.86    2.27
   1  -2 -33    2.31    1.84
  -1  -2  33    1.10    1.38
  -1  -2  32   36.10    1.96
   1   2 -32   37.56    2.44
   1  -2 -32   39.99    2.43
   1  -2 -32   38.33    2.84
   1  -2 -31   18.53    2.13
   1   2 -31   17.99    1.99
  -1  -2  31   16.09    1.66
   1  -2 -31   15.17    2.47
   1   2 -30    2.63    1.66
   1  -2 -30    0.07    2.42
   1  -2 -30    2.38    1.72
  -1  -2  30    1.15    1.37
  -1  -2  29    1.14    1.27
   1  -2 -29    2.06    1.61
   1   2 -29    2.60    1.71
   1  -2 -29   -0.78    2.18
   1  -2 -28    3.51    2.40
   1  -2 -28    6.61    1.74
   1   2 -28    6.03    1.74
  -1  -2  28    5.00    1.44
   1  -2 -27    5.80    1.76
  -1  -2  27    5.85    1.45
   1   2 -27    6.59    1.61
   1  -2 -27    4.14    2.23
   1   2 -26   71.34    2.65
  -1  -2  26   71.20    2.28
   1  -2 -26   73.39    2.66
   1  -2 -26   72.68    3.18
   1  -2 -25  192.13    3.61
   1  -2 -25  192.89    4.11
  -1  -2  25  185.24    3.20
   1   2 -25  194.11    3.60
  -1  -2  24    0.59    1.22
   1   2 -24   -0.38    1.58
   1  -2 -24   -1.05    2.10
   1  -2 -24    0.88    1.54
   1  -2 -23    0.09    2.06
   1  -2 -23    0.64    1.33
  -1  -2  23    0.74    1.14
   1   2 -23   -0.20    1.42
   1   2 -22  104.81    2.66
   1  -2 -22  106.19    2.69
  -1  -2  22   98.51    2.37
   1  -2 -22  106.79    3.15
   1  -2 -21    2.84    1.40
   1   2 -21    2.18    1.45
  -1  -2  21    3.27    1.21
   1  -2 -21    0.82    1.82
  -1  -2  20   15.06    1.39
   1  -2 -20   15.03    1.53
   1  -2 -20   15.73    2.02
   1   2 -20   14.25    1.57
  -1  -2  19   50.60    1.75
   1  -2 -19   52.96    1.97
   1   2 -19   51.92    1.97
   1  -2 -19   50.83    2.43
   1  -2 -18   25.20    1.56
   1   2 -18   27.78    1.69
   1  -2 -18   24.91    2.12
  -1  -2  18   25.78    1.53
   1  -2 -17   20.71    1.45
   1   2 -17   21.31    1.51
   1  -2 -17   18.93    1.97
  -1  -2  17   20.92    1.38
   1   2 -16   12.63    1.37
   1  -2 -16   11.56    1.75
  -1  -2  16   11.33    1.17
   1  -2 -16   12.36    1.22
  -1  -2  15    0.21    1.02
   1  -2 -15    0.50    1.54
   1   2 -15    0.71    1.16
   1  -2 -15    0.44    1.01
   1  -2 -14    0.00    0.97
  -1  -2  14    0.02    0.98
   1  -2 -14   -0.54    1.62
   1   2 -14    0.47    1.09
   1  -2 -13   -0.88    1.59
   1  -2 -13    0.11    1.02
   1   2 -13    1.10    1.10
  -1  -2  13    0.40    1.05
   1  -2 -12    0.36    1.61
   1  -2 -12    1.14    1.00
   1   2 -12    1.55    1.13
  -1  -2  12    1.21    1.12
  -1  -2  11    6.49    1.13
   1  -2 -11    6.31    1.03
   1  -2 -11    4.55    1.56
   1   2 -11    6.39    1.15
   1  -2 -10   62.70    1.60
   1   2 -10   64.59    1.52
  -1  -2  10   63.09    1.70
   1  -2 -10   62.13    2.04
  -1  -2   9    0.41    1.04
   1  -2  -9   -1.46    1.43
   1  -2  -9    0.02    0.93
  -1  -2   9    0.35    0.86
   1   2  -9    0.51    0.90
   1  -2  -8  101.88    1.78
   1   2  -8  101.03    1.52
   1  -2  -8  103.00    2.16
  -1  -2   8  105.03    1.98
  -1  -2   8  104.68    1.76
   1  -2  -7 1868.64    7.33
  -1  -2   7 1894.22    6.21
   1  -2  -7 1871.24    6.66
  -1  -2   7 1875.87    7.08
  -1  -2   6  194.64    2.41
   1  -2  -6  189.72    2.49
  -1  -2   6  191.08    2.07
  -1  -2   5   46.73    1.44
   1  -2  -5   45.81    1.45
  -1  -2   5   46.13    1.17
  -1  -2   4  993.95    4.93
   1  -2  -4  996.83    4.84
  -1  -2   4  986.31    4.19
  -1   2   4  998.92    4.40
   1  -2  -3   27.08    1.17
  -1   2   3   28.12    1.02
  -1  -2   3   26.27    1.20
  -1  -2   3   26.72    0.97
   1  -2  -2    0.07    0.81
  -1  -2   2    0.28    0.88
  -1  -2   2    0.04    0.66
  -1   2   2    0.50    0.64
  -1  -2   1    7.35    0.61
  -1  -2   1    8.98    0.99
   1  -2  -1    7.46    0.89
  -1  -2   1    7.85    0.74
  -1  -2   1    7.84    0.98
  -1   2   1    7.66    0.69
  -1   2   0    0.03    0.57
  -1  -2   0    0.13    0.59
  -1  -2   0    0.33    0.87
   1  -2   0    0.05    0.74
  -1  -2   0    0.03    0.90
  -1  -2   0    0.00    0.66
  -1  -2  -1   41.01    1.24
  -1  -2  -1   41.53    1.11
  -1  -2  -1   40.06    1.29
  -1   2  -1   40.89    0.93
  -1  -2  -1   39.60    1.01
   1  -2   1   37.20    1.01
  -1   2  -2  935.11    3.58
  -1  -2  -2  942.35    4.51
  -1  -2  -2  936.58    4.25
  -1  -2  -2  915.45    4.13
   1  -2   2  931.42    3.71
  -1  -2  -2  933.10    4.44
  -1   2  -3    7.98    0.64
  -1  -2  -3    8.73    0.97
  -1  -2  -3    8.52    0.86
  -1  -2  -3    8.35    0.89
   1  -2   3    7.81    0.67
  -1  -2  -3    8.80    0.84
   1  -2   4   45.95    0.92
  -1  -2  -4   46.46    1.32
  -1   2  -4   47.69    1.01
  -1  -2  -4   46.96    1.35
  -1  -2  -4   46.77    1.29
  -1  -2  -4   46.71    1.27
  -1  -2  -5 1254.24    5.10
  -1  -2  -5 1249.82    5.48
  -1  -2  -5 1252.67    5.52
   1  -2   5 1256.11    3.88
  -1  -2  -5 1253.96    5.23
  -1   2  -5 1265.31    4.47
  -1  -2  -6   76.27    1.68
  -1  -2  -6   75.14    1.46
   1  -2   6   73.61    1.03
  -1  -2  -6   74.25    1.65
  -1   2  -6   76.38    2.04
  -1  -2  -6   75.29    1.56
  -1   2  -6   77.04    1.32
  -1  -2  -7   71.71    1.74
  -1   2  -7   69.64    1.33
  -1   2  -7   71.45    2.12
  -1  -2  -7   69.00    1.73
  -1  -2  -7   70.60    1.47
  -1  -2  -7   67.98    1.50
   1  -2   7   68.20    1.00
  -1  -2  -8 1405.70    6.55
  -1   2  -8 1411.08    5.46
  -1  -2  -8 1423.90    5.60
  -1   2  -8 1407.59    7.15
   1  -2   8 1406.96    4.00
  -1  -2  -8 1405.43    5.63
  -1  -2  -8 1423.07    6.54
  -1   2  -9  157.85    2.96
  -1   2  -9  155.64    2.03
  -1  -2  -9  156.15    2.07
  -1  -2  -9  155.44    2.45
  -1  -2  -9  157.03    2.55
  -1   2 -10    6.87    1.81
  -1  -2 -10    6.22    0.95
  -1  -2 -10    5.90    1.29
  -1  -2 -10    7.07    1.27
  -1   2 -10    7.21    0.91
  -1  -2 -11    2.52    1.22
  -1   2 -11    2.76    1.92
  -1  -2 -11    1.65    1.28
  -1  -2 -11    2.60    0.88
  -1   2 -11    2.32    0.92
  -1   2 -12   25.08    2.16
  -1  -2 -12   25.55    1.64
  -1   2 -12   26.73    1.26
  -1  -2 -12   28.89    1.21
  -1  -2 -12   26.85    1.56
  -1  -2 -13   17.23    1.53
  -1   2 -13   17.04    2.14
  -1  -2 -13   17.47    1.06
  -1   2 -14    9.36    2.04
  -1  -2 -14    8.17    1.45
  -1  -2 -14    9.95    1.01
  -1   2 -15   21.78    2.09
  -1  -2 -15   19.28    1.15
  -1  -2 -15   20.23    1.72
  -1  -2 -16    9.68    1.05
  -1   2 -16   10.97    2.02
  -1  -2 -16    9.04    1.60
  -1   2 -17   87.76    3.05
  -1  -2 -17   88.67    2.60
  -1  -2 -17   89.79    1.93
  -1  -2 -18   31.84    1.45
  -1   2 -18   34.42    2.57
   1  -2  18   33.41    1.85
  -1  -2 -18   32.41    2.08
   1  -2  19    3.26    1.49
  -1   2 -19    3.51    2.22
  -1  -2 -19    1.31    1.09
  -1  -2 -19    1.35    1.74
  -1  -2 -20   53.33    2.48
  -1   2 -20   51.49    2.91
   1  -2  20   53.28    2.22
  -1  -2 -20   53.80    1.75
  -1  -2 -21   22.67    1.44
   1  -2  21   22.92    1.97
  -1   2 -21   24.91    2.59
  -1  -2 -21   24.95    2.24
  -1   2 -22   15.07    2.39
   1  -2  22   15.23    1.81
  -1  -2 -22   12.79    1.34
  -1  -2 -22   13.03    2.15
  -1  -2 -23   54.92    1.97
  -1   2 -23   54.52    3.13
  -1  -2 -23   57.10    2.79
   1  -2  23   56.56    2.31
  -1   2 -24   50.33    3.11
   1  -2  24   52.82    2.38
  -1  -2 -24   49.86    1.92
  -1  -2 -24   52.46    2.75
  -1   2 -24   51.28    1.64
  -1  -2 -25   -0.29    1.29
  -1   2 -25    1.55    1.14
  -1  -2 -25    0.67    2.03
   1  -2  25    1.44    1.73
  -1   2 -25    0.05    2.41
  -1   2 -26   17.08    1.42
  -1  -2 -26   13.35    2.37
  -1   2 -26   14.69    2.79
   1  -2  26   15.54    1.94
  -1  -2 -26   15.61    1.54
   1  -2  27    5.77    1.72
  -1  -2 -27    4.85    1.38
  -1   2 -27    6.08    2.65
  -1  -2 -27    5.20    2.40
  -1   2 -27    7.32    1.27
  -1   2 -28    3.35    1.27
  -1  -2 -28    1.40    2.26
   1  -2  28    1.17    1.69
  -1  -2 -28    1.03    1.35
  -1   2 -28    0.91    2.55
  -1   2 -29   -1.22    2.74
  -1  -2 -29   -0.32    1.35
   1  -2  29   -0.14    1.79
  -1  -2 -29    0.16    2.31
  -1  -2 -30    8.66    1.48
  -1  -2 -30   10.21    2.65
  -1   2 -30    8.04    2.61
   1  -2  30    9.05    1.95
  -1  -2 -31    8.34    1.54
  -1  -2 -31    8.56    2.47
   1  -2  31    8.29    1.83
  -1   2 -31    7.09    2.83
  -1   2 -32    2.02    2.86
  -1  -2 -32    2.44    1.40
  -1  -2 -32    1.95    2.51
   1  -2  32    1.47    1.73
  -1  -2 -33    1.85    1.41
  -1   2 -33   -0.07    2.74
  -1  -2 -33    0.94    2.46
   1  -2  33    2.24    1.87
  -1  -2 -34   -0.09    2.43
   1  -2  34   -0.08    1.80
  -1   2 -34    1.23    2.51
   1  -2  35    6.48    1.76
  -1   2 -35    8.40    2.59
  -1  -2 -35    7.09    2.64
  -1  -2 -36    0.58    2.37
   1  -2  36    0.46    1.70
  -1   2 -36    2.17    2.60
  -1   2 -37   14.50    2.82
  -1  -2 -37   12.29    2.82
  -1   2 -38   15.96    2.74
  -1  -2 -38   14.32    2.76
  -1   2 -39    9.02    2.53
  -1  -2 -39    3.92    2.60
  -1   2 -40    4.33    2.45
  -1  -2 -40    1.75    2.51
  -1   2 -41    2.36    2.62
  -1  -2 -41   -0.64    2.48
  -1   2 -42    0.89    2.55
  -1  -2 -42   -1.53    2.63
  -1  -2 -43   -0.15    2.39
  -1   2 -43    0.99    2.48
  -1   2 -44    6.31    2.63
  -1  -2 -44    5.66    2.55
  -1  -2 -45    5.89    2.49
  -1   2 -45    7.12    2.77
  -1   2 -46    1.45    2.43
  -1  -2 -46    1.81    2.46
  -1  -2 -47   -0.27    2.46
  -1   2 -47   -1.02    2.47
  -1   2 -48   25.75    3.19
  -1  -2 -48   26.51    3.01
  -1  -2 -49    5.20    2.64
  -1   2 -49    5.09    2.60
  -1   2 -50   -0.33    2.55
  -1  -2 -50    2.18    2.52
  -1  -2 -51   -0.86    2.39
  -1   2 -51    2.13    2.57
  -1   2 -52    5.77    2.70
  -1  -2 -52    2.39    2.50
  -1   2 -53   -1.44    2.51
   1  -3 -53    0.74    2.13
   1  -3 -52    1.12    2.09
   1  -3 -51    0.39    2.09
   1  -3 -50    1.33    2.11
   1  -3 -49    8.35    2.48
   1  -3 -48    3.49    2.14
   1  -3 -47    1.32    2.09
   1  -3 -46    1.13    2.14
   1  -3 -46    3.20    2.25
   1  -3 -45    2.47    2.05
   1  -3 -45    2.37    2.14
   1   3 -44    0.98    1.88
   1  -3 -44    0.58    2.07
   1  -3 -44    0.49    2.01
   1  -3 -43    1.36    2.19
   1   3 -43    0.76    1.96
   1  -3 -43    0.19    2.28
   1  -3 -42    0.74    2.07
   1   3 -42    1.43    2.01
   1  -3 -42    1.47    2.10
   1  -3 -41    0.99    2.08
   1   3 -41   -0.05    1.85
   1   3 -41    2.70    2.33
   1  -3 -41    1.54    1.93
   1   3 -40    2.51    2.46
   1   3 -40    2.51    1.87
   1  -3 -40    0.56    1.91
   1  -3 -40    0.54    2.19
   1   3 -39    3.40    2.23
   1  -3 -39    1.18    2.01
   1  -3 -39    1.61    2.05
   1   3 -39    0.81    1.89
   1   3 -38    8.70    2.07
   1  -3 -38   10.40    2.41
   1  -3 -38   10.35    2.30
   1  -3 -37   23.47    2.50
   1  -3 -37   21.99    2.50
   1   3 -37   23.26    2.25
   1   3 -36    0.56    1.86
   1  -3 -36    1.35    2.23
   1  -3 -36    0.70    2.00
  -1  -3  35    2.51    1.50
   1  -3 -35    5.00    2.12
   1  -3 -35    4.41    2.12
   1   3 -35    5.72    2.07
   1  -3 -34  106.05    3.59
   1  -3 -34  107.08    3.70
  -1  -3  34  104.57    3.13
   1   3 -34  108.76    3.41
  -1  -3  33    2.96    1.58
   1  -3 -33    4.05    2.08
   1   3 -33    4.83    2.01
   1  -3 -33    4.01    2.10
  -1  -3  32    1.94    1.62
   1  -3 -32    1.77    2.08
   1   3 -32    0.80    1.98
   1  -3 -32    4.18    2.30
   1   3 -31   80.71    3.15
   1  -3 -31   84.54    3.18
  -1  -3  31   82.23    2.69
   1  -3 -31   87.45    3.34
   1  -3 -30   15.30    2.34
   1  -3 -30   14.92    2.12
   1   3 -30   12.33    2.10
  -1  -3  30   15.09    1.90
   1  -3 -29    2.22    2.20
   1  -3 -29    1.53    1.89
  -1  -3  29    0.86    1.54
   1   3 -29    0.39    2.01
   1  -3 -28   34.44    2.40
   1   3 -28   29.27    2.33
  -1  -3  28   31.85    1.94
   1  -3 -28   33.58    2.56
  -1  -3  27    1.31    1.59
   1  -3 -27    1.49    1.69
   1   3 -27    1.20    1.82
   1  -3 -27    3.13    2.03
  -1  -3  26   26.79    1.95
   1   3 -26   29.42    2.29
   1  -3 -26   29.40    2.39
   1  -3 -26   27.69    2.22
   1  -3 -25   35.04    2.45
  -1  -3  25   33.08    2.05
   1   3 -25   31.32    2.28
   1  -3 -25   32.31    2.20
   1   3 -24   38.55    2.33
  -1  -3  24   38.13    2.06
   1  -3 -24   40.59    2.52
   1  -3 -24   40.89    2.24
  -1  -3  23    9.38    1.66
   1   3 -23   10.05    1.88
   1  -3 -23   12.76    2.14
   1  -3 -23    8.76    1.76
   1  -3 -22   24.29    1.96
   1   3 -22   26.11    1.94
  -1  -3  22   22.87    1.81
   1  -3 -22   28.00    2.25
   1   3 -21    0.60    1.60
   1  -3 -21    0.85    1.74
   1  -3 -21    0.64    1.46
  -1  -3  21    0.09    1.39
  -1  -3  20    0.80    1.35
   1  -3 -20    1.02    1.37
   1  -3 -20    1.52    1.67
   1   3 -20    2.39    1.52
   1  -3 -19   74.16    2.58
   1  -3 -19   76.02    2.37
  -1  -3  19   71.55    2.25
   1   3 -19   75.28    2.38
   1   3 -18   19.76    1.77
  -1  -3  18   19.19    1.66
   1  -3 -18   20.05    1.65
   1  -3 -18   20.46    1.96
   1  -3 -17    4.07    1.62
  -1  -3  17    2.42    1.32
   1   3 -17    3.24    1.53
   1  -3 -17    3.02    1.34
   1   3 -16  184.92    3.07
  -1  -3  16  188.59    3.17
   1  -3 -16  196.89    3.47
   1  -3 -16  196.35    3.19
   1   3 -15   93.13    2.30
   1  -3 -15   99.31    2.60
   1  -3 -15   94.95    2.34
  -1  -3  15   92.03    2.41
   1   3 -14   10.55    1.35
   1  -3 -14   12.17    1.32
   1  -3 -14   12.71    1.68
  -1  -3  14   12.63    1.46
  -1  -3  13  169.09    2.88
   1  -3 -13  169.91    2.81
   1  -3 -13  169.53    3.06
   1   3 -13  167.56    2.62
   1  -3 -12    5.64    1.50
   1  -3 -12    4.27    1.17
  -1  -3  12    5.95    0.93
  -1  -3  12    4.43    1.32
   1   3 -12    4.73    1.21
   1   3 -11   32.73    1.46
  -1  -3  11   33.48    1.25
   1  -3 -11   33.21    1.74
   1  -3 -11   33.01    1.54
  -1  -3  11   32.89    1.66
   1  -3 -10    2.95    0.41
   1  -3 -10    4.20    1.09
  -1  -3  10    3.40    0.85
  -1  -3  10    2.86    1.23
   1  -3 -10    4.40    1.37
   1  -3  -9    4.23    1.09
  -1  -3   9    4.98    0.85
   1  -3  -9    4.64    0.52
   1  -3  -9    4.75    1.43
  -1  -3   9    4.17    1.28
   1  -3  -8    1.82    0.55
   1  -3  -8    1.96    1.40
  -1  -3   8    1.99    1.24
  -1  -3   8    1.74    0.78
   1  -3  -7   32.43    1.68
   1  -3  -7   33.10    0.94
  -1  -3   7   30.84    1.10
  -1  -3   7   33.53    1.56
  -1  -3   6   13.96    0.87
   1  -3  -6   13.32    1.37
   1  -3  -6   15.07    0.82
  -1  -3   6   13.82    1.34
  -1  -3   5    0.66    1.15
   1  -3  -5    0.74    0.75
  -1  -3   5    0.38    0.68
   1  -3  -5    0.02    1.23
   1  -3  -4  129.53    1.75
  -1  -3   4  132.05    2.28
   1  -3  -4  126.84    2.28
  -1  -3   4  129.08    1.64
  -1  -3   4  125.82    2.25
   1  -3  -3    9.31    0.92
  -1  -3   3    8.75    0.74
   1  -3  -3    8.23    1.18
  -1   3   3    8.89    0.81
  -1  -3   3    8.47    1.27
  -1  -3   3    8.17    1.21
  -1  -3   2   -0.02    1.09
  -1   3   2    0.02    0.67
  -1  -3   2   -0.15    0.65
  -1  -3   2    0.34    1.10
   1  -3  -2    0.50    0.93
   1  -3  -2    0.06    1.00
  -1  -3   1  101.44    2.02
  -1  -3   1   98.90    1.48
   1  -3  -1   99.77    1.75
   1  -3  -1   93.31    1.80
  -1   3   1  100.41    1.39
  -1  -3   1  100.03    1.98
  -1  -3   0   28.66    1.43
  -1  -3   0   28.38    1.01
  -1  -3   0   29.69    1.41
   1  -3   0   29.02    1.22
  -1   3   0   28.79    0.86
  -1   3  -1   17.90    0.73
  -1  -3  -1   18.30    0.93
   1  -3   1   18.69    1.08
  -1  -3  -1   19.43    1.28
  -1  -3  -1   18.29    1.03
  -1  -3  -1   18.56    1.27
  -1  -3  -2  155.50    1.96
  -1  -3  -2  155.42    2.35
  -1  -3  -2  157.29    2.30
  -1   3  -2  157.14    1.50
   1  -3   2  157.26    2.04
  -1  -3  -2  154.00    2.15
  -1  -3  -3   30.67    1.32
   1  -3   3   31.09    1.14
  -1  -3  -3   30.56    1.36
  -1  -3  -3   29.91    1.11
  -1  -3  -3   30.61    1.27
  -1   3  -3   30.07    0.80
  -1  -3  -4    3.52    1.01
  -1  -3  -4    4.03    1.12
   1  -3   4    3.83    0.82
  -1   3  -4    4.28    0.57
  -1  -3  -4    3.87    0.92
  -1  -3  -4    4.01    1.05
  -1  -3  -5  122.57    2.17
   1  -3   5  123.39    2.34
  -1  -3  -5  122.08    2.03
  -1  -3  -5  124.00    2.01
   1  -3   5  121.71    1.72
  -1  -3  -5  123.84    2.14
  -1   3  -5  120.77    1.39
  -1   3  -6   45.40    1.01
  -1  -3  -6   46.19    1.62
  -1  -3  -6   44.99    1.45
   1  -3   6   43.00    1.14
  -1  -3  -6   45.62    1.50
   1  -3   6   47.95    1.84
  -1  -3  -6   45.21    1.41
   1  -3   7  136.65    1.77
   1  -3   7  139.58    2.63
  -1   3  -7  136.99    1.62
  -1  -3  -7  137.05    2.23
  -1  -3  -7  136.87    2.25
  -1  -3  -7  135.96    2.05
  -1  -3  -7  136.31    2.42
  -1   3  -8  846.48    4.02
   1  -3   8  857.23    4.14
  -1  -3  -8  850.49    5.61
  -1  -3  -8  864.91    4.74
  -1  -3  -8  876.23    5.36
  -1  -3  -8  860.52    5.20
   1  -3   8  861.24    5.72
  -1  -3  -9   45.84    1.64
  -1  -3  -9   44.48    1.41
  -1   3  -9   48.24    2.16
  -1   3  -9   44.74    1.14
  -1  -3  -9   45.19    1.52
  -1  -3  -9   46.45    1.75
   1  -3   9   46.14    1.16
   1  -3   9   46.13    2.01
  -1  -3 -10    0.89    1.12
  -1  -3 -10    0.55    1.01
  -1   3 -10    1.02    1.77
  -1   3 -10    0.70    0.68
   1  -3  10    1.29    1.39
  -1  -3 -10    0.90    1.16
   1  -3  10    0.93    0.67
  -1  -3 -10    0.50    0.92
   1  -3  11    1.24    1.37
  -1   3 -11    0.41    0.73
  -1  -3 -11    0.30    1.19
  -1  -3 -11    0.67    1.11
  -1  -3 -11    0.39    1.03
  -1  -3 -11    0.86    0.86
  -1   3 -11    0.81    1.77
  -1  -3 -12    2.27    0.90
  -1  -3 -12    1.92    1.00
   1  -3  12    3.22    1.51
  -1  -3 -12    1.79    1.29
  -1   3 -12    3.34    1.89
  -1  -3 -13   14.27    1.49
  -1   3 -13   12.82    1.98
  -1  -3 -13   13.56    1.22
   1  -3  13   12.81    1.64
   1  -3  14  132.98    2.82
  -1   3 -14  126.64    3.27
  -1  -3 -14  130.16    2.84
  -1  -3 -14  127.79    2.37
  -1   3 -15   17.42    2.37
  -1  -3 -15   16.36    1.73
  -1  -3 -15   16.87    1.31
   1  -3  15   17.71    1.83
  -1   3 -16   10.21    2.41
  -1  -3 -16    9.68    1.23
  -1  -3 -16   12.82    1.74
   1  -3  16   10.76    1.76
  -1   3 -17    7.80    2.31
  -1  -3 -17    6.36    1.60
   1  -3  17    7.49    1.77
  -1  -3 -17    7.31    1.18
   1  -3  18    1.56    1.65
  -1  -3 -18    2.20    1.77
  -1  -3 -18    0.66    1.14
  -1   3 -18   -1.03    2.50
  -1  -3 -19  188.19    3.86
  -1  -3 -19  180.53    3.00
   1  -3  19  188.01    3.63
  -1   3 -19  177.71    4.21
   1  -3  20  824.41    6.94
  -1   3 -20  822.85    7.94
  -1  -3 -20  847.61    7.39
  -1  -3 -20  841.16    6.15
  -1  -3 -21   15.70    1.61
   1  -3  21   17.87    2.15
  -1  -3 -21   19.66    2.54
  -1   3 -21   14.81    2.58
  -1  -3 -22    5.32    2.08
   1  -3  22    5.56    1.88
  -1  -3 -22    5.45    1.31
  -1   3 -22    5.22    2.45
  -1  -3 -23   13.11    1.45
   1  -3  23   12.93    2.09
  -1  -3 -23   14.06    2.23
  -1   3 -23   13.52    2.64
   1  -3  24   -0.14    1.92
  -1  -3 -24    0.52    2.15
  -1  -3 -24    2.04    1.32
  -1   3 -24    1.98    2.56
  -1  -3 -25   66.02    2.25
   1  -3  25   64.02    2.83
  -1   3 -25   64.71    3.59
  -1  -3 -25   67.42    3.04
  -1  -3 -26   58.23    2.98
   1  -3  26   54.43    2.71
  -1  -3 -26   56.54    2.21
  -1   3 -26   57.93    3.62
  -1   3 -27    7.42    2.70
  -1  -3 -27    6.25    1.54
   1  -3  27    7.23    2.07
  -1  -3 -27    7.03    2.29
   1  -3  28   -0.13    1.94
  -1  -3 -28   -0.18    1.42
  -1  -3 -28    0.40    2.19
  -1   3 -28    0.49    2.84
  -1  -3 -29    8.59    2.42
  -1   3 -29    9.12    2.99
   1  -3  29    8.76    2.11
  -1  -3 -29    8.77    1.55
  -1   3 -30   14.02    2.98
  -1  -3 -30   15.82    1.75
  -1  -3 -30   14.93    2.60
   1  -3  30   16.10    2.24
  -1   3 -31   11.35    3.09
   1  -3  31   10.69    2.15
  -1  -3 -31   10.88    1.74
  -1  -3 -31   15.02    2.66
  -1  -3 -32    4.03    1.62
  -1  -3 -32    4.63    2.43
   1  -3  32    4.44    2.05
  -1   3 -32    2.45    2.80
  -1  -3 -33    2.94    2.29
  -1  -3 -33    0.47    1.52
   1  -3  33    1.06    1.90
  -1   3 -33    1.36    2.90
   1  -3  34   -0.36    1.85
  -1   3 -34   -0.59    2.88
  -1  -3 -34    1.16    2.38
  -1  -3 -34   -0.29    1.53
  -1  -3 -35    2.44    2.50
   1  -3  35    0.09    1.93
  -1   3 -35    1.03    2.71
  -1   3 -36   67.71    3.96
  -1  -3 -36   71.46    3.51
   1  -3  36   72.81    3.13
   1  -3  37    1.80    1.96
  -1   3 -37    0.90    2.82
  -1  -3 -37    3.88    2.49
  -1   3 -38    0.96    2.67
  -1  -3 -38    5.05    2.56
   1  -3  38    3.44    1.95
  -1  -3 -39    2.35    2.36
  -1   3 -39    0.79    2.61
  -1  -3 -40    3.84    2.57
  -1   3 -40    6.10    2.67
  -1   3 -41    2.97    2.39
  -1  -3 -41    2.73    2.40
  -1  -3 -42    7.90    2.59
  -1   3 -42    8.12    2.62
  -1  -3 -43    0.52    2.44
  -1   3 -43    1.20    2.55
  -1   3 -44    8.83    2.66
  -1  -3 -44    7.11    2.61
  -1  -3 -45    1.35    2.50
  -1   3 -45    1.19    2.41
  -1  -3 -46    1.25    2.47
  -1   3 -46    4.14    2.55
  -1  -3 -47    0.24    2.55
  -1   3 -47    2.19    2.58
  -1   3 -48    0.56    2.56
  -1  -3 -48    1.16    2.43
  -1  -3 -49    1.01    2.30
  -1   3 -49    2.03    2.70
  -1   3 -50    3.40    2.68
  -1  -3 -50    5.56    2.58
  -1  -3 -51    0.37    2.47
  -1   3 -51    0.04    2.43
  -1  -3 -52    1.83    2.57
  -1   3 -52    2.92    2.53
  -1   3 -53    2.08    2.67
   1  -4 -54    1.77    2.22
   1  -4 -53    2.44    2.18
   1  -4 -52    4.82    2.32
   1  -4 -51    0.34    2.17
   1  -4 -50    0.70    2.23
   1  -4 -49    1.25    2.14
   1  -4 -48    1.02    2.25
   1  -4 -47    2.24    2.20
   1  -4 -47    1.96    2.26
   1  -4 -46    6.25    2.21
   1  -4 -46    8.61    2.37
   1  -4 -45    0.02    2.10
   1  -4 -45    1.01    2.26
   1  -4 -44    1.18    2.05
   1  -4 -44    1.86    2.04
   1  -4 -43   16.30    2.62
   1  -4 -43   18.10    2.59
   1   4 -42    2.25    2.02
   1  -4 -42    2.04    2.14
   1  -4 -42    1.03    2.07
   1   4 -41   27.08    2.47
   1  -4 -41   28.71    2.79
   1  -4 -41   29.16    2.73
   1   4 -40   13.09    2.10
   1  -4 -40   14.66    2.47
   1  -4 -40   13.06    2.33
   1   4 -39    2.15    2.02
   1  -4 -39    1.40    2.08
   1  -4 -39    3.41    2.35
   1  -4 -38   12.24    2.31
   1   4 -38   13.22    2.06
   1  -4 -38   13.59    2.36
   1  -4 -37    6.01    2.45
   1   4 -37    2.89    2.13
   1  -4 -37    4.53    2.10
  -1  -4  37    6.02    1.69
   1   4 -36   -0.18    1.94
  -1  -4  36    1.39    1.72
   1  -4 -36    1.23    2.19
   1  -4 -36    1.51    1.96
  -1  -4  35    0.58    1.67
   1  -4 -35    1.35    1.95
   1   4 -35    0.03    2.22
   1  -4 -35    1.13    2.17
  -1  -4  34   11.77    1.95
   1  -4 -34   12.57    2.50
   1  -4 -34   12.91    2.23
   1   4 -34   11.83    2.29
   1   4 -33    1.06    2.11
  -1  -4  33    1.78    1.77
   1  -4 -33    2.25    2.09
   1  -4 -33    2.05    2.28
   1  -4 -32    0.19    2.02
   1  -4 -32    0.29    2.04
   1   4 -32   -0.46    2.17
  -1  -4  32   -0.72    1.77
  -1  -4  31    0.61    1.70
   1  -4 -31    0.76    1.86
   1  -4 -31    0.40    2.15
   1   4 -31   -0.44    2.15
   1   4 -30    8.46    2.20
  -1  -4  30    9.81    1.98
   1  -4 -30    8.85    2.16
   1  -4 -30    9.37    2.40
   1  -4 -29   17.94    2.19
   1   4 -29   11.42    2.12
  -1  -4  29   13.26    2.01
   1  -4 -29   14.39    2.49
   1  -4 -28    0.64    2.26
  -1  -4  28    0.50    1.58
   1   4 -28    0.19    1.97
   1  -4 -28    0.74    1.94
  -1  -4  27    1.26    1.65
   1   4 -27    1.50    1.96
   1  -4 -27    3.04    2.15
   1  -4 -27    1.35    1.87
   1  -4 -26   31.36    2.38
   1   4 -26   31.16    2.41
  -1  -4  26   29.78    2.22
   1  -4 -26   34.57    2.68
  -1  -4  25   10.64    1.92
   1  -4 -25   12.25    2.36
   1  -4 -25   11.22    2.10
   1   4 -25   12.21    2.23
  -1  -4  24    1.21    1.80
   1  -4 -24    0.67    1.81
   1   4 -24    1.70    2.02
   1  -4 -24    1.33    2.18
   1   4 -23   68.17    2.76
   1  -4 -23   71.48    2.95
   1  -4 -23   69.88    2.72
  -1  -4  23   71.56    2.69
  -1  -4  22   18.25    1.95
   1  -4 -22   18.83    2.05
   1  -4 -22   18.55    2.20
   1   4 -22   19.77    2.15
   1  -4 -21    5.47    1.74
   1   4 -21    8.07    2.02
   1  -4 -21    5.74    2.05
  -1  -4  21    7.13    1.74
   1  -4 -20   23.55    1.92
   1  -4 -20   24.05    2.24
  -1  -4  20   22.52    1.91
   1   4 -20   22.84    2.19
   1   4 -19  127.41    3.14
   1  -4 -19  130.58    3.29
   1  -4 -19  129.05    3.08
  -1  -4  19  123.96    3.05
   1  -4 -18   34.78    1.94
   1   4 -18   34.02    2.14
  -1  -4  18   35.53    2.13
   1  -4 -18   34.85    2.28
   1  -4 -17   58.04    2.25
   1  -4 -17   58.87    2.55
  -1  -4  17   56.37    2.26
   1   4 -17   54.88    2.25
   1   4 -16   17.74    1.72
   1  -4 -16   17.17    1.91
  -1  -4  16   17.96    1.79
   1  -4 -16   14.70    1.66
  -1  -4  15    3.04    1.47
   1  -4 -15    3.36    1.62
   1  -4 -15    2.73    1.42
   1   4 -15    3.49    1.52
  -1  -4  15    3.21    0.97
  -1  -4  14    0.21    1.40
   1  -4 -14    0.54    1.26
  -1  -4  14    0.14    0.87
   1  -4 -14    0.37    1.56
   1   4 -14    0.38    1.46
   1  -4 -13    1.90    0.33
  -1  -4  13    2.71    0.88
   1   4 -13    3.04    1.38
   1  -4 -13    1.74    1.54
  -1  -4  13    1.94    1.45
   1  -4 -13    3.04    1.38
   1  -4 -12   -0.20    1.57
  -1  -4  12    0.60    0.80
  -1  -4  12    0.51    1.40
   1  -4 -12    0.85    1.24
   1  -4 -12    0.75    0.39
   1  -4 -11   22.58    1.55
  -1  -4  11   24.33    1.72
   1  -4 -11   23.27    1.84
   1  -4 -11   23.19    0.73
  -1  -4  11   23.43    1.07
  -1  -4  10   57.12    2.07
  -1  -4  10   54.60    1.32
   1  -4 -10   53.69    2.11
   1  -4 -10   55.32    1.06
  -1  -4   9  151.33    1.93
   1  -4  -9  149.27    2.91
   1  -4  -9  150.79    1.74
  -1  -4   9  154.30    2.87
   1  -4  -8    5.11    0.72
   1  -4  -8    5.41    1.41
  -1  -4   8    4.96    1.40
  -1  -4   8    4.92    0.74
   1  -4  -7  153.35    1.93
  -1  -4   7  155.24    2.80
  -1  -4   7  156.11    1.85
   1  -4  -7  152.11    2.81
   1  -4  -6    0.57    0.76
   1  -4  -6    0.74    1.26
  -1  -4   6    2.01    1.24
  -1  -4   6    0.46    0.63
  -1  -4   6    1.53    1.33
  -1  -4   5  317.60    2.47
   1  -4  -5  315.27    3.68
   1  -4  -5  322.23    2.91
  -1  -4   5  319.37    3.74
  -1  -4   5  320.09    3.73
  -1  -4   4  887.56    5.95
   1  -4  -4  891.19    4.84
   1  -4  -4  892.31    5.86
  -1  -4   4  899.31    5.94
  -1  -4   4  888.68    4.00
   1  -4  -3  294.34    2.98
  -1  -4   3  300.26    2.40
   1  -4  -3  303.39    3.47
  -1  -4   3  296.28    3.54
  -1   4   3  297.57    2.50
  -1  -4   3  294.30    3.50
  -1  -4   2   25.12    1.56
  -1  -4   2   26.57    1.53
   1  -4  -2   26.58    1.45
  -1   4   2   26.73    0.96
  -1  -4   2   26.39    0.96
   1  -4  -2   27.32    1.40
   1  -4  -1   99.49    2.04
  -1  -4   1   99.41    2.30
   1  -4  -1  100.60    2.14
  -1   4   1   99.00    1.39
  -1  -4   1   99.80    2.22
  -1  -4   1   98.17    1.51
   1  -4   0   15.39    1.31
  -1  -4   0   15.63    0.86
   1  -4   0   16.64    1.40
  -1  -4   0   16.36    1.49
  -1  -4   0   16.82    1.38
  -1   4   0   15.52    0.73
  -1  -4  -1  302.63    3.40
   1  -4   1  297.05    3.20
  -1   4  -1  292.90    2.03
   1  -4   1  297.99    3.42
  -1  -4  -1  293.97    2.60
  -1  -4  -1  297.68    3.49
   1  -4   2 1012.85    6.00
  -1  -4  -2 1013.02    6.17
   1  -4   2 1019.31    5.60
  -1  -4  -2 1012.60    4.85
  -1  -4  -2 1016.94    5.87
  -1   4  -2 1000.36    3.53
   1  -4   3  133.55    2.62
  -1   4  -3  122.82    1.27
  -1  -4  -3  130.96    2.49
   1  -4   3  133.61    2.21
  -1  -4  -3  127.41    2.28
  -1  -4  -3  126.34    2.29
  -1  -4  -3  127.52    1.93
   1  -4   4   24.11    1.69
  -1   4  -4   19.10    0.63
  -1  -4  -4   21.52    1.40
  -1  -4  -4   21.89    1.31
   1  -4   4   20.75    1.23
  -1  -4  -4   19.81    1.47
  -1  -4  -4   19.78    1.08
   1  -4   5  128.74    2.09
  -1  -4  -5  133.01    2.47
  -1  -4  -5  131.78    2.48
   1  -4   5  134.77    2.66
  -1  -4  -5  129.88    2.10
  -1  -4  -5  131.56    2.24
  -1   4  -5  132.94    1.32
  -1   4  -6   33.03    0.78
  -1  -4  -6   33.73    1.57
  -1  -4  -6   32.78    1.60
  -1  -4  -6   33.98    1.34
   1  -4   6   31.31    1.28
  -1  -4  -6   34.71    1.39
   1  -4   6   36.82    1.84
   1  -4   7  212.91    3.37
   1  -4   7  206.97    2.54
  -1  -4  -7  207.13    2.70
  -1  -4  -7  207.20    3.10
  -1   4  -7  205.99    1.77
  -1  -4  -7  203.95    2.72
  -1  -4  -7  205.20    3.06
  -1  -4  -8  760.56    5.18
  -1  -4  -8  749.23    4.82
   1  -4   8  757.41    5.92
  -1  -4  -8  758.79    5.56
   1  -4   8  755.03    4.65
  -1   4  -8  755.72    3.47
  -1  -4  -8  756.61    5.71
  -1   4  -9   74.12    1.26
   1  -4   9   77.72    2.51
   1  -4   9   77.90    1.70
  -1  -4  -9   78.65    1.98
  -1  -4  -9   74.52    2.04
  -1  -4  -9   74.73    1.76
  -1  -4  -9   78.30    2.21
   1  -4  10    7.03    1.59
  -1  -4 -10    5.66    1.26
  -1  -4 -10    5.95    1.19
  -1  -4 -10    5.70    1.42
   1  -4  10    5.35    0.92
  -1  -4 -10    6.45    1.02
   1  -4  11   27.65    1.90
  -1  -4 -11   26.16    1.26
   1  -4  11   26.65    1.20
  -1  -4 -11   25.21    1.54
  -1   4 -11   26.90    2.18
  -1  -4 -11   27.78    1.82
   1  -4  12   11.03    1.82
  -1  -4 -12   11.38    1.62
  -1   4 -12   10.39    2.17
  -1  -4 -12   10.31    1.06
  -1  -4 -12   11.58    1.41
  -1  -4 -13   39.05    1.97
  -1  -4 -13   37.11    1.39
  -1   4 -13   35.30    2.48
   1  -4  13   38.69    2.14
  -1  -4 -13   38.03    1.74
  -1  -4 -14    3.41    1.27
   1  -4  14    4.64    1.73
  -1  -4 -14    3.28    0.98
  -1   4 -14    6.01    2.13
  -1  -4 -14    4.02    1.59
  -1  -4 -15    4.08    1.33
  -1   4 -15    3.36    2.23
   1  -4  15    4.88    1.76
  -1  -4 -15    4.24    0.96
  -1  -4 -15    4.57    1.53
  -1  -4 -16    6.10    1.39
  -1  -4 -16    6.24    1.67
  -1   4 -16    6.03    2.41
   1  -4  16    7.80    1.83
  -1  -4 -17   12.57    1.45
  -1   4 -17   11.02    2.53
  -1  -4 -17   11.96    1.84
   1  -4  17   11.62    1.90
   1  -4  18   41.26    2.42
  -1   4 -18   40.37    2.89
  -1  -4 -18   46.61    2.03
  -1  -4 -18   46.29    2.35
  -1  -4 -19    1.06    1.35
  -1   4 -19    0.56    2.67
  -1  -4 -19    2.17    1.79
   1  -4  19    1.63    1.89
  -1   4 -20    6.41    2.81
  -1  -4 -20    6.56    1.42
  -1  -4 -20    6.64    1.94
   1  -4  20    6.27    2.02
   1  -4  21    6.03    2.04
  -1   4 -21    5.05    2.75
  -1  -4 -21    6.15    2.11
  -1  -4 -21    6.90    1.46
   1  -4  22   31.99    2.39
  -1  -4 -22   31.85    1.89
  -1   4 -22   32.01    3.30
  -1  -4 -22   36.00    2.46
   1  -4  23    3.18    2.06
  -1   4 -23    7.24    2.96
  -1  -4 -23    3.32    1.45
  -1  -4 -23    4.62    2.32
   1  -4  24    9.07    2.26
  -1   4 -24    9.53    3.07
  -1  -4 -24    9.24    1.61
  -1  -4 -24    9.53    2.31
  -1  -4 -25   30.61    2.82
  -1  -4 -25   26.58    1.95
  -1   4 -25   22.12    3.33
   1  -4  25   25.42    2.52
   1  -4  26  147.13    3.84
  -1  -4 -26  142.89    4.12
  -1   4 -26  146.75    4.64
  -1  -4 -26  144.56    3.28
  -1  -4 -27   22.32    1.97
  -1   4 -27   21.89    3.21
  -1  -4 -27   23.96    2.81
   1  -4  27   19.25    2.33
  -1   4 -28    7.97    2.94
   1  -4  28    5.97    2.16
  -1  -4 -28    8.22    2.43
  -1  -4 -28    5.49    1.59
  -1  -4 -29    2.39    2.32
   1  -4  29    0.41    2.15
  -1   4 -29    1.95    3.09
  -1  -4 -29    1.42    1.60
  -1  -4 -30   32.66    2.82
  -1   4 -30   30.60    3.61
  -1  -4 -30   30.16    2.10
   1  -4  30   29.00    2.68
  -1   4 -31   33.06    3.38
   1  -4  31   29.93    2.75
  -1  -4 -31   40.85    3.16
  -1  -4 -31   34.86    2.17
  -1  -4 -32  153.46    4.49
  -1   4 -32  151.14    5.00
  -1  -4 -32  157.71    3.63
   1  -4  32  151.35    4.17
   1  -4  33   12.54    2.41
  -1   4 -33   13.88    3.27
  -1  -4 -33   17.04    1.93
  -1  -4 -33   17.44    2.83
   1  -4  34    4.39    2.18
  -1  -4 -34    5.77    1.67
  -1  -4 -34    5.42    2.50
  -1   4 -34    3.93    2.92
   1  -4  35    0.29    2.09
  -1   4 -35    0.05    3.01
  -1  -4 -35    0.80    1.55
  -1  -4 -35    0.31    2.47
  -1   4 -36    5.22    2.90
   1  -4  36    4.72    2.15
  -1  -4 -36    7.08    2.67
   1  -4  37   10.06    2.26
  -1  -4 -37   13.80    2.72
  -1   4 -37   12.76    3.08
   1  -4  38   13.83    2.31
  -1  -4 -38   15.43    2.67
  -1   4 -38   13.58    3.15
   1  -4  39    7.26    2.10
  -1   4 -39    6.06    2.86
  -1  -4 -39    6.86    2.48
   1  -4  40    0.85    1.86
  -1   4 -40   -0.17    2.94
  -1  -4 -40    1.44    2.50
  -1   4 -41    1.45    2.75
  -1  -4 -41    1.64    2.44
  -1   4 -42    0.79    2.71
  -1  -4 -42    3.13    2.50
  -1  -4 -43    9.19    2.66
  -1   4 -43    7.63    2.74
  -1  -4 -44    5.59    2.55
  -1   4 -44    8.36    2.65
  -1   4 -45    1.32    2.46
  -1  -4 -45   -0.81    2.42
  -1   4 -46    0.06    2.54
  -1  -4 -46    1.88    2.61
  -1  -4 -47   -0.17    2.46
  -1   4 -47    0.77    2.61
  -1   4 -48    3.13    2.62
  -1  -4 -48    2.91    2.52
  -1   4 -49    4.32    2.69
  -1  -4 -49    2.98    2.64
  -1   4 -50    3.59    2.57
  -1  -4 -50   -1.73    2.64
  -1   4 -51   12.22    2.93
  -1  -4 -51    6.63    2.72
  -1   4 -52    0.60    2.62
   1  -5 -52   -0.25    2.19
   1  -5 -51    3.05    2.27
   1  -5 -50    2.67    2.27
   1  -5 -49    0.74    2.21
   1  -5 -48    0.67    2.28
   1  -5 -47    0.50    2.19
   1  -5 -47    0.74    2.14
   1  -5 -46   13.09    2.67
   1  -5 -46   17.66    2.63
   1  -5 -45    5.97    2.31
   1  -5 -45    8.96    2.50
   1  -5 -44    3.65    2.48
   1  -5 -44    3.27    2.19
   1  -5 -43    1.26    2.13
   1  -5 -43    0.59    2.05
   1  -5 -42    2.58    2.20
   1  -5 -42    1.29    2.33
   1  -5 -41    9.92    2.40
   1  -5 -41   11.09    2.49
   1   5 -40    0.75    2.18
   1  -5 -40    1.19    2.22
   1  -5 -40    2.47    2.19
   1  -5 -39    0.19    2.29
   1   5 -39   -1.09    2.20
   1  -5 -39   -0.72    2.08
  -1  -5  39    0.42    1.87
   1  -5 -38    1.24    2.05
  -1  -5  38    0.10    1.84
   1  -5 -38    1.18    2.25
   1   5 -38   -0.13    2.09
  -1  -5  37    1.18    1.79
   1  -5 -37   -0.09    2.12
   1  -5 -37   -0.58    2.23
   1   5 -37    0.38    2.19
   1   5 -36    0.43    2.18
  -1  -5  36    0.69    1.94
   1  -5 -36    1.04    2.41
   1  -5 -36    0.15    2.10
   1  -5 -35    1.61    2.19
   1   5 -35   -1.16    1.99
   1  -5 -35   -0.20    2.30
  -1  -5  35   -0.92    1.88
   1   5 -34    5.93    2.32
   1  -5 -34    6.09    2.37
  -1  -5  34    6.59    2.05
   1  -5 -34    6.28    2.29
   1  -5 -33   10.27    2.41
   1  -5 -33   13.00    2.28
   1   5 -33   10.83    2.49
  -1  -5  33   11.97    2.15
   1   5 -32    4.10    2.38
   1  -5 -32    3.33    2.28
   1  -5 -32    2.27    2.25
  -1  -5  32    3.39    1.95
   1   5 -31   35.51    2.86
  -1  -5  31   33.59    2.60
   1  -5 -31   31.44    2.82
   1  -5 -31   34.93    2.74
   1   5 -30   18.09    2.66
   1  -5 -30   18.41    2.62
  -1  -5  30   17.54    2.27
   1  -5 -30   19.43    2.50
   1   5 -29   11.23    2.49
  -1  -5  29   10.69    2.10
   1  -5 -29   11.64    2.27
   1  -5 -29   10.57    2.45
   1   5 -28    4.24    2.36
  -1  -5  28    3.98    1.98
   1  -5 -28    3.43    2.07
   1  -5 -28    4.10    2.26
   1  -5 -27   27.71    2.57
   1   5 -27   31.47    2.62
  -1  -5  27   25.75    2.43
   1  -5 -27   27.04    2.44
   1  -5 -26    2.76    1.98
   1   5 -26    3.29    2.20
  -1  -5  26    1.75    2.01
   1  -5 -26    2.67    2.36
  -1  -5  25   43.18    2.62
   1  -5 -25   44.29    2.92
   1   5 -25   43.86    2.79
   1  -5 -25   46.86    2.61
   1   5 -24   10.69    2.34
  -1  -5  24   12.41    2.18
   1  -5 -24   13.49    2.55
   1  -5 -24   11.11    2.13
  -1  -5  23   50.67    2.71
   1   5 -23   46.82    2.84
   1  -5 -23   46.61    2.85
   1  -5 -23   50.84    2.67
   1   5 -22   96.26    3.34
   1  -5 -22   97.28    3.11
   1  -5 -22  102.66    3.57
  -1  -5  22   99.88    3.27
   1  -5 -21  132.43    3.72
   1   5 -21  127.19    3.55
   1  -5 -21  137.28    3.52
  -1  -5  21  131.48    3.54
   1  -5 -20   15.40    2.16
   1   5 -20   15.15    2.22
   1  -5 -20   14.32    2.40
  -1  -5  20   17.92    2.26
   1  -5 -19   17.01    1.91
  -1  -5  19   16.86    2.11
   1   5 -19   17.57    2.06
  -1  -5  19   15.17    1.26
   1  -5 -19   14.32    2.18
  -1  -5  18   77.11    1.96
   1  -5 -18   84.18    2.83
   1   5 -18   80.12    2.75
  -1  -5  18   81.82    2.89
   1  -5 -18   81.79    3.11
   1  -5 -17  141.20    3.66
  -1  -5  17  139.13    2.41
   1   5 -17  142.46    3.21
   1  -5 -17  145.74    3.37
  -1  -5  17  146.27    3.50
   1   5 -16  280.56    4.07
   1  -5 -16  291.20    4.36
  -1  -5  16  284.46    4.46
   1  -5 -16  281.02    4.62
  -1  -5  16  275.27    3.15
   1  -5 -15  145.37    3.57
   1   5 -15  143.22    3.07
   1  -5 -15  147.31    3.24
  -1  -5  15  137.41    2.20
  -1  -5  15  154.83    3.46
   1  -5 -14    0.42    1.54
  -1  -5  14    0.04    1.78
   1  -5 -14    0.25    1.94
   1  -5 -14   -0.12    0.44
  -1  -5  14    0.01    0.78
   1  -5 -13   31.44    0.90
  -1  -5  13   33.33    1.20
  -1  -5  13   34.59    2.04
   1  -5 -13   33.11    1.98
   1  -5 -13   33.94    2.28
  -1  -5  12    7.67    0.83
   1  -5 -12    8.92    1.81
  -1  -5  12    9.89    1.70
   1  -5 -12    9.04    0.71
   1  -5 -11   11.82    1.83
  -1  -5  11   13.54    1.82
  -1  -5  11   13.38    0.87
   1  -5 -11   12.75    0.81
  -1  -5  10  222.53    2.29
   1  -5 -10  220.27    3.72
   1  -5 -10  220.51    2.35
  -1  -5  10  223.53    3.72
   1  -5  -9   82.30    1.58
  -1  -5   9   83.90    1.46
   1  -5  -9   82.20    2.60
  -1  -5   9   81.34    2.54
   1  -5  -8   51.15    1.40
  -1  -5   8   51.82    1.17
   1  -5  -8   51.21    2.17
  -1  -5   8   52.01    2.15
  -1  -5   7    8.05    1.61
  -1  -5   7    9.08    1.51
   1  -5  -7    8.50    0.94
  -1  -5   7    8.24    0.69
   1  -5  -7    8.27    1.59
   1  -5  -6   37.06    1.93
  -1  -5   6   37.96    1.98
  -1  -5   6   36.10    0.99
   1  -5  -6   36.15    1.36
  -1  -5   6   37.82    1.93
   1  -5  -5  113.73    2.11
  -1  -5   5  111.59    1.53
  -1  -5   5  115.14    2.75
   1  -5  -5  114.23    2.62
  -1  -5   5  113.45    2.70
   1  -5  -4  193.52    2.70
  -1  -5   4  192.74    3.31
  -1  -5   4  193.40    1.95
   1  -5  -4  197.24    3.26
  -1  -5   4  196.07    3.28
  -1  -5   3   36.72    0.99
  -1   5   3   36.36    1.07
   1  -5  -3   38.50    1.86
  -1  -5   3   40.25    1.89
   1  -5  -3   36.54    1.49
  -1  -5   3   38.50    1.93
   1  -5  -2  144.53    2.77
  -1  -5   2  142.94    1.75
  -1  -5   2  144.01    2.80
   1  -5  -2  143.01    2.51
  -1  -5   2  143.26    2.89
  -1   5   2  142.55    1.72
   1  -5  -1  426.65    4.14
  -1  -5   1  420.79    4.56
   1  -5  -1  430.39    4.39
  -1  -5   1  423.27    2.98
  -1   5   1  425.21    2.70
  -1  -5   1  428.58    4.46
   1  -5   0  185.18    2.92
   1  -5   0  182.53    2.99
  -1  -5   0  187.01    3.21
  -1   5   0  178.19    1.69
  -1  -5   0  182.84    2.08
  -1  -5   0  181.89    2.99
  -1  -5  -1    8.68    1.45
  -1  -5  -1    9.37    0.84
  -1   5  -1    8.22    0.53
  -1  -5  -1    9.74    1.42
   1  -5   1    9.92    1.39
   1  -5   1   11.09    1.32
  -1  -5  -2    2.34    1.19
  -1  -5  -2    1.90    0.74
  -1   5  -2    1.24    0.37
   1  -5   2    2.53    1.11
   1  -5   2    2.49    1.39
  -1  -5  -2    2.59    1.35
  -1  -5  -3    0.04    0.75
  -1   5  -3    0.17    0.30
  -1  -5  -3    0.50    1.33
   1  -5   3    0.03    1.12
   1  -5   3    0.89    1.37
  -1  -5  -3    0.26    1.12
  -1  -5  -4   30.18    1.75
  -1  -5  -4   29.67    1.53
   1  -5   4   32.17    1.85
  -1  -5  -4   30.35    1.23
   1  -5   4   30.12    1.48
  -1  -5  -5  163.36    2.92
   1  -5   5  169.65    3.09
  -1  -5  -5  161.66    2.75
  -1  -5  -5  157.69    2.36
  -1  -5  -5  162.24    3.06
   1  -5   5  160.24    2.64
   1  -5   6   68.29    2.40
  -1  -5  -6   64.68    1.89
   1  -5   6   65.26    1.87
  -1  -5  -6   67.05    2.12
  -1  -5  -6   67.25    1.72
  -1  -5  -6   66.01    2.24
  -1  -5  -7   52.14    1.79
  -1   5  -7   48.89    0.80
  -1  -5  -7   51.39    2.03
  -1  -5  -7   52.83    1.64
   1  -5   7   56.99    2.32
   1  -5   7   52.28    1.71
  -1  -5  -7   53.10    2.01
  -1  -5  -8  191.38    2.81
  -1  -5  -8  194.39    3.35
  -1  -5  -8  187.43    2.83
   1  -5   8  191.26    2.82
   1  -5   8  189.56    3.47
  -1  -5  -8  193.58    3.30
  -1  -5  -9  165.12    3.15
  -1  -5  -9  162.75    2.63
   1  -5   9  166.92    2.68
   1  -5   9  171.82    3.41
  -1  -5  -9  168.02    3.21
  -1  -5 -10    3.17    1.41
   1  -5  10    3.18    1.07
  -1  -5 -10    3.00    1.39
  -1  -5 -10    3.77    1.09
   1  -5  10    3.45    1.77
  -1  -5 -11   20.37    1.73
  -1  -5 -11   16.89    1.20
   1  -5  11   18.02    1.28
  -1  -5 -11   18.39    1.60
   1  -5  11   17.69    1.95
   1  -5  12   45.79    2.38
  -1  -5 -12   44.76    2.13
  -1  -5 -12   44.14    1.95
  -1  -5 -12   43.78    1.59
   1  -5  12   43.60    1.60
  -1   5 -13  153.36    3.73
   1  -5  13  158.89    3.60
  -1  -5 -13  155.54    2.47
  -1  -5 -13  152.42    3.07
  -1  -5 -13  161.29    3.36
   1  -5  13  149.05    2.53
   1  -5  14  249.12    4.35
  -1  -5 -14  254.25    3.07
  -1  -5 -14  264.11    4.26
  -1   5 -14  251.77    4.54
  -1  -5 -14  258.05    3.93
   1  -5  15   12.11    2.07
  -1  -5 -15    9.71    1.11
  -1  -5 -15   11.24    1.84
  -1   5 -15    9.32    2.33
  -1  -5 -15   10.79    1.69
  -1  -5 -16    2.04    1.83
  -1  -5 -16    1.11    0.97
  -1  -5 -16    1.40    1.46
  -1   5 -16    1.73    2.49
   1  -5  16    1.62    1.94
  -1  -5 -17    4.60    1.89
  -1  -5 -17    3.81    1.55
  -1  -5 -17    4.52    1.01
  -1   5 -17    5.64    2.72
   1  -5  17    3.39    2.10
   1  -5  18    1.96    2.08
  -1   5 -18    2.81    2.54
  -1  -5 -18    4.11    1.71
  -1  -5 -18    5.02    2.11
  -1  -5 -19  123.14    3.66
   1  -5  19  123.79    3.62
  -1  -5 -19  122.44    3.06
  -1   5 -19  113.04    4.14
   1  -5  20  144.05    3.76
  -1   5 -20  140.41    4.30
  -1  -5 -20  147.45    3.32
  -1   5 -21   40.47    3.57
  -1  -5 -21   41.82    2.24
  -1  -5 -21   43.03    2.92
   1  -5  21   36.77    2.82
   1  -5  22   45.75    2.75
  -1  -5 -22   47.23    2.93
  -1   5 -22   42.37    3.70
  -1  -5 -22   46.30    2.29
   1  -5  23    0.66    2.30
  -1  -5 -23    0.77    1.58
  -1   5 -23    0.21    3.03
  -1  -5 -23    2.12    2.23
   1  -5  24    6.38    2.30
  -1   5 -24    7.75    3.14
  -1  -5 -24    8.85    1.81
  -1  -5 -24    7.38    2.46
   1  -5  25   32.39    2.72
  -1   5 -25   33.38    3.54
  -1  -5 -25   40.21    2.93
  -1  -5 -25   32.97    2.23
  -1   5 -26   66.99    3.87
  -1  -5 -26   64.55    3.39
   1  -5  26   62.73    3.21
  -1  -5 -26   67.37    2.64
   1  -5  27    4.22    2.30
  -1  -5 -27    7.28    1.93
  -1  -5 -27   12.16    2.66
  -1   5 -27    7.76    3.04
   1  -5  28   49.30    3.09
  -1   5 -28   53.96    3.77
  -1  -5 -28   55.59    2.58
  -1  -5 -28   54.51    3.25
   1  -5  29   28.42    2.87
  -1  -5 -29   32.92    3.09
  -1  -5 -29   32.90    2.29
  -1   5 -29   29.93    3.53
   1  -5  30   20.51    2.61
  -1  -5 -30   21.77    2.90
  -1   5 -30   22.22    3.55
  -1  -5 -30   22.03    2.05
   1  -5  31    1.91    2.21
  -1  -5 -31    2.19    1.78
  -1   5 -31    1.94    3.17
  -1  -5 -31    3.52    2.52
  -1  -5 -32   36.71    2.40
   1  -5  32   32.57    2.86
  -1   5 -32   36.95    3.63
  -1  -5 -32   39.82    3.10
  -1  -5 -33    1.19    2.42
   1  -5  33   -0.31    2.28
  -1  -5 -33    0.33    1.73
  -1   5 -33    1.18    2.98
   1  -5  34    8.53    2.40
  -1   5 -34    8.71    3.30
  -1  -5 -34   10.15    2.60
  -1  -5 -34    8.10    1.82
   1  -5  35    3.65    2.25
  -1   5 -35    3.49    2.91
  -1  -5 -35    5.34    1.75
  -1  -5 -35    5.72    2.52
   1  -5  36   -0.17    2.06
  -1   5 -36    1.04    2.96
  -1  -5 -36    0.35    2.47
  -1  -5 -36    0.23    1.60
  -1  -5 -37    3.62    2.56
   1  -5  37    6.52    2.13
  -1   5 -37    4.35    3.07
  -1   5 -38   -0.26    2.90
   1  -5  38    1.73    2.01
  -1  -5 -38    2.76    2.42
   1  -5  39    0.58    1.87
  -1   5 -39    0.06    2.81
  -1  -5 -39    1.85    2.47
   1  -5  40    2.11    2.04
  -1   5 -40   -0.12    2.78
  -1  -5 -40    0.75    2.56
   1  -5  41    0.52    1.99
  -1  -5 -41    0.28    2.57
  -1   5 -41   -1.84    2.81
  -1  -5 -42    1.54    2.43
   1  -5  42    3.55    2.01
  -1   5 -42    0.13    2.92
  -1  -5 -43    6.75    2.76
  -1   5 -43    2.34    2.86
  -1  -5 -44   27.62    3.25
  -1   5 -44   21.60    3.39
  -1   5 -45   -2.07    2.89
  -1  -5 -45    0.50    2.65
  -1   5 -46    4.91    2.73
  -1  -5 -46    7.41    2.85
  -1  -5 -47    8.69    2.80
  -1   5 -47   11.95    2.88
  -1   5 -48    4.78    2.67
  -1  -5 -48    4.51    2.69
  -1   5 -49    2.53    2.57
  -1  -5 -49    2.52    2.66
  -1  -5 -50    6.96    2.68
  -1   5 -50    5.44    2.68
  -1   5 -51   21.23    3.10
  -1   5 -52    2.53    2.61
   1  -6 -51    1.41    2.16
   1  -6 -50    1.00    2.34
   1  -6 -49    1.63    2.31
   1  -6 -48    0.02    2.37
   1  -6 -48    1.93    2.28
   1  -6 -47   -0.83    2.18
   1  -6 -47    0.51    2.22
   1  -6 -46   13.65    2.63
   1  -6 -46   14.54    2.75
   1  -6 -45   -0.15    2.43
   1  -6 -45    2.95    2.22
   1  -6 -44    3.20    2.27
   1  -6 -44    2.01    2.32
   1  -6 -43   -0.88    2.52
   1  -6 -43   -0.54    2.27
   1  -6 -42    0.76    2.16
   1  -6 -42   -1.41    2.34
  -1  -6  41    1.94    1.83
   1  -6 -41    0.29    2.32
   1  -6 -41    2.89    2.21
   1  -6 -40   12.63    2.73
  -1  -6  40   14.98    2.31
   1  -6 -40   15.03    2.50
   1  -6 -39    0.31    2.15
   1  -6 -39   -0.16    2.41
  -1  -6  39    0.17    1.88
   1   6 -38    0.83    2.29
  -1  -6  38   -0.16    1.94
   1  -6 -38    0.52    2.22
   1  -6 -38   -0.76    2.20
  -1  -6  37    1.29    1.98
   1  -6 -37    1.20    2.19
   1   6 -37    0.05    2.14
   1  -6 -37   -1.35    2.29
   1  -6 -36   10.70    2.51
   1  -6 -36   12.58    2.38
  -1  -6  36   12.86    2.34
   1   6 -36   10.23    2.41
  -1  -6  35    9.96    2.18
   1  -6 -35    7.62    2.39
   1  -6 -35    8.49    2.54
   1   6 -35    9.64    2.48
  -1  -6  34    4.64    2.16
   1  -6 -34    4.45    2.25
   1   6 -34    5.60    2.45
   1  -6 -34    2.46    2.47
  -1  -6  33    1.83    2.01
   1  -6 -33    1.83    2.20
   1  -6 -33    0.06    2.45
   1   6 -33    2.94    2.39
  -1  -6  32   18.88    2.46
   1  -6 -32   18.95    2.64
   1  -6 -32   18.65    2.79
   1   6 -32   19.76    2.76
   1   6 -31   51.24    3.24
   1  -6 -31   53.46    3.35
   1  -6 -31   52.42    3.02
  -1  -6  31   49.89    3.04
  -1  -6  30    0.98    2.07
   1  -6 -30    2.90    2.21
   1   6 -30    1.55    2.38
   1  -6 -30    0.21    2.52
  -1  -6  29    4.12    2.12
   1  -6 -29    5.03    2.57
   1  -6 -29    4.38    2.20
   1   6 -29    6.81    2.30
   1  -6 -28   76.46    3.62
   1  -6 -28   86.44    3.46
  -1  -6  28   78.25    3.34
   1   6 -28   82.70    3.55
   1   6 -27   66.27    3.39
   1  -6 -27   70.12    3.24
   1  -6 -27   65.25    3.34
  -1  -6  27   64.17    3.21
   1  -6 -26    0.81    2.22
  -1  -6  26    0.05    2.22
   1   6 -26   -0.20    2.45
   1  -6 -26   -0.11    2.44
   1  -6 -25    4.21    2.20
  -1  -6  25    4.33    2.24
   1   6 -25    3.09    2.54
   1  -6 -25    2.64    2.48
  -1  -6  24   11.61    2.34
   1  -6 -24    9.94    2.46
   1  -6 -24   12.52    2.27
  -1  -6  24   11.63    1.38
   1   6 -24   11.35    2.55
  -1  -6  23   17.34    1.39
   1  -6 -23   20.30    2.42
   1  -6 -23   19.14    2.70
   1   6 -23   18.30    2.40
  -1  -6  23   18.08    2.44
  -1  -6  22    7.88    2.32
   1  -6 -22    8.53    2.16
  -1  -6  22    7.39    1.16
   1  -6 -22    5.19    2.42
   1   6 -22    7.29    2.29
  -1  -6  21   10.62    2.34
   1  -6 -21   11.44    2.55
  -1  -6  21   11.10    1.22
   1  -6 -21   13.34    2.10
   1   6 -21   11.39    2.34
  -1  -6  20  105.91    2.27
   1   6 -20  112.58    3.43
   1  -6 -20  114.15    3.65
   1  -6 -20  114.08    3.48
  -1  -6  20  109.17    3.47
   1  -6 -19    2.51    2.03
  -1  -6  19    0.75    0.93
   1   6 -19    0.08    1.96
  -1  -6  19    2.47    2.14
   1  -6 -19    1.85    2.39
   1  -6 -18   62.24    2.77
   1   6 -18   60.80    2.80
   1  -6 -18   59.86    3.06
  -1  -6  18   58.30    1.65
  -1  -6  18   59.95    2.94
  -1  -6  17    5.12    2.13
   1   6 -17    5.18    2.01
   1  -6 -17    5.13    2.27
   1  -6 -17    5.38    1.82
  -1  -6  17    4.44    0.93
   1  -6 -16    8.95    0.64
  -1  -6  16    9.71    0.98
   1  -6 -16   12.63    2.18
   1  -6 -16   11.47    2.00
  -1  -6  16   10.06    2.12
  -1  -6  15   29.83    2.40
  -1  -6  15   29.36    1.16
   1  -6 -15   27.43    0.96
   1  -6 -15   31.78    2.44
   1  -6 -14   54.72    2.70
  -1  -6  14   55.20    1.40
   1  -6 -14   55.76    1.29
  -1  -6  14   57.06    2.77
   1  -6 -13   87.36    1.65
  -1  -6  13   86.56    1.60
   1  -6 -13   88.80    3.09
  -1  -6  13   93.06    3.04
   1  -6 -12   10.90    0.91
  -1  -6  12   15.84    2.22
   1  -6 -12   13.86    2.06
  -1  -6  12   11.29    0.81
  -1  -6  11  220.03    2.25
   1  -6 -11  223.54    4.07
   1  -6 -11  219.95    2.64
  -1  -6  11  218.81    4.13
  -1  -6  10  109.83    1.60
   1  -6 -10  113.06    3.15
   1  -6 -10  112.46    2.01
  -1  -6  10  111.03    3.23
  -1  -6   9  170.44    1.85
   1  -6  -9  169.41    2.47
  -1  -6   9  172.49    3.65
   1  -6  -9  173.04    3.63
  -1  -6   8   26.23    0.87
  -1  -6   8   29.57    2.09
   1  -6  -8   28.86    2.08
   1  -6  -8   25.21    1.30
  -1  -6   8   27.89    2.15
   1  -6  -7    4.92    1.58
  -1  -6   7    4.89    0.60
  -1  -6   7    5.31    1.72
  -1  -6   7    6.32    1.78
   1  -6  -7    5.76    1.03
  -1  -6   6   24.36    0.83
  -1  -6   6   27.14    2.05
   1  -6  -6   26.71    1.92
   1  -6  -6   24.98    1.42
  -1  -6   6   27.04    1.98
   1  -6  -5  104.25    2.27
   1  -6  -5  103.91    2.82
  -1  -6   5  107.15    2.89
  -1  -6   5  110.97    2.94
  -1  -6   5  107.11    1.46
   1  -6  -4  397.18    4.85
  -1  -6   4  392.86    2.69
  -1  -6   4  395.32    4.81
  -1  -6   4  393.57    4.88
   1  -6  -4  392.18    4.10
  -1  -6   3  305.53    4.27
  -1  -6   3  297.27    4.34
  -1  -6   3  300.97    2.44
   1  -6  -3  302.51    4.22
  -1   6   3  299.81    2.62
   1  -6  -3  303.75    3.74
  -1  -6   2    9.93    1.64
  -1  -6   2   10.26    0.72
  -1   6   2    9.64    0.73
  -1  -6   2    9.53    1.81
   1  -6  -2   10.01    1.64
   1  -6  -2    9.64    1.36
  -1  -6   1   19.60    1.77
  -1  -6   1   17.77    1.65
  -1  -6   1   17.37    0.84
  -1   6   1   17.31    0.75
   1  -6  -1   17.95    1.64
   1  -6  -1   17.85    1.58
  -1  -6   0    0.55    1.57
  -1   6   0    0.14    0.42
  -1  -6   0    0.19    0.62
   1  -6   0   -0.05    1.43
  -1  -6   0    0.45    1.36
   1  -6   0   -0.05    1.30
   1  -6   1   76.41    2.28
  -1  -6  -1   78.23    2.60
   1  -6   1   78.10    2.43
  -1  -6  -1   77.70    1.53
  -1  -6  -1   76.82    2.35
   1  -6   2   31.86    1.76
  -1  -6  -2   32.90    2.01
  -1  -6  -2   32.15    1.85
  -1  -6  -2   32.33    1.15
   1  -6   2   35.47    2.01
   1  -6   3  160.47    3.03
  -1  -6  -3  160.57    3.33
   1  -6   3  166.74    3.22
  -1  -6  -3  158.83    2.98
  -1  -6  -3  160.48    2.26
  -1  -6  -4    0.86    0.78
   1  -6   4    1.74    1.65
  -1  -6  -4    0.51    1.53
  -1  -6  -4    0.33    1.27
   1  -6   4    0.70    1.24
   1  -6   5   10.51    1.43
  -1  -6  -5   11.05    1.48
  -1  -6  -5   11.49    1.03
   1  -6   5   11.52    1.79
  -1  -6  -5   10.94    1.65
   1  -6   6   20.84    1.98
  -1  -6  -6   21.50    1.92
  -1  -6  -6   19.90    1.57
   1  -6   6   19.29    1.48
   1  -6   7  116.80    3.05
  -1  -6  -7  112.82    2.81
  -1  -6  -7  113.14    2.52
   1  -6   7  110.96    2.54
  -1  -6  -7  114.17    2.99
   1  -6   8  125.81    3.26
  -1  -6  -8  119.67    2.54
  -1  -6  -8  124.75    3.10
  -1  -6  -8  125.01    3.05
   1  -6   8  124.77    2.64
   1  -6   9   25.91    2.29
   1  -6   9   24.28    1.58
  -1  -6  -9   23.14    1.97
  -1  -6  -9   21.54    1.52
  -1  -6  -9   24.53    1.85
  -1  -6 -10   11.99    1.84
  -1  -6 -10   13.67    1.81
   1  -6  10   12.36    1.42
  -1  -6 -10   12.56    1.27
   1  -6  10   13.36    2.02
   1  -6  11    0.39    1.21
  -1  -6 -11    0.51    1.60
  -1  -6 -11    0.16    1.63
   1  -6  11   -0.46    1.84
  -1  -6 -11   -0.17    1.09
  -1  -6 -12    1.98    1.72
  -1  -6 -12    3.07    1.60
  -1  -6 -12    0.66    1.10
   1  -6  12    2.28    1.28
   1  -6  12    1.94    1.93
   1  -6  13   37.42    2.51
   1  -6  13   36.34    1.81
  -1  -6 -13   35.14    2.18
  -1  -6 -13   37.67    2.29
  -1  -6 -13   34.58    1.58
   1  -6  14   57.79    2.03
  -1  -6 -14   59.33    2.55
   1  -6  14   59.44    2.95
  -1  -6 -14   58.18    2.58
  -1  -6 -14   52.70    1.76
   1  -6  15  109.37    3.53
  -1   6 -15  105.00    3.89
  -1  -6 -15  113.69    3.36
  -1  -6 -15  111.50    2.30
  -1  -6 -15  114.12    3.10
  -1  -6 -16    0.55    1.70
   1  -6  16    1.69    2.38
  -1  -6 -16    1.83    1.88
  -1  -6 -16    0.59    1.06
  -1   6 -16    1.18    2.80
   1  -6  17   10.45    2.45
  -1  -6 -17   10.22    1.21
  -1  -6 -17   11.12    1.99
  -1   6 -17    8.58    2.67
  -1  -6 -17   10.65    2.23
  -1  -6 -18    6.27    1.86
  -1  -6 -18    5.10    2.23
  -1  -6 -18    5.01    1.09
  -1   6 -18    6.07    3.00
   1  -6  18    5.50    2.34
  -1  -6 -19   13.77    1.94
  -1   6 -19   13.40    2.97
  -1  -6 -19   14.76    1.25
   1  -6  19   12.19    2.59
  -1  -6 -19   15.92    2.42
  -1   6 -20    1.93    3.08
  -1  -6 -20    2.23    2.29
  -1  -6 -20    1.62    1.68
   1  -6  20    0.89    2.40
  -1  -6 -21    4.99    1.81
  -1  -6 -21    5.06    2.35
  -1   6 -21    3.40    2.99
   1  -6  21    5.80    2.38
  -1  -6 -22    4.23    2.42
   1  -6  22    2.70    2.49
  -1  -6 -22    4.41    1.82
  -1   6 -22    2.44    3.12
  -1  -6 -23    1.59    2.32
   1  -6  23    0.42    2.31
  -1  -6 -23    1.64    1.83
  -1   6 -23    0.32    3.31
   1  -6  24   -0.56    2.51
  -1  -6 -24    0.62    1.82
  -1   6 -24   -0.90    3.28
  -1  -6 -24    0.29    2.22
   1  -6  25    0.29    2.41
  -1  -6 -25    1.38    2.49
  -1  -6 -25    0.97    1.73
  -1   6 -25    0.16    3.37
  -1   6 -26    8.10    3.43
   1  -6  26    6.88    2.64
  -1  -6 -26    9.10    1.96
  -1  -6 -26    8.44    2.51
   1  -6  27    1.14    2.37
  -1   6 -27    3.92    3.41
  -1  -6 -27    4.92    1.99
  -1  -6 -27    3.50    2.55
  -1  -6 -28    6.15    2.44
   1  -6  28    4.21    2.55
  -1  -6 -28    4.33    1.89
  -1   6 -28    5.18    3.33
  -1  -6 -29   17.27    2.94
  -1   6 -29   15.10    3.42
  -1  -6 -29   16.31    2.23
   1  -6  29   15.56    2.59
   1  -6  30   35.08    3.06
  -1  -6 -30   38.60    2.60
  -1   6 -30   36.62    3.87
  -1  -6 -30   41.57    3.26
   1  -6  31   43.73    3.19
  -1  -6 -31   41.14    2.54
  -1  -6 -31   45.18    3.23
  -1   6 -31   44.51    4.00
  -1   6 -32   14.20    3.41
  -1  -6 -32    9.71    2.02
  -1  -6 -32    9.64    2.70
   1  -6  32   10.62    2.52
   1  -6  33    3.44    2.29
  -1   6 -33    3.10    3.03
  -1  -6 -33    3.29    1.87
  -1  -6 -33    2.33    2.59
  -1   6 -34   -0.31    3.07
   1  -6  34    0.95    2.31
  -1  -6 -34    0.82    1.87
  -1  -6 -34    1.00    2.60
   1  -6  35    8.02    2.34
  -1  -6 -35    8.23    2.69
  -1   6 -35    9.62    3.44
  -1  -6 -35    8.41    1.87
   1  -6  36    0.84    2.14
  -1  -6 -36    1.11    2.45
  -1   6 -36    0.66    3.01
  -1  -6 -36    2.11    1.76
   1  -6  37   21.05    2.67
  -1   6 -37   25.26    3.50
  -1  -6 -37   25.09    2.27
  -1  -6 -37   19.48    2.95
   1  -6  38   34.00    2.91
  -1  -6 -38   37.89    3.34
  -1   6 -38   32.22    3.57
   1  -6  39   31.66    2.89
  -1  -6 -39   37.39    3.33
  -1   6 -39   36.27    3.58
   1  -6  40    1.93    2.20
  -1   6 -40    4.43    3.15
  -1  -6 -40    3.31    2.63
  -1   6 -41   -0.18    2.97
   1  -6  41    2.21    2.07
  -1  -6 -41    0.11    2.54
  -1   6 -42    1.84    3.07
   1  -6  42    4.09    2.17
  -1  -6 -42    2.75    2.66
  -1  -6 -43   20.27    3.17
  -1   6 -43   18.64    3.46
   1  -6  43   18.50    2.50
  -1  -6 -44    9.86    2.93
  -1   6 -44   10.22    3.24
  -1  -6 -45    4.85    2.84
  -1   6 -45    3.57    3.04
  -1   6 -46    1.44    2.99
  -1  -6 -46    2.64    2.64
  -1   6 -47    3.33    2.96
  -1  -6 -47    5.22    2.75
  -1  -6 -48   10.53    2.81
  -1   6 -48    4.84    3.11
  -1   6 -49    8.36    2.92
  -1   6 -50    1.32    2.56
  -1   6 -51   -1.38    2.52
   1  -7 -50    2.54    2.40
   1  -7 -49    7.22    2.52
   1  -7 -48    8.31    2.54
   1  -7 -48   10.18    2.55
   1  -7 -47    2.82    2.23
   1  -7 -47    2.65    2.12
   1  -7 -46    4.20    2.31
   1  -7 -46    4.41    2.40
   1  -7 -45   -0.22    2.28
   1  -7 -45    1.27    2.36
   1  -7 -44    7.12    2.45
   1  -7 -44    5.70    2.24
   1  -7 -43    9.93    2.55
   1  -7 -43    8.13    2.49
   1  -7 -42    2.66    2.33
  -1  -7  42    0.68    2.06
   1  -7 -42    3.85    2.44
  -1  -7  41    0.15    2.12
   1  -7 -41    2.42    2.32
   1  -7 -41    0.92    2.14
   1  -7 -40   12.02    2.45
   1  -7 -40   12.25    2.53
  -1  -7  40   13.92    2.39
   1  -7 -39    2.32    2.23
  -1  -7  39   -0.02    2.18
   1  -7 -39    2.72    2.32
   1  -7 -38    2.41    2.25
   1  -7 -38    1.81    2.38
  -1  -7  38    1.10    2.10
  -1  -7  37    1.80    2.24
   1  -7 -37   -0.34    2.21
   1  -7 -37    0.41    2.30
   1  -7 -36   19.06    2.78
  -1  -7  36   16.59    2.61
   1  -7 -36   19.89    2.68
   1   7 -35    2.85    2.37
   1  -7 -35    3.69    2.29
   1  -7 -35    2.80    2.42
  -1  -7  35    1.03    2.16
   1  -7 -34    4.38    2.38
   1   7 -34    3.27    2.41
   1  -7 -34    4.57    2.43
  -1  -7  34    2.98    2.31
   1  -7 -33    5.95    2.35
   1  -7 -33    4.61    2.49
   1   7 -33    5.52    2.43
  -1  -7  33    3.42    2.38
  -1  -7  32   35.20    2.95
   1  -7 -32   36.89    3.05
   1   7 -32   30.62    2.87
   1  -7 -32   35.06    3.02
  -1  -7  31    7.49    2.51
   1  -7 -31    7.25    2.53
   1  -7 -31   11.54    2.50
   1   7 -31   10.45    2.43
  -1  -7  30   14.87    2.66
   1  -7 -30   15.76    2.64
   1   7 -30   16.41    2.68
   1  -7 -30   15.19    2.68
   1   7 -29    1.06    2.67
   1  -7 -29    1.88    2.30
   1  -7 -29    3.76    2.30
  -1  -7  29    2.78    2.32
   1  -7 -28   12.48    2.44
  -1  -7  28    8.44    2.41
   1   7 -28    7.99    2.65
   1  -7 -28    8.94    2.45
   1  -7 -27   40.75    3.09
  -1  -7  27   42.89    2.94
   1  -7 -27   48.66    3.07
   1   7 -27   39.18    3.24
  -1  -7  26    9.39    2.39
   1   7 -26   10.62    2.76
   1  -7 -26   11.08    2.59
   1  -7 -26    9.07    2.42
   1  -7 -25    5.22    2.35
   1  -7 -25    6.56    2.38
  -1  -7  25    4.99    2.36
   1   7 -25    5.42    2.65
  -1  -7  24    5.65    2.36
   1   7 -24    6.04    2.53
   1  -7 -24    5.36    2.41
   1  -7 -24    5.57    2.59
   1  -7 -23   38.23    2.80
   1  -7 -23   35.86    2.85
  -1  -7  23   34.29    2.77
   1   7 -23   31.87    3.02
   1   7 -22   36.72    2.98
  -1  -7  22   37.19    2.89
   1  -7 -22   42.14    2.93
   1  -7 -22   38.13    3.03
   1  -7 -21  120.50    3.73
   1  -7 -21  118.79    3.84
   1   7 -21  118.90    3.76
  -1  -7  21  114.49    3.83
  -1  -7  20   17.11    2.71
   1  -7 -20   18.80    2.66
   1  -7 -20   18.38    2.66
   1   7 -20   15.15    2.48
  -1  -7  19    4.56    2.50
   1   7 -19    4.60    2.27
   1  -7 -19    5.21    2.41
   1  -7 -18    3.66    2.38
  -1  -7  18    3.93    2.30
   1   7 -18    3.79    2.22
   1  -7 -17   41.93    2.87
  -1  -7  17   42.82    2.94
  -1  -7  16  107.01    3.80
   1  -7 -16  111.56    3.66
  -1  -7  15  232.46    4.70
   1  -7 -15  246.27    4.81
   1  -7 -14   15.13    2.64
  -1  -7  14   16.21    2.70
   1  -7 -13    0.93    2.20
   1  -7 -13    0.18    0.85
  -1  -7  13    1.07    2.21
   1  -7 -12    9.76    2.34
  -1  -7  12   10.38    2.33
   1  -7 -12    7.41    1.02
   1  -7 -11  117.61    2.29
   1  -7 -11  122.77    3.53
  -1  -7  11  120.53    3.56
   1  -7 -10   41.05    2.80
  -1  -7  10   38.65    2.38
  -1  -7  10   37.91    2.73
   1  -7 -10   34.89    1.53
  -1  -7   9  172.31    3.88
  -1  -7   9  171.62    1.72
   1  -7  -9  180.75    3.96
  -1  -7   9  176.36    3.95
   1  -7  -9  177.51    2.85
  -1  -7   8    3.66    1.84
   1  -7  -8    3.43    2.05
  -1  -7   8    2.72    0.45
  -1  -7   8    4.69    2.13
   1  -7  -8    2.30    1.08
   1  -7  -7    1.14    1.16
  -1  -7   7    1.73    1.94
   1  -7  -7    1.78    1.90
  -1  -7   7    1.65    1.94
  -1  -7   7    1.26    0.42
   1  -7  -6   12.21    2.00
   1  -7  -6   12.82    1.33
  -1  -7   6   15.94    2.05
  -1  -7   6   13.10    0.62
  -1  -7   6   14.20    2.04
  -1  -7   5    8.87    0.58
   1  -7  -5    8.98    1.35
   1  -7  -5    9.12    1.83
  -1  -7   5    8.34    1.79
  -1  -7   5    9.60    2.04
   1  -7  -4    0.18    1.26
  -1  -7   4    0.24    0.46
  -1  -7   4    0.53    1.67
   1  -7  -4    0.81    1.65
  -1  -7   4   -0.28    1.75
  -1   7   4    0.34    0.69
  -1  -7   3    3.14    1.72
   1  -7  -3    2.41    1.36
  -1   7   3    2.09    0.66
   1  -7  -3    1.14    1.69
  -1  -7   3    2.17    1.94
  -1  -7   3    2.03    0.54
  -1   7   2   36.62    0.99
  -1  -7   2   39.26    1.03
   1  -7  -2   40.20    2.00
   1  -7  -2   37.09    2.19
  -1  -7   2   39.69    2.15
  -1  -7   2   39.51    2.39
   1  -7  -1   48.58    2.10
  -1   7   1   44.91    0.99
  -1  -7   1   51.98    2.56
  -1  -7   1   48.71    2.31
  -1  -7   1   51.63    1.20
   1  -7  -1   49.10    2.25
   1  -7   0  122.29    2.92
   1  -7   0  125.24    3.12
  -1  -7   0  124.47    3.39
  -1  -7   0  123.00    1.81
  -1  -7   0  118.75    3.03
  -1  -7  -1   11.47    0.84
   1  -7   1   12.87    1.76
  -1  -7  -1   11.28    1.99
   1  -7   1   12.44    1.72
  -1  -7  -1   10.89    1.77
   1  -7   2   35.84    2.09
   1  -7   2   34.00    2.00
  -1  -7  -2   33.62    2.03
  -1  -7  -2   34.60    2.26
  -1  -7  -3    0.43    1.75
   1  -7   3    0.83    1.52
  -1  -7  -3    0.36    1.45
   1  -7   3    0.61    1.56
   1  -7   4    1.72    1.71
   1  -7   4    1.70    1.48
  -1  -7  -4    1.69    1.40
  -1  -7  -4    1.29    1.79
   1  -7   5    0.36    1.80
  -1  -7  -5   -0.15    1.43
   1  -7   5    0.43    1.44
  -1  -7  -5    0.59    1.87
   1  -7   6   51.38    2.49
   1  -7   6   51.82    2.19
  -1  -7  -6   51.21    2.52
  -1  -7  -6   51.24    2.09
  -1  -7  -7    2.71    1.79
   1  -7   7    1.37    1.40
   1  -7   7    1.47    1.94
  -1  -7  -7    2.09    1.39
   1  -7   8    4.39    2.02
   1  -7   8    5.76    1.45
  -1  -7  -8    5.15    1.44
  -1  -7  -8    5.98    1.86
   1  -7   9    1.61    2.02
  -1  -7  -9    0.81    1.90
   1  -7   9    1.18    1.45
  -1  -7  -9    0.59    1.39
  -1  -7 -10   36.54    2.46
   1  -7  10   34.78    1.97
  -1  -7 -10   33.94    1.84
   1  -7  10   35.93    2.62
  -1  -7 -10   35.72    2.29
   1  -7  11    8.94    1.58
  -1  -7 -11    9.46    1.91
   1  -7  11    8.73    2.39
  -1  -7 -11    8.97    1.85
  -1  -7 -11    8.95    1.38
   1  -7  12   -0.32    2.29
  -1  -7 -12   -0.20    1.89
  -1  -7 -12    0.46    1.80
   1  -7  12    0.67    1.45
  -1  -7 -12    0.21    1.27
  -1  -7 -13   19.32    2.23
  -1  -7 -13   14.60    1.42
   1  -7  13   16.14    2.53
   1  -7  13   14.86    1.67
  -1  -7 -13   16.06    2.04
  -1  -7 -14    3.76    2.13
   1  -7  14    4.21    1.46
  -1  -7 -14    4.02    1.25
  -1  -7 -14    4.97    2.02
   1  -7  14    3.79    2.50
  -1  -7 -15   13.90    2.18
   1  -7  15   15.19    2.63
  -1  -7 -15   15.27    2.11
  -1  -7 -15   15.03    1.38
   1  -7  15   16.98    1.68
  -1  -7 -16   -0.13    1.77
   1  -7  16   -0.72    2.57
  -1  -7 -16    0.60    1.11
  -1   7 -16    0.93    2.93
  -1  -7 -16    0.53    2.09
  -1   7 -17    5.08    2.82
  -1  -7 -17    6.27    2.23
  -1  -7 -17    6.51    1.99
  -1  -7 -17    6.45    1.21
   1  -7  17    5.33    2.72
   1  -7  18    9.47    2.74
  -1  -7 -18   11.58    2.24
  -1   7 -18   11.51    3.18
  -1  -7 -18   12.60    2.15
  -1  -7 -18   10.82    1.31
  -1  -7 -19   18.34    2.48
  -1  -7 -19   19.49    2.30
  -1   7 -19   17.58    3.22
   1  -7  19   18.47    2.80
   1  -7  20    9.93    2.61
  -1  -7 -20   10.22    2.13
  -1  -7 -20   11.65    2.52
  -1   7 -20   13.54    3.23
  -1  -7 -21    0.23    2.29
  -1   7 -21    1.72    3.21
   1  -7  21   -0.93    2.65
  -1  -7 -21    0.26    1.94
  -1  -7 -22    1.60    2.33
  -1   7 -22    1.98    3.17
  -1  -7 -22    1.76    1.94
   1  -7  22    2.09    2.69
  -1   7 -23   -0.51    3.12
   1  -7  23   -0.86    2.54
  -1  -7 -23    1.38    2.30
  -1  -7 -23    0.61    1.81
   1  -7  24   13.05    2.87
  -1   7 -24   12.90    3.40
  -1  -7 -24   12.70    2.21
  -1  -7 -24   15.65    2.68
  -1  -7 -25   38.90    2.68
  -1   7 -25   33.95    3.93
  -1  -7 -25   39.14    3.19
   1  -7  25   36.31    3.11
  -1  -7 -26   12.22    2.14
   1  -7  26   11.17    2.69
  -1   7 -26   10.16    3.68
  -1  -7 -26   12.98    2.82
   1  -7  27   26.83    2.99
  -1   7 -27   20.37    3.89
  -1  -7 -27   30.11    3.13
  -1  -7 -27   26.31    2.51
  -1   7 -28   62.28    4.52
  -1  -7 -28   64.13    3.63
   1  -7  28   64.69    3.46
  -1  -7 -28   63.97    3.01
   1  -7  29    9.20    2.66
  -1  -7 -29   10.23    2.73
  -1   7 -29    5.58    3.68
  -1  -7 -29    8.28    2.19
  -1  -7 -30   15.95    2.88
   1  -7  30   13.91    2.66
  -1  -7 -30   12.63    2.22
  -1   7 -30    9.27    3.62
  -1  -7 -31   46.84    2.81
   1  -7  31   42.81    3.18
  -1  -7 -31   44.38    3.39
  -1   7 -31   47.29    4.01
   1  -7  32    2.97    2.49
  -1   7 -32    3.46    3.12
  -1  -7 -32    2.72    2.64
  -1  -7 -32    1.77    2.06
  -1  -7 -33   11.95    2.12
   1  -7  33   12.17    2.58
  -1  -7 -33   14.70    2.85
  -1   7 -33   13.05    3.39
  -1  -7 -34   19.54    3.05
  -1  -7 -34   17.55    2.21
  -1   7 -34   19.65    3.67
   1  -7  34   18.80    2.75
  -1   7 -35    4.32    3.22
  -1  -7 -35    2.77    1.90
   1  -7  35    2.78    2.46
  -1  -7 -35    3.11    2.63
   1  -7  36    4.70    2.42
  -1  -7 -36    4.88    2.55
  -1  -7 -36    6.10    1.97
  -1   7 -36    4.48    3.06
  -1  -7 -37    0.63    2.48
  -1   7 -37   -1.00    3.08
  -1  -7 -37    0.03    1.81
   1  -7  37    1.34    2.29
  -1   7 -38    2.73    3.11
  -1  -7 -38    3.07    2.55
   1  -7  38    2.00    2.34
  -1   7 -39    3.12    3.12
   1  -7  39    2.18    2.28
  -1  -7 -39    2.55    2.58
  -1  -7 -40    2.51    2.62
  -1   7 -40    2.68    3.21
   1  -7  40    2.62    2.26
  -1   7 -41    0.77    3.12
  -1  -7 -41    3.29    2.71
   1  -7  41    2.14    2.28
   1  -7  42    4.09    2.38
  -1   7 -42    9.36    3.34
  -1  -7 -42    7.98    2.87
  -1   7 -43    6.92    3.22
  -1  -7 -43    8.83    2.94
   1  -7  43    6.77    2.50
   1  -7  44    2.09    2.25
  -1   7 -44   -0.95    3.02
  -1  -7 -44    1.62    2.72
   1  -7  45    1.04    2.20
  -1  -7 -45    0.06    2.71
  -1   7 -45   -1.60    3.04
  -1  -7 -46    3.37    2.91
  -1   7 -46    1.17    3.05
  -1  -7 -47    0.39    2.78
  -1   7 -47   -1.80    3.04
  -1   7 -48   -1.59    2.93
  -1   7 -49    7.13    2.97
   1  -8 -48    5.19    2.35
   1  -8 -47   -0.85    2.24
   1  -8 -47   -1.09    2.46
   1  -8 -46    1.63    2.40
   1  -8 -46    1.25    2.30
   1  -8 -45    1.78    2.36
   1  -8 -45    0.28    2.40
   1  -8 -44    9.70    2.62
   1  -8 -44    7.53    2.56
  -1  -8  44   11.95    2.46
  -1  -8  43    3.84    2.25
   1  -8 -43    5.08    2.30
   1  -8 -43    4.22    2.37
  -1  -8  42    0.60    2.30
   1  -8 -42    2.95    2.43
   1  -8 -42    2.24    2.38
   1  -8 -41    3.19    2.43
   1  -8 -41    4.87    2.52
  -1  -8  41    2.28    2.13
  -1  -8  40    1.24    2.33
   1  -8 -40    2.97    2.42
   1  -8 -40    3.36    2.37
   1  -8 -39   27.67    2.98
   1  -8 -39   27.78    2.96
  -1  -8  39   27.83    2.85
   1  -8 -38    4.53    2.32
   1  -8 -38    7.91    2.62
  -1  -8  38    5.13    2.43
  -1  -8  37   11.46    2.56
   1  -8 -37   14.44    2.77
   1  -8 -37   14.16    2.55
   1  -8 -36    0.76    2.32
   1  -8 -36    0.42    2.34
  -1  -8  36   -0.98    2.31
   1  -8 -35    3.14    2.31
   1  -8 -35    2.37    2.34
  -1  -8  35    0.13    2.23
  -1  -8  34    0.90    2.31
   1  -8 -34    3.32    2.35
   1  -8 -34    3.70    2.28
  -1  -8  33   -0.01    2.34
   1  -8 -33    2.38    2.30
   1  -8 -33    2.44    2.37
   1   8 -33    2.26    2.52
  -1  -8  32    0.95    2.41
   1  -8 -32    0.92    2.23
   1  -8 -32    0.83    2.22
   1   8 -32    1.11    2.55
  -1  -8  31    1.53    2.30
   1   8 -31    1.43    2.74
   1  -8 -31    2.30    2.34
   1  -8 -31    0.95    2.36
  -1  -8  30    9.17    2.45
   1  -8 -30   13.07    2.72
   1   8 -30    8.58    2.75
   1  -8 -30   11.40    2.46
   1  -8 -29    0.85    2.46
   1   8 -29   -0.16    2.50
   1  -8 -29    3.70    2.33
  -1  -8  29    0.95    2.41
   1   8 -28    0.10    2.69
   1  -8 -28    0.16    2.34
   1  -8 -28    1.41    2.31
  -1  -8  28    0.18    2.44
   1   8 -27   20.43    2.89
   1  -8 -27   21.26    2.80
   1  -8 -27   20.37    2.66
  -1  -8  27   19.70    2.84
   1  -8 -26    3.38    2.35
  -1  -8  26    0.07    2.56
   1   8 -26    0.34    2.62
   1  -8 -26    1.30    2.48
   1  -8 -25   16.77    2.52
   1   8 -25   14.70    2.79
   1  -8 -25   15.35    2.61
  -1  -8  25   15.43    2.83
   1  -8 -24   51.01    3.34
   1   8 -24   49.60    3.27
  -1  -8  24   52.51    3.41
  -1  -8  23    2.88    2.59
   1   8 -23    0.03    2.32
   1  -8 -23    2.38    2.40
  -1  -8  22    1.40    2.47
   1   8 -22    2.46    2.54
   1  -8 -22    0.55    2.49
  -1  -8  21    1.47    2.43
   1   8 -21    3.64    2.54
   1  -8 -21    2.51    2.45
   1  -8 -20   20.45    2.71
   1   8 -20   22.38    2.75
  -1  -8  20   19.73    2.69
  -1  -8  19    1.54    2.52
   1  -8 -19    1.03    2.49
   1   8 -19   -1.29    2.36
  -1  -8  18    1.74    2.54
   1  -8 -18    1.35    2.46
  -1  -8  17    3.90    2.45
   1  -8 -17    4.50    2.54
  -1  -8  16   35.71    2.94
   1  -8 -16   36.43    2.97
  -1  -8  15    4.89    2.72
   1  -8 -15    3.20    2.56
   1  -8 -14   67.18    3.39
  -1  -8  14   67.40    3.32
   1  -8 -13    7.36    2.65
   1  -8 -13    4.08    1.05
   1  -8 -12   18.35    1.33
   1  -8 -12   16.75    2.64
  -1  -8  12   17.32    2.65
   1  -8 -11    7.27    2.31
   1  -8 -11    9.15    1.25
  -1  -8  10   42.62    2.70
   1  -8 -10   42.39    2.88
   1  -8 -10   41.10    1.81
   1  -8  -9  115.86    3.67
  -1  -8   9  117.15    3.64
  -1  -8   9  114.11    3.58
   1  -8  -9  113.34    2.62
  -1  -8   8    6.70    2.30
  -1  -8   8    6.97    2.28
   1  -8  -8    8.13    2.33
   1  -8  -8    5.94    1.40
   1  -8  -7    0.34    1.24
   1  -8  -7    0.38    1.97
  -1  -8   7   -0.07    2.10
  -1  -8   7    0.85    2.16
   1  -8  -6   31.15    2.53
   1  -8  -6   33.61    1.83
  -1  -8   6   30.20    2.52
  -1  -8   6   31.35    2.51
   1  -8  -5    9.25    1.55
  -1  -8   5    9.51    2.23
   1  -8  -5    8.31    2.16
  -1  -8   5    9.99    2.13
   1  -8  -4   12.12    1.68
   1  -8  -4   11.45    2.13
  -1  -8   4   13.70    2.45
  -1  -8   4   14.00    2.10
   1  -8  -3   71.72    2.90
  -1  -8   3   72.53    2.92
  -1  -8   3   70.70    3.21
   1  -8  -3   67.21    2.37
   1  -8  -2   25.01    1.98
  -1  -8   2   22.99    2.53
  -1  -8   2   19.52    2.17
   1  -8  -2   20.82    2.22
  -1  -8   1   11.06    1.99
   1  -8  -1   11.83    2.10
  -1  -8   1   12.14    2.31
   1  -8  -1   12.92    1.83
   1  -8   0   36.04    2.18
  -1  -8   0   34.70    2.29
   1  -8   0   32.74    2.40
  -1  -8   0   36.03    2.72
  -1  -8  -1  116.99    3.63
  -1  -8  -1  112.58    3.20
   1  -8   1  105.55    3.19
   1  -8   1  112.65    3.07
  -1  -8  -2   25.77    2.67
   1  -8   2   22.94    2.14
   1  -8   2   28.60    2.28
  -1  -8  -2   26.26    2.18
  -1  -8  -3  204.60    4.41
   1  -8   3  202.01    4.02
   1  -8   3  200.66    4.00
  -1  -8  -3  202.71    3.90
  -1  -8  -4    0.45    1.65
   1  -8   4    1.92    2.01
   1  -8   4    1.27    1.76
  -1  -8  -4    0.48    2.22
   1  -8   5   17.84    1.96
  -1  -8  -5   18.83    2.42
   1  -8   5   19.28    2.17
  -1  -8  -5   18.16    1.88
   1  -8   6   18.54    2.30
  -1  -8  -6   15.92    1.82
   1  -8   6   16.88    2.01
  -1  -8  -6   17.62    2.28
   1  -8   7    6.54    1.73
  -1  -8  -7    6.11    2.23
   1  -8   7    6.33    2.08
  -1  -8  -7    5.43    1.50
   1  -8   8    1.90    2.12
  -1  -8  -8    2.17    2.16
  -1  -8  -8    1.09    1.54
   1  -8   8    2.45    1.63
   1  -8   9   11.57    1.74
   1  -8   9   12.07    2.25
  -1  -8  -9   10.52    2.16
  -1  -8  -9   11.30    1.60
  -1  -8 -10    8.90    2.31
  -1  -8 -10    6.65    1.49
   1  -8  10    6.43    1.69
   1  -8  10    7.83    2.34
   1  -8  11   10.61    2.46
  -1  -8 -11    6.97    1.47
  -1  -8 -11   10.43    2.23
   1  -8  11    6.92    1.67
  -1  -8 -12   46.55    2.86
  -1  -8 -12   41.28    1.96
   1  -8  12   44.84    2.26
   1  -8  12   47.24    2.95
   1  -8  13   30.39    2.03
  -1  -8 -13   29.84    2.49
  -1  -8 -13   32.13    2.69
   1  -8  13   35.03    2.79
  -1  -8 -13   28.71    1.79
   1  -8  14    5.84    2.42
  -1  -8 -14    4.38    2.25
  -1  -8 -14    5.04    2.10
   1  -8  14    4.91    1.64
  -1  -8 -14    5.10    1.36
   1  -8  15   12.55    2.53
   1  -8  15   10.31    1.79
  -1  -8 -15   10.23    2.33
  -1  -8 -15    9.64    1.41
  -1  -8 -15   10.04    2.16
   1  -8  16   23.14    2.71
   1  -8  16   21.51    2.01
  -1  -8 -16   20.71    2.46
  -1  -8 -16   21.49    2.61
  -1  -8 -16   21.09    1.59
   1  -8  17    1.49    2.41
  -1  -8 -17    1.55    2.26
  -1  -8 -17    1.90    2.14
   1  -8  18   22.44    2.75
  -1  -8 -18   24.36    2.67
  -1   8 -18   23.16    3.47
  -1  -8 -18   21.25    2.53
  -1   8 -19    9.56    3.41
   1  -8  19   10.00    2.62
  -1  -8 -19    7.97    2.57
  -1  -8 -19    8.06    2.32
  -1   8 -20    1.91    3.18
   1  -8  20    1.30    2.59
  -1  -8 -20   -0.16    2.42
  -1  -8 -20    0.75    2.14
  -1   8 -21    3.83    3.15
   1  -8  21    5.21    2.77
  -1  -8 -21    5.53    2.19
  -1  -8 -21    3.68    2.62
   1  -8  22   47.69    3.38
  -1  -8 -22   47.64    2.87
  -1   8 -22   43.06    4.00
  -1  -8 -22   46.32    3.30
   1  -8  23   25.43    2.92
  -1  -8 -23   24.94    3.00
  -1   8 -23   23.62    3.82
  -1  -8 -23   25.43    2.58
  -1   8 -24    5.22    3.59
  -1  -8 -24    6.76    2.26
   1  -8  24    7.72    2.64
  -1  -8 -24    8.93    2.70
  -1   8 -25    3.02    3.43
  -1  -8 -25    2.59    2.03
   1  -8  25    3.58    2.62
  -1  -8 -25    4.17    2.40
   1  -8  26   12.11    2.60
  -1  -8 -26   12.33    2.72
  -1   8 -26   10.88    3.57
  -1  -8 -26   12.86    2.36
   1  -8  27   17.99    2.86
  -1   8 -27   16.57    3.66
  -1  -8 -27   15.85    2.83
  -1  -8 -27   18.40    2.36
   1  -8  28    2.34    2.59
  -1  -8 -28    5.50    2.25
  -1   8 -28    1.92    3.46
   1  -8  29   26.80    2.95
  -1   8 -29   21.93    3.84
  -1  -8 -29   27.27    3.11
  -1  -8 -29   26.18    2.53
  -1  -8 -30    3.96    2.20
  -1   8 -30   -1.05    3.54
   1  -8  30    1.18    2.53
  -1  -8 -31   51.06    3.52
  -1  -8 -31   51.48    2.99
   1  -8  31   51.44    3.46
  -1   8 -31   45.93    4.41
   1  -8  32    5.06    2.73
  -1  -8 -32    5.34    2.08
  -1  -8 -32    7.33    2.64
  -1   8 -32    3.72    3.64
  -1  -8 -33   16.59    2.93
   1  -8  33   16.81    2.82
  -1  -8 -33   17.19    2.37
  -1   8 -33   16.33    3.42
   1  -8  34    4.13    2.52
  -1   8 -34    8.90    3.24
  -1  -8 -34    4.94    2.09
  -1  -8 -34    4.40    2.81
   1  -8  35    8.62    2.65
  -1  -8 -35    8.65    2.67
  -1   8 -35   12.15    3.28
  -1  -8 -35    8.18    2.14
   1  -8  36    6.29    2.52
  -1  -8 -36    5.35    2.03
  -1  -8 -36    7.06    2.74
  -1   8 -36    7.15    3.30
  -1  -8 -37   10.89    2.10
  -1  -8 -37   11.37    2.73
   1  -8  37   13.17    2.84
  -1   8 -37   11.91    3.44
   1  -8  38    8.32    2.59
  -1   8 -38    2.09    3.20
  -1  -8 -38    3.61    2.58
  -1  -8 -38    3.84    1.93
  -1   8 -39    3.45    3.45
  -1  -8 -39    4.02    2.73
   1  -8  39    1.31    2.44
  -1  -8 -40   13.51    2.97
  -1   8 -40   14.07    3.49
   1  -8  40   12.32    2.71
  -1   8 -41   11.33    3.43
   1  -8  41    9.83    2.62
  -1  -8 -41   11.53    2.96
   1  -8  42    3.95    2.45
  -1   8 -42    3.91    3.31
  -1  -8 -42    5.23    2.83
  -1  -8 -43   20.87    3.28
  -1   8 -43   20.15    3.52
   1  -8  43   24.76    2.94
  -1   8 -44    8.48    3.42
   1  -8  44    8.14    2.61
  -1  -8 -44    9.73    3.01
   1  -8  45    4.29    2.33
  -1  -8 -45    2.31    2.79
  -1   8 -45    2.42    3.09
  -1   8 -46    4.15    3.16
   1  -8  46    8.81    2.50
  -1   8 -47    1.18    3.00
  -1   8 -48    1.57    2.93
   1  -9 -46    3.39    2.41
   1  -9 -45    2.34    2.37
  -1  -9  45    0.87    2.16
  -1  -9  44    1.48    2.20
   1  -9 -44    2.84    2.48
   1  -9 -44    2.29    2.43
   1  -9 -43    4.71    2.58
   1  -9 -43    7.91    2.68
  -1  -9  43    6.43    2.41
  -1  -9  42    4.88    2.46
   1  -9 -42    6.87    2.56
   1  -9 -42    7.06    2.57
   1  -9 -41    5.19    2.55
  -1  -9  41    2.54    2.48
   1  -9 -41    4.06    2.41
  -1  -9  40    2.36    2.49
   1  -9 -40    6.87    2.50
   1  -9 -40    4.77    2.42
   1  -9 -39    1.44    2.27
  -1  -9  39   -1.50    2.25
   1  -9 -39    3.44    2.41
   1  -9 -38    2.96    2.42
  -1  -9  38    2.25    2.39
   1  -9 -38    2.68    2.48
  -1  -9  37    9.70    2.67
   1  -9 -37    9.51    2.75
   1  -9 -37   10.11    2.52
  -1  -9  36    3.48    2.41
   1  -9 -36    9.26    2.63
   1  -9 -36    8.32    2.60
   1  -9 -35   23.48    2.92
  -1  -9  35   22.10    2.89
   1  -9 -35   21.25    2.91
  -1  -9  34    2.51    2.60
   1  -9 -34    6.70    2.60
   1  -9 -34    3.41    2.52
   1  -9 -33   27.41    3.05
   1  -9 -33   25.20    2.95
  -1  -9  33   27.38    3.00
   1  -9 -32   19.86    2.92
   1  -9 -32   22.83    2.96
  -1  -9  32   16.01    2.85
   1   9 -31    6.64    2.83
   1  -9 -31    7.34    2.70
   1  -9 -31    8.16    2.77
  -1  -9  31    8.90    2.68
   1  -9 -30   14.09    2.76
   1   9 -30   10.38    2.94
  -1  -9  30   11.75    2.77
   1   9 -29    2.80    2.72
   1  -9 -29    3.08    2.40
  -1  -9  29    2.33    2.68
  -1  -9  28    4.54    2.67
   1  -9 -28    6.03    2.62
   1   9 -28    2.74    2.58
   1  -9 -27   13.93    2.78
   1   9 -27   12.87    2.91
  -1  -9  27   10.92    2.68
   1  -9 -26    8.53    2.59
  -1  -9  26    8.30    2.74
   1   9 -26    4.77    2.66
   1   9 -25    4.72    2.65
   1  -9 -25    3.90    2.58
  -1  -9  25    2.53    2.57
  -1  -9  24   10.45    2.70
   1   9 -24   10.70    2.77
   1  -9 -24   10.95    2.56
  -1  -9  23    2.35    2.63
   1   9 -23    0.15    2.53
   1  -9 -23    0.78    2.53
   1  -9 -22    0.58    2.45
   1   9 -22   -0.77    2.45
  -1  -9  22   -0.51    2.61
  -1  -9  21   -0.21    2.66
   1  -9 -21    0.94    2.42
   1   9 -21    0.60    2.52
  -1  -9  20    2.93    2.56
   1   9 -20    1.29    2.36
   1  -9 -20    2.09    2.61
  -1  -9  19    0.28    2.47
   1  -9 -19    1.22    2.50
  -1  -9  18    0.93    2.62
   1  -9 -18    1.50    2.37
  -1  -9  17   12.70    2.77
   1  -9 -17   12.24    2.65
   1  -9 -16    0.79    2.50
  -1  -9  16    1.30    2.56
   1  -9 -15   19.96    2.78
  -1  -9  15   20.97    2.97
  -1  -9  14    4.53    2.56
   1  -9 -14    2.05    2.42
  -1  -9  13    7.83    2.67
   1  -9 -13    4.44    2.49
   1  -9 -12   37.96    2.88
  -1  -9  12   43.52    3.01
   1  -9 -11    8.51    1.39
  -1  -9  11    9.71    2.53
   1  -9 -11   10.53    2.61
  -1  -9  11   15.33    2.59
   1  -9 -10    0.60    1.21
  -1  -9  10   -0.06    2.18
   1  -9 -10   -0.38    2.37
  -1  -9  10    1.01    2.42
  -1  -9   9   10.60    2.40
   1  -9  -9    9.87    2.37
  -1  -9   9    9.74    2.33
   1  -9  -9   10.88    1.52
   1  -9  -8    0.21    2.29
   1  -9  -8    0.30    1.36
  -1  -9   8    0.88    2.13
  -1  -9   8   -0.25    2.10
  -1  -9   7    2.32    2.08
   1  -9  -7    2.00    2.14
   1  -9  -7    2.14    1.45
  -1  -9   7    1.79    2.11
  -1  -9   6    9.89    2.25
   1  -9  -6    9.54    1.72
  -1  -9   6    8.72    2.31
   1  -9  -6    8.74    2.30
   1  -9  -5    0.38    1.49
  -1  -9   5   -0.38    2.24
   1  -9  -5    0.42    2.00
  -1  -9   5    0.37    2.04
  -1  -9   4    4.69    2.06
  -1  -9   4    3.03    2.29
   1  -9  -4    4.10    2.20
   1  -9  -4    4.33    1.58
   1  -9  -3    8.52    2.26
  -1  -9   3    9.20    2.36
  -1  -9   3   11.13    2.26
   1  -9  -3   10.16    1.75
   1  -9  -2    7.91    1.80
   1  -9  -2    9.31    2.22
  -1  -9   2    7.31    2.36
  -1  -9   2    6.95    2.13
   1  -9  -1    1.41    1.64
  -1  -9   1    1.82    2.36
  -1  -9   1    1.55    1.87
   1  -9  -1    0.11    2.00
  -1  -9   0    5.37    2.02
  -1  -9   0    6.53    2.47
   1  -9   0    6.07    2.05
   1  -9   0    5.34    1.77
   1  -9   1    0.53    1.90
  -1  -9  -1    1.37    2.46
  -1  -9  -1    0.66    1.73
   1  -9   1    0.45    1.71
   1  -9   2    6.22    1.85
  -1  -9  -2    8.03    2.49
   1  -9   2    6.83    2.02
  -1  -9  -2    6.33    1.94
   1  -9   3   37.91    2.45
  -1  -9  -3   35.60    2.84
  -1  -9  -3   35.75    2.39
   1  -9   3   33.26    2.46
   1  -9   4    9.69    2.21
  -1  -9  -4    9.46    2.59
   1  -9   4    8.24    1.99
  -1  -9  -4    9.28    1.90
   1  -9   5   14.14    2.25
  -1  -9  -5   13.31    2.50
   1  -9   5   11.31    2.01
  -1  -9  -5   14.61    1.96
   1  -9   6    7.82    2.04
  -1  -9  -6   10.08    2.55
   1  -9   6   10.34    2.25
  -1  -9  -6    6.78    1.80
  -1  -9  -7  120.44    3.96
  -1  -9  -7  121.01    3.25
   1  -9   7  117.99    3.39
   1  -9   7  119.66    3.78
   1  -9   8    7.60    2.54
   1  -9   8    2.35    1.97
  -1  -9  -8    8.44    2.71
  -1  -9  -8    2.13    1.73
   1  -9   9  133.61    3.56
  -1  -9  -9  137.87    4.09
  -1  -9  -9  136.82    3.31
   1  -9   9  132.49    4.04
  -1  -9 -10    1.40    1.63
   1  -9  10    3.45    1.93
  -1  -9 -10    6.94    2.66
   1  -9  10    6.23    2.56
  -1  -9 -11   11.99    2.52
   1  -9  11   10.04    2.01
   1  -9  11   12.03    2.41
  -1  -9 -11    6.58    1.62
   1  -9  12   33.94    2.98
  -1  -9 -12   30.31    1.98
  -1  -9 -12   31.74    2.81
   1  -9  12   30.46    2.25
   1  -9  13   52.47    3.31
   1  -9  13   47.75    2.56
  -1  -9 -13   51.88    3.21
  -1  -9 -13   44.54    2.18
   1  -9  14   51.50    3.40
   1  -9  14   34.37    2.40
  -1  -9 -14   57.62    3.52
   1  -9  15  191.49    4.91
  -1  -9 -15  201.65    4.83
   1  -9  16   60.32    3.54
  -1  -9 -16   65.46    3.40
   1  -9  17   52.73    3.33
  -1  -9 -17   56.18    3.22
  -1  -9 -18   43.90    3.14
   1  -9  18   41.11    3.41
   1  -9  19  200.95    5.09
  -1   9 -19  191.09    5.52
  -1  -9 -19  206.29    5.13
  -1  -9 -19  202.90    4.90
  -1  -9 -20    8.56    2.62
   1  -9  20    9.24    2.97
  -1   9 -20    6.59    3.46
   1  -9  21   50.62    3.49
  -1   9 -21   48.51    4.08
  -1  -9 -21   47.68    3.31
  -1  -9 -21   53.03    3.11
   1  -9  22   17.99    3.05
  -1  -9 -22   18.42    2.88
  -1  -9 -22   21.20    2.46
  -1   9 -22   18.96    3.67
  -1  -9 -23    2.53    2.56
  -1   9 -23    0.79    3.38
   1  -9  23    1.38    2.56
  -1  -9 -23    0.53    2.22
  -1  -9 -24    8.22    2.39
  -1   9 -24    4.55    3.34
  -1  -9 -24   11.85    2.69
   1  -9  24    8.33    2.75
  -1  -9 -25   48.81    3.36
  -1   9 -25   43.09    4.04
  -1  -9 -25   43.91    2.91
   1  -9  25   45.55    3.42
  -1  -9 -26    2.59    2.66
  -1  -9 -26   -0.05    2.17
  -1   9 -26    1.04    3.25
   1  -9  26    0.76    2.76
  -1   9 -27    5.27    3.33
   1  -9  27    6.35    2.81
  -1  -9 -27   12.16    2.32
  -1  -9 -27    8.78    2.79
  -1  -9 -28   64.50    3.69
  -1  -9 -28   62.09    3.31
  -1   9 -28   61.43    4.37
   1  -9  28   66.15    3.73
   1  -9  29    7.79    2.92
  -1   9 -29    5.08    3.63
  -1  -9 -29    9.79    2.33
  -1  -9 -29   10.88    2.90
  -1  -9 -30   27.29    2.78
  -1   9 -30   26.83    3.99
  -1  -9 -30   30.28    3.17
   1  -9  30   30.21    3.15
   1  -9  31    5.11    2.76
  -1  -9 -31    4.59    2.17
  -1  -9 -31    4.36    2.70
  -1   9 -31    1.88    3.58
   1  -9  32    6.28    2.58
  -1   9 -32    7.37    3.75
  -1  -9 -32    7.12    2.20
  -1  -9 -32   10.86    2.73
   1  -9  33   15.47    2.83
  -1  -9 -33   15.76    2.47
  -1  -9 -33   18.36    3.16
  -1   9 -33   12.23    3.72
  -1   9 -34   16.89    3.70
   1  -9  34   17.64    2.90
  -1  -9 -34   17.25    3.03
  -1  -9 -34   19.74    2.59
  -1   9 -35   27.48    3.77
   1  -9  35   26.69    3.13
  -1  -9 -35   30.26    2.83
  -1  -9 -35   28.66    3.15
  -1  -9 -36    4.43    2.68
  -1   9 -36    6.65    3.59
  -1  -9 -36    4.60    2.19
   1  -9  36    5.26    2.63
  -1  -9 -37    9.12    2.25
   1  -9  37    9.39    2.76
  -1   9 -37    7.17    3.58
  -1  -9 -37    6.56    2.65
  -1   9 -38    5.64    3.42
  -1  -9 -38    2.93    2.09
  -1  -9 -38    1.82    2.66
   1  -9  38    0.96    2.59
  -1  -9 -39    6.74    2.81
  -1   9 -39    4.58    3.42
   1  -9  39    2.91    2.60
  -1   9 -40    8.64    3.52
  -1  -9 -40   16.55    3.08
   1  -9  40   15.41    3.04
   1  -9  41   14.88    2.86
  -1  -9 -41   16.87    3.26
  -1   9 -41   18.86    3.70
   1  -9  42   -0.61    2.46
  -1  -9 -42    2.06    2.83
  -1   9 -42    1.33    3.45
   1  -9  43    2.51    2.50
  -1  -9 -43    0.80    2.84
  -1   9 -43    0.17    3.19
  -1   9 -44    4.94    3.20
   1  -9  44    1.99    2.52
   1  -9  45    1.83    2.35
  -1   9 -45    2.43    3.21
  -1   9 -46    2.90    3.07
  -1 -10  43   -0.42    2.40
   1 -10 -43    0.70    2.39
  -1 -10  42    0.64    2.41
   1 -10 -42    2.76    2.52
   1 -10 -42    2.95    2.60
  -1 -10  41   -0.43    2.47
   1 -10 -41   -1.28    2.47
   1 -10 -41    1.13    2.43
   1 -10 -40    0.47    2.39
  -1 -10  40    0.62    2.39
  -1 -10  39    4.11    2.52
   1 -10 -39    6.52    2.56
  -1 -10  38    0.01    2.45
   1 -10 -38    2.54    2.63
  -1 -10  37    2.43    2.39
   1 -10 -37    4.18    2.63
  -1 -10  36    0.65    2.50
   1 -10 -36    3.91    2.61
  -1 -10  35   -0.74    2.51
   1 -10 -35    2.76    2.51
  -1 -10  34   15.27    2.88
   1 -10 -34   17.61    2.90
  -1 -10  33    0.33    2.57
   1 -10 -33    2.53    2.54
  -1 -10  32   -0.36    2.49
   1 -10 -32    1.61    2.65
   1 -10 -31    3.58    2.58
  -1 -10  31    2.52    2.73
  -1 -10  30    1.36    2.63
   1 -10 -30    3.21    2.63
   1  10 -29   14.04    3.04
   1 -10 -29   12.83    2.79
  -1 -10  29    9.07    2.82
  -1 -10  28   -0.69    2.55
   1 -10 -28    0.09    2.72
   1  10 -28    0.27    2.62
   1  10 -27   11.28    2.74
   1 -10 -27   12.10    2.81
  -1 -10  27    8.98    2.79
  -1 -10  26    2.83    2.58
   1  10 -26    5.22    2.75
   1 -10 -26    5.79    2.71
  -1 -10  25    4.38    2.64
   1 -10 -25    6.29    2.79
   1  10 -25    3.50    2.61
  -1 -10  24    1.31    2.62
   1  10 -24    2.07    2.54
   1 -10 -24    1.50    2.56
  -1 -10  23   15.57    2.91
   1  10 -23   16.45    2.93
   1 -10 -23   16.45    2.90
  -1 -10  22    7.03    2.90
   1  10 -22    4.55    2.52
   1 -10 -22    6.47    2.74
   1  10 -21   26.92    3.14
   1 -10 -21   27.72    2.96
  -1 -10  21   27.86    3.19
   1 -10 -20    4.78    2.73
  -1 -10  20    2.72    2.63
   1 -10 -19   11.43    2.85
  -1 -10  19   13.90    2.83
   1 -10 -18   56.09    3.47
  -1 -10  18   54.89    3.57
   1 -10 -17   28.56    3.08
  -1 -10  17   27.68    3.15
   1 -10 -16   33.14    3.14
  -1 -10  16   33.03    3.10
  -1 -10  15    5.07    2.72
   1 -10 -15    5.16    2.63
   1 -10 -14    9.39    2.68
  -1 -10  14    9.84    2.58
  -1 -10  13    1.58    2.60
   1 -10 -13    1.79    2.45
  -1 -10  12    1.30    2.37
   1 -10 -12    1.20    2.36
  -1 -10  11    7.43    2.67
  -1 -10  11    5.73    2.49
   1 -10 -11    4.83    2.37
  -1 -10  10   35.14    2.93
  -1 -10  10   37.33    3.05
   1 -10 -10   34.15    3.04
  -1 -10   9    9.84    2.53
  -1 -10   9   13.21    2.68
   1 -10  -9    9.24    1.64
   1 -10  -9   11.92    2.76
  -1 -10   8   61.43    3.30
   1 -10  -8   58.23    3.28
   1 -10  -8   59.38    2.49
  -1 -10   8   63.72    3.27
   1 -10  -7   28.55    2.84
  -1 -10   7   25.17    2.83
  -1 -10   7   29.67    2.89
   1 -10  -7   21.34    1.98
  -1 -10   6   51.36    3.27
   1 -10  -6   51.55    3.24
   1 -10  -6   50.73    2.51
  -1 -10   6   52.80    3.16
   1 -10  -5   37.55    2.97
  -1 -10   5   36.73    3.13
  -1 -10   5   37.74    2.91
   1 -10  -5   35.69    2.25
   1 -10  -4   16.72    2.61
  -1 -10   4   17.40    2.80
  -1 -10   4   17.01    2.46
   1 -10  -4   16.70    2.07
   1 -10  -3    4.71    1.71
   1 -10  -3    6.73    2.37
  -1 -10   3    6.21    2.22
  -1 -10   3    5.70    2.51
  -1 -10   2    0.87    2.42
   1 -10  -2    0.90    2.11
  -1 -10   2    1.49    2.01
   1 -10  -2    0.98    1.74
  -1 -10   1    9.19    2.22
   1 -10  -1    9.49    2.09
   1 -10  -1    9.62    2.30
  -1 -10   1   11.82    2.77
   1 -10   0   11.29    2.14
  -1 -10   0   14.08    2.80
  -1 -10   0   13.55    2.32
   1 -10   0   11.98    2.40
  -1 -10  -1   57.38    2.83
   1 -10   1   59.53    3.13
  -1 -10  -1   53.94    3.25
   1 -10   1   59.00    2.88
   1 -10   2   24.09    2.58
   1 -10   2   22.48    2.41
  -1 -10  -2   23.38    3.03
  -1 -10  -2   22.17    2.42
   1 -10   3   26.38    2.57
  -1 -10  -3   26.95    2.88
  -1 -10  -3   26.36    2.33
   1 -10   3   29.15    2.57
  -1 -10  -4   69.23    3.57
   1 -10   4   64.31    3.13
  -1 -10  -4   58.93    2.83
   1 -10   4   66.50    3.04
   1 -10   5   17.37    2.40
  -1 -10  -5   17.52    2.21
  -1 -10  -5   18.14    2.72
   1 -10   5   20.80    2.53
  -1 -10  -6   92.67    3.25
   1 -10   6   94.70    3.70
   1 -10   6   93.63    3.42
   1 -10   7  113.71    3.61
  -1 -10  -7  107.95    3.39
  -1 -10  -7  113.74    4.01
   1 -10   7  112.12    3.80
  -1 -10  -8   22.45    2.26
  -1 -10  -8   29.87    3.06
   1 -10   8   23.50    2.30
   1 -10   8   27.31    2.95
  -1 -10  -9   89.22    3.88
   1 -10   9   82.38    3.28
  -1 -10  -9   82.71    3.03
   1 -10   9   83.98    3.54
  -1 -10 -10   15.76    2.73
   1 -10  10   17.84    2.28
  -1 -10 -10   16.27    1.86
   1 -10  10   16.32    2.77
   1 -10  11    3.67    1.97
  -1 -10 -11    7.42    2.38
  -1 -10 -11    2.93    1.68
   1 -10  11    4.77    2.47
   1 -10  12   45.25    3.11
  -1 -10 -12   46.79    3.17
  -1 -10 -12   43.93    2.35
   1 -10  12   43.80    2.72
   1 -10  13   31.04    3.03
  -1 -10 -13   29.47    2.09
   1 -10  13   28.41    2.31
  -1 -10 -13   35.27    3.05
   1 -10  14   34.34    2.53
  -1 -10 -14   40.09    3.15
   1 -10  14   37.52    3.26
   1 -10  15   19.55    3.05
  -1 -10 -15   24.22    3.03
  -1 -10 -16  113.73    4.18
   1 -10  16  108.81    4.15
   1 -10  16  102.35    3.45
   1 -10  17   38.67    3.15
  -1 -10 -17   42.83    3.31
  -1 -10 -18   18.84    2.69
   1 -10  18   18.24    2.87
  -1 -10 -19   27.96    2.80
   1 -10  19   27.84    3.00
  -1  10 -19   27.25    3.86
   1 -10  20    9.75    2.84
  -1  10 -20    7.76    3.48
  -1  10 -21   60.85    4.33
  -1 -10 -21   65.54    3.55
   1 -10  21   68.97    3.77
   1 -10  22    1.64    2.74
  -1  10 -22    1.45    3.38
  -1 -10 -22    3.74    2.55
  -1 -10 -23    3.92    2.60
  -1 -10 -23    4.12    2.30
  -1  10 -23    3.23    3.34
   1 -10  23    4.46    2.87
  -1  10 -24    2.79    3.42
   1 -10  24    5.09    2.82
  -1 -10 -24    6.41    2.78
  -1 -10 -24    3.41    2.42
  -1  10 -25   27.29    3.93
  -1 -10 -25   27.07    3.08
  -1 -10 -25   31.46    2.84
   1 -10  25   30.93    3.27
  -1  10 -26    0.63    3.47
   1 -10  26    3.21    2.70
  -1 -10 -26    1.19    2.35
  -1 -10 -26    8.89    2.87
  -1  10 -27   28.31    4.04
  -1 -10 -27   33.19    3.19
   1 -10  27   31.43    3.31
  -1 -10 -27   31.98    2.90
  -1  10 -28    4.41    3.67
  -1 -10 -28    6.59    2.76
   1 -10  28    5.20    2.94
  -1 -10 -28    5.49    2.48
  -1 -10 -29   25.91    3.07
  -1 -10 -29   25.12    2.79
  -1  10 -29   19.83    3.91
   1 -10  29   22.01    3.16
   1 -10  30    0.42    2.60
  -1  10 -30    0.45    3.50
  -1 -10 -30    2.62    2.67
  -1 -10 -30    1.07    2.31
   1 -10  31    8.65    2.93
  -1  10 -31    5.08    3.53
  -1 -10 -31    7.02    2.41
  -1 -10 -31    5.34    2.69
  -1 -10 -32    9.40    2.79
  -1  10 -32   11.01    3.68
  -1 -10 -32   11.92    2.41
   1 -10  32   12.61    3.01
  -1  10 -33    2.06    3.51
  -1 -10 -33    2.90    2.29
  -1 -10 -33    3.69    2.67
   1 -10  33    2.68    2.80
  -1 -10 -34    1.22    2.27
  -1 -10 -34    0.98    2.86
   1 -10  34    1.82    2.70
  -1  10 -34   -0.47    3.66
   1 -10  35   17.20    2.99
  -1 -10 -35   18.02    3.07
  -1 -10 -35   14.56    2.56
  -1  10 -35   15.07    3.91
   1 -10  36    6.06    2.75
  -1 -10 -36    5.40    2.76
  -1  10 -36    5.96    3.51
  -1 -10 -36    5.29    2.30
  -1 -10 -37    0.73    2.77
   1 -10  37    1.78    2.58
  -1  10 -37    1.60    3.37
  -1 -10 -37   -2.31    2.11
   1 -10  38    2.09    2.55
  -1 -10 -38    0.77    2.76
  -1 -10 -38   -1.90    1.99
  -1  10 -38   -0.47    3.34
  -1 -10 -39    2.84    2.21
   1 -10  39    3.19    2.69
  -1  10 -39    2.21    3.39
  -1 -10 -39    3.79    2.89
  -1 -10 -40    8.67    2.92
   1 -10  40    6.54    2.83
  -1  10 -40   10.55    3.65
   1 -10  41    4.24    2.66
  -1  10 -41    1.65    3.43
  -1  10 -42    0.53    3.23
   1 -10  42    4.36    2.77
   1 -11 -40    1.43    2.55
   1 -11 -39    5.14    2.71
  -1 -11  39    5.54    2.54
   1 -11 -38    0.72    2.48
  -1 -11  38    0.09    2.53
   1 -11 -37    0.21    2.64
  -1 -11  37    2.10    2.48
  -1 -11  36    9.81    2.93
   1 -11 -36    7.40    2.97
  -1 -11  35    2.01    2.57
   1 -11 -35    3.46    2.81
   1 -11 -34    7.15    2.81
  -1 -11  34    9.03    2.74
  -1 -11  33    1.41    2.60
   1 -11 -33    1.76    2.69
  -1 -11  32    0.80    2.65
   1 -11 -32    1.71    2.56
  -1 -11  31   -0.21    2.67
   1 -11 -31    0.26    2.73
   1 -11 -30    2.47    2.75
  -1 -11  30    2.21    2.69
   1 -11 -29    1.70    2.63
  -1 -11  29    2.05    2.77
   1 -11 -28   36.61    3.42
  -1 -11  28   37.32    3.28
  -1 -11  27    5.46    2.68
   1 -11 -27    7.74    2.96
  -1 -11  26    6.93    2.61
   1  11 -26   12.26    2.88
   1 -11 -26    9.71    2.78
  -1 -11  25    2.00    2.65
   1 -11 -25    2.80    2.83
   1  11 -25    2.89    2.72
  -1 -11  24    1.54    2.68
   1 -11 -24    1.93    2.50
   1  11 -24    3.15    2.63
  -1 -11  23    1.32    2.76
   1 -11 -23    2.17    2.79
   1  11 -23    0.51    2.64
   1 -11 -22   49.84    3.51
  -1 -11  22   47.25    3.63
   1  11 -22   44.56    3.49
  -1 -11  21   13.30    3.03
   1  11 -21   11.10    2.78
   1 -11 -21   14.05    2.91
  -1 -11  20    9.17    2.77
   1 -11 -20    8.62    2.82
   1 -11 -19   23.35    3.02
  -1 -11  19   21.47    3.02
   1 -11 -18   12.41    2.77
  -1 -11  18   12.76    2.95
  -1 -11  17    9.22    2.72
   1 -11 -17    8.35    2.75
  -1 -11  16   14.96    2.80
   1 -11 -16   10.07    2.80
  -1 -11  15   13.81    2.96
   1 -11 -15   14.76    2.92
   1 -11 -14    0.09    2.70
  -1 -11  14    1.35    2.49
  -1 -11  13   16.22    2.89
   1 -11 -13   17.16    2.84
   1 -11 -12   28.37    3.09
  -1 -11  12   27.81    2.95
  -1 -11  11    5.63    2.51
  -1 -11  11    5.14    2.64
   1 -11 -11    4.63    2.64
  -1 -11  10   14.13    2.69
   1 -11 -10   16.80    2.80
  -1 -11  10   15.52    2.60
  -1 -11   9    5.33    2.50
   1 -11  -9    2.90    2.46
  -1 -11   9    4.73    2.52
   1 -11  -8   56.68    3.26
  -1 -11   8   59.44    3.49
  -1 -11   8   56.30    3.28
   1 -11  -7    9.02    1.74
  -1 -11   7   17.76    3.09
   1 -11  -7   14.80    2.88
  -1 -11   7   14.65    2.77
   1 -11  -6  124.32    4.29
  -1 -11   6  121.95    4.26
  -1 -11   6  125.59    4.21
   1 -11  -6  119.16    3.49
   1 -11  -5    2.46    1.82
  -1 -11   5    3.41    2.67
   1 -11  -5    4.03    2.38
  -1 -11   5    3.92    2.48
  -1 -11   4   44.32    3.38
   1 -11  -4   46.73    3.25
  -1 -11   4   42.66    3.06
   1 -11  -4   38.87    2.54
   1 -11  -3    3.30    1.91
  -1 -11   3    6.69    2.55
   1 -11  -3    3.82    2.28
  -1 -11   3    4.68    2.52
  -1 -11   2  197.91    5.23
   1 -11  -2  192.37    4.96
  -1 -11   2  189.47    4.77
   1 -11  -2  189.01    4.41
  -1 -11   1   37.07    3.37
   1 -11  -1   37.08    3.10
  -1 -11   1   37.29    3.02
   1 -11  -1   32.04    2.69
   1 -11   0  226.86    5.21
  -1 -11   0  225.74    4.96
  -1 -11   0  223.46    5.48
   1 -11   0  226.65    4.88
   1 -11   1    6.93    2.32
  -1 -11  -1    9.19    2.85
   1 -11   1    6.73    2.75
  -1 -11  -1    6.04    2.43
   1 -11   2   28.46    2.58
  -1 -11  -2   33.77    2.62
   1 -11   2   29.43    2.74
  -1 -11  -2   30.40    3.06
   1 -11   3   11.42    2.32
  -1 -11  -3   12.14    2.69
   1 -11   3    9.36    2.27
  -1 -11  -3   11.42    2.24
   1 -11   4   50.16    2.93
  -1 -11  -4   50.39    2.81
   1 -11   4   50.38    2.93
  -1 -11  -4   50.32    3.46
   1 -11   5    4.93    2.16
  -1 -11  -5    3.78    2.01
  -1 -11  -5    8.06    2.63
   1 -11   5    5.48    2.32
   1 -11   6   39.02    2.74
   1 -11   6   41.47    2.94
  -1 -11  -6   38.64    2.54
  -1 -11  -6   43.10    3.31
   1 -11   7   40.34    2.81
   1 -11   7   41.01    2.93
  -1 -11  -7   48.01    3.49
  -1 -11  -7   39.26    2.48
  -1 -11  -8   33.72    3.17
  -1 -11  -8   26.37    2.20
   1 -11   8   27.62    2.49
   1 -11   8   30.36    2.89
  -1 -11  -9    3.79    2.45
   1 -11   9    2.15    2.31
  -1 -11  -9    2.26    1.59
   1 -11   9    1.00    1.93
  -1 -11 -10    5.55    1.72
   1 -11  10    5.33    2.48
  -1 -11 -10    5.25    2.44
   1 -11  10    5.49    2.10
   1 -11  11    0.55    2.04
  -1 -11 -11    2.24    2.46
  -1 -11 -11    0.70    1.63
   1 -11  11    0.48    2.48
   1 -11  12   17.08    2.35
  -1 -11 -12   20.05    2.91
   1 -11  12   21.07    2.92
  -1 -11 -13  108.28    4.22
   1 -11  13  103.63    3.64
   1 -11  13  104.06    4.18
   1 -11  14    4.05    2.74
   1 -11  14    0.55    1.86
   1 -11  15    5.60    2.50
   1 -11  15    5.09    2.03
  -1 -11 -15    6.82    2.54
  -1 -11 -16    8.17    2.51
   1 -11  16    4.12    1.94
   1 -11  16    4.63    2.52
   1 -11  17   -0.57    2.43
  -1 -11 -17    2.30    2.28
  -1 -11 -18    1.33    2.41
   1 -11  18    1.86    2.53
  -1 -11 -19   15.96    2.87
   1 -11  19   16.27    2.89
  -1  11 -20   21.21    3.76
  -1 -11 -20   21.75    3.00
   1 -11  20   22.17    3.08
  -1  11 -21   19.26    3.75
  -1 -11 -21   17.57    2.67
   1 -11  21   16.58    2.92
   1 -11  22   -0.20    2.63
  -1  11 -22    1.71    3.48
  -1 -11 -22    0.16    2.34
   1 -11  23    5.32    2.75
  -1  11 -23    7.17    3.51
  -1 -11 -23    7.70    2.61
   1 -11  24    9.17    2.86
  -1  11 -24   12.06    3.49
  -1 -11 -24   10.09    2.55
   1 -11  25    8.78    2.97
  -1 -11 -25    7.27    2.70
  -1  11 -25    6.10    3.46
  -1 -11 -26   31.60    2.98
   1 -11  26   30.02    3.35
  -1  11 -26   29.93    3.92
   1 -11  27    0.94    2.76
  -1  11 -27    0.00    3.36
  -1 -11 -27    0.44    2.43
  -1  11 -28    7.84    3.62
  -1 -11 -28    3.64    2.27
   1 -11  28    6.46    2.81
   1 -11  29    1.08    2.76
  -1 -11 -29   -0.03    2.38
  -1  11 -29    1.71    3.51
  -1 -11 -30    4.12    2.70
  -1 -11 -30    2.28    2.41
   1 -11  30    1.83    2.81
  -1  11 -30    2.02    3.60
   1 -11  31    3.88    2.79
  -1 -11 -31    3.49    2.37
  -1 -11 -31    4.47    2.78
  -1  11 -31    3.13    3.52
   1 -11  32    3.11    2.87
  -1  11 -32    0.25    3.59
  -1 -11 -32    1.44    2.29
  -1 -11 -32    2.49    2.81
   1 -11  33    2.90    2.90
  -1 -11 -33    5.14    2.39
  -1 -11 -33    4.90    2.78
  -1  11 -33    4.28    3.60
  -1  11 -34   10.98    3.88
   1 -11  34   13.72    3.14
  -1 -11 -34   11.06    2.51
  -1 -11 -34   11.57    2.99
  -1  11 -35    1.98    3.67
  -1 -11 -35    0.66    2.32
  -1 -11 -35    1.27    2.69
   1 -11  35    2.22    2.78
   1 -11  36    3.11    2.74
  -1 -11 -36    1.65    2.30
  -1 -11 -36    1.59    2.85
  -1  11 -36    2.25    3.71
   1 -11  37    2.03    2.76
  -1 -11 -37   -0.47    2.44
  -1 -11 -37    0.15    2.81
  -1  11 -37    4.95    3.53
   1 -11  38   -0.10    2.75
  -1 -11 -38   -0.45    2.22
  -1  11 -38    0.35    3.36
  -1 -11 -39    3.12    2.26
  -1  11 -39    6.77    3.49
  -1  11 -40    3.93    3.23
   1 -12 -36    1.39    2.75
  -1 -12  35    4.89    2.74
   1 -12 -35    2.25    2.64
  -1 -12  34    4.51    2.74
   1 -12 -34    3.78    2.65
  -1 -12  33    6.32    2.84
   1 -12 -33    6.59    2.95
  -1 -12  32    1.15    2.70
   1 -12 -32    2.61    2.89
  -1 -12  31    6.03    2.91
   1 -12 -31    7.30    2.81
  -1 -12  30    0.61    2.88
   1 -12 -30    2.39    2.70
   1 -12 -29   20.06    3.24
  -1 -12  29   18.50    3.21
  -1 -12  28    0.59    2.78
   1 -12 -28    1.80    2.79
   1 -12 -27    1.08    2.76
  -1 -12  27    0.35    2.77
   1 -12 -26    0.28    2.78
  -1 -12  26    1.19    2.68
  -1 -12  25    8.38    2.88
   1 -12 -25    8.14    2.75
  -1 -12  24    2.11    2.75
   1 -12 -24    1.01    2.65
   1  12 -24   -0.45    2.56
   1  12 -23   29.24    3.24
   1 -12 -23   30.66    3.22
  -1 -12  23   29.49    3.41
  -1 -12  22    3.22    2.82
   1 -12 -22    3.70    2.77
   1  12 -22    2.24    2.86
  -1 -12  21    2.52    2.72
   1 -12 -21    1.08    2.68
  -1 -12  20   18.86    3.12
   1 -12 -20   20.48    3.02
  -1 -12  19   11.43    2.88
   1 -12 -19   11.32    2.99
  -1 -12  18    8.48    2.89
   1 -12 -18    8.11    2.82
  -1 -12  17    3.35    2.72
   1 -12 -17    4.66    2.68
   1 -12 -16   17.54    2.90
  -1 -12  16   14.57    2.96
  -1 -12  15   19.16    2.99
   1 -12 -15   21.85    3.09
   1 -12 -14   53.13    3.60
  -1 -12  14   52.46    3.62
   1 -12 -13   26.71    3.16
  -1 -12  13   25.90    3.15
   1 -12 -12   38.17    3.36
  -1 -12  12   37.52    3.31
  -1 -12  11    2.06    2.53
  -1 -12  11    0.10    2.45
   1 -12 -11    1.25    2.72
   1 -12 -10    9.37    2.76
  -1 -12  10    9.38    2.70
  -1 -12  10   11.44    2.77
  -1 -12   9    1.08    2.47
  -1 -12   9    1.53    2.42
   1 -12  -9    0.71    2.45
  -1 -12   8   11.55    2.59
  -1 -12   8   10.12    2.61
   1 -12  -8   11.04    2.59
  -1 -12   7    2.83    2.69
  -1 -12   7    4.90    2.55
   1 -12  -7    4.13    2.59
  -1 -12   6    8.19    2.56
  -1 -12   6    6.39    2.52
   1 -12  -6    7.10    2.65
  -1 -12   5   39.18    3.40
   1 -12  -5   34.05    3.12
  -1 -12   5   37.11    2.99
   1 -12  -5   35.14    2.44
   1 -12  -4   10.94    2.05
  -1 -12   4   12.47    2.83
   1 -12  -4   11.33    2.62
  -1 -12   4    9.43    2.54
   1 -12  -3   11.84    2.07
  -1 -12   3   13.34    2.90
  -1 -12   3   11.73    2.42
   1 -12  -3   14.56    2.71
  -1 -12   2    1.41    2.52
   1 -12  -2    1.21    2.25
   1 -12  -2    1.07    1.94
  -1 -12   2    0.62    2.18
   1 -12  -1    0.60    1.96
   1 -12  -1    1.16    2.39
  -1 -12   1    1.26    2.67
  -1 -12   1    1.54    2.20
   1 -12   0    4.24    2.15
  -1 -12   0    3.09    2.51
   1 -12   0    2.77    2.15
  -1 -12   0    3.07    2.15
  -1 -12  -1   -0.17    2.01
   1 -12   1    1.66    2.03
   1 -12   1    1.04    2.31
  -1 -12  -1    1.53    2.70
   1 -12   2    1.64    2.15
  -1 -12  -2    6.28    2.68
  -1 -12  -2    2.13    2.06
   1 -12   2    1.79    2.25
   1 -12   3   24.48    2.68
  -1 -12  -3   22.10    2.89
  -1 -12  -3   23.10    2.51
   1 -12   3   21.68    2.50
   1 -12   4    5.77    2.21
   1 -12   4    4.90    2.41
  -1 -12  -4    5.30    2.82
  -1 -12  -4    3.78    1.98
   1 -12   5    0.56    2.23
   1 -12   5    1.16    2.22
  -1 -12  -5    2.22    2.76
  -1 -12  -5    0.19    1.94
   1 -12   6   14.10    2.48
  -1 -12  -6   12.14    2.19
   1 -12   6   10.60    2.29
  -1 -12  -6   13.20    2.83
   1 -12   7    1.22    1.97
  -1 -12  -7    1.66    2.39
   1 -12   7   -0.43    2.16
  -1 -12  -7    0.51    1.73
   1 -12   8   15.01    2.66
  -1 -12  -8   12.98    2.71
   1 -12   8   13.21    2.31
  -1 -12  -8   12.89    2.04
   1 -12   9    7.15    2.26
   1 -12   9    8.76    2.48
  -1 -12  -9   11.82    2.77
  -1 -12 -10   17.17    2.96
   1 -12  10   14.96    2.79
   1 -12  10   16.79    2.42
   1 -12  11   12.89    2.37
   1 -12  11   10.54    2.70
  -1 -12 -11   13.29    2.93
   1 -12  12   36.95    2.86
  -1 -12 -12   41.16    3.43
   1 -12  12   42.64    3.25
  -1 -12 -13   16.94    3.08
   1 -12  13   12.69    2.96
   1 -12  13   12.71    2.31
   1 -12  14   16.00    2.88
   1 -12  14   15.99    2.20
  -1 -12 -14   20.33    3.07
   1 -12  15    7.53    2.08
   1 -12  15    8.56    2.71
  -1 -12 -15   10.14    2.67
   1 -12  16    1.21    2.55
  -1 -12 -16    3.52    2.52
   1 -12  16    0.65    1.95
  -1 -12 -17   19.11    2.94
   1 -12  17   15.20    3.01
  -1 -12 -18   15.91    3.02
   1 -12  18   11.01    2.94
   1 -12  19    2.83    2.84
  -1 -12 -19    2.59    2.68
   1 -12  20    4.75    2.98
  -1  12 -20    3.14    3.56
  -1 -12 -20    9.77    2.88
  -1  12 -21   73.53    4.73
  -1 -12 -21   75.81    3.99
   1 -12  21   71.89    4.07
   1 -12  22    2.41    2.90
  -1  12 -22    3.56    3.61
  -1 -12 -22    3.67    2.70
   1 -12  23   15.15    3.19
  -1  12 -23   14.18    3.65
  -1 -12 -23   15.13    2.80
   1 -12  24    2.47    2.79
  -1 -12 -24    4.51    2.64
  -1  12 -24    6.04    3.47
   1 -12  25    2.79    2.82
  -1  12 -25    3.63    3.40
  -1 -12 -25    1.17    2.41
  -1  12 -26    0.47    3.37
   1 -12  26   -0.27    2.90
  -1 -12 -26    1.95    2.63
  -1  12 -27   23.48    4.04
   1 -12  27   23.96    3.41
  -1 -12 -27   23.81    2.98
   1 -12  28    1.51    2.79
  -1 -12 -28    2.22    2.56
  -1  12 -28    0.85    3.54
  -1  12 -29    5.11    3.64
   1 -12  29    5.12    2.99
  -1 -12 -29    5.81    2.59
   1 -12  30    1.47    2.93
  -1  12 -30    4.02    3.55
  -1 -12 -30   -0.04    2.49
   1 -12  31    0.93    2.91
  -1 -12 -31   -0.53    2.55
  -1  12 -31    0.83    3.57
  -1  12 -32    3.58    3.68
   1 -12  32   -0.27    2.96
  -1 -12 -32    0.04    2.43
  -1  12 -33    6.31    3.68
   1 -12  33    7.00    3.03
  -1 -12 -33    6.86    2.49
   1 -12  34   -2.01    2.98
  -1 -12 -34    1.01    2.32
  -1  12 -34    0.28    3.77
  -1  12 -35    8.36    3.83
  -1 -12 -35    7.50    2.49
  -1 -12 -36    0.90    2.37
  -1  12 -36    0.69    3.72
  -1 -12 -37    5.88    2.36
  -1 -12 -38   -0.96    1.94
   1 -13 -31    0.30    2.71
  -1 -13  30    0.37    2.81
   1 -13 -30    0.33    2.85
  -1 -13  29    0.94    2.97
   1 -13 -29   -1.27    2.61
  -1 -13  28    0.90    2.85
   1 -13 -28   -0.68    2.69
  -1 -13  27    7.99    3.01
   1 -13 -27    6.57    3.00
  -1 -13  26    1.63    2.79
   1 -13 -26    0.23    2.69
   1 -13 -25    0.23    2.82
  -1 -13  25   -0.37    2.85
  -1 -13  24    8.84    2.90
   1 -13 -24    9.44    2.81
  -1 -13  23    0.94    2.81
   1 -13 -23    0.59    2.82
   1 -13 -22   -0.73    2.63
  -1 -13  22    0.77    2.90
  -1 -13  21   15.34    2.99
   1 -13 -21   17.95    3.22
  -1 -13  20    2.84    2.89
   1 -13 -20    1.76    2.82
   1 -13 -19    1.44    2.59
  -1 -13  19    0.70    2.76
  -1 -13  18    5.95    2.82
   1 -13 -18    4.39    2.79
  -1 -13  17    9.28    2.80
   1 -13 -17    8.73    2.80
  -1 -13  16    3.82    2.77
   1 -13 -16    1.53    2.58
  -1 -13  15   21.71    3.08
   1 -13 -15   25.44    3.12
  -1 -13  14   10.05    2.93
   1 -13 -14    7.97    2.80
   1 -13 -13    2.12    2.64
  -1 -13  13    4.25    2.73
  -1 -13  12    3.06    2.60
   1 -13 -12    2.50    2.69
  -1 -13  11   27.53    3.10
   1 -13 -11   28.63    3.30
  -1 -13  11   26.39    3.05
  -1 -13  10   18.93    2.96
  -1 -13  10   23.76    3.08
   1 -13 -10   23.54    3.17
  -1 -13   9   11.74    2.79
  -1 -13   9    9.44    2.66
   1 -13  -9   13.56    2.90
  -1 -13   8    5.75    2.46
  -1 -13   8    5.11    2.62
   1 -13  -8    4.50    2.63
   1 -13  -7    1.42    2.40
  -1 -13   7    3.22    2.64
  -1 -13   7    2.59    2.29
  -1 -13   6    2.29    2.40
   1 -13  -6    3.32    2.33
  -1 -13   6    1.71    2.54
   1 -13  -5    1.47    2.47
  -1 -13   5    2.84    2.73
  -1 -13   5    0.22    2.34
   1 -13  -4    1.83    2.49
  -1 -13   4    2.83    2.86
  -1 -13   4    1.77    2.40
  -1 -13   3   16.22    2.95
  -1 -13   3   17.86    2.63
   1 -13  -3   17.17    2.69
   1 -13  -3   18.46    2.30
   1 -13  -2    4.39    2.01
  -1 -13   2    5.08    2.85
   1 -13  -2    6.51    2.57
  -1 -13   2    5.59    2.35
   1 -13  -1    1.82    2.55
   1 -13  -1    1.37    1.99
  -1 -13   1    0.42    2.58
  -1 -13   1    1.19    2.23
   1 -13   0    0.28    2.12
   1 -13   0    0.87    2.20
  -1 -13   0    1.09    2.61
  -1 -13   0    0.79    2.09
   1 -13   1    4.15    2.07
  -1 -13  -1    3.33    2.75
  -1 -13  -1    4.50    2.06
   1 -13   1    7.36    2.60
  -1 -13  -2    1.96    2.67
   1 -13   2    1.99    2.17
  -1 -13  -2    2.70    1.95
   1 -13   2    2.07    2.15
   1 -13   3    0.27    2.29
   1 -13   3    0.57    2.12
  -1 -13  -3    1.10    2.08
  -1 -13  -3    0.67    2.52
   1 -13   4    6.38    2.29
   1 -13   4    8.40    2.32
  -1 -13  -4    7.30    2.70
  -1 -13  -4    4.31    2.04
   1 -13   5   11.72    2.49
   1 -13   5   10.44    2.37
  -1 -13  -5   11.73    2.93
  -1 -13  -5   10.79    2.15
   1 -13   6   15.36    2.68
   1 -13   6   15.11    2.66
  -1 -13  -6   19.37    3.15
  -1 -13  -6   16.08    2.23
  -1 -13  -7   10.39    3.02
   1 -13   7    7.50    2.52
   1 -13   7    8.95    2.45
   1 -13   8   21.15    2.84
  -1 -13  -8   21.43    3.31
   1 -13   8   19.93    2.64
  -1 -13  -9   35.33    3.48
   1 -13   9   35.75    3.04
   1 -13   9   34.21    3.12
   1 -13  10    2.26    2.32
  -1 -13 -10    2.21    2.81
   1 -13  10    0.94    2.54
   1 -13  11    7.51    2.62
   1 -13  11    7.32    2.40
  -1 -13 -11    9.09    2.96
   1 -13  12    6.73    2.28
   1 -13  12    7.02    2.74
  -1 -13 -12    6.27    2.85
   1 -13  13   24.58    2.69
  -1 -13 -13   27.45    3.19
   1 -13  13   29.04    3.25
   1 -13  14   21.06    3.11
   1 -13  14   19.71    2.49
  -1 -13 -14   26.04    3.33
  -1 -13 -15   60.47    3.82
   1 -13  15   59.05    3.28
   1 -13  15   56.33    3.79
  -1 -13 -16    6.64    2.78
   1 -13  16    5.38    2.90
   1 -13  16    4.50    2.07
   1 -13  17    1.55    2.68
  -1 -13 -17    1.95    2.69
   1 -13  18    2.88    2.81
  -1 -13 -18    4.24    2.91
  -1 -13 -19   23.51    3.11
   1 -13  19   25.32    3.33
  -1  13 -20   13.17    3.77
   1 -13  20   11.38    3.14
  -1 -13 -20   17.41    3.06
   1 -13  21   39.69    3.80
  -1  13 -21   41.57    4.19
  -1 -13 -21   40.62    3.57
  -1 -13 -22   12.48    2.90
  -1  13 -22   12.15    3.65
   1 -13  22    7.99    3.03
  -1 -13 -23    4.07    2.74
  -1  13 -23    2.50    3.42
   1 -13  23    4.33    3.04
   1 -13  24    2.30    2.97
  -1  13 -24    5.09    3.49
  -1 -13 -24    3.13    2.54
   1 -13  25    1.04    2.93
  -1 -13 -25    4.42    2.67
  -1  13 -25    2.78    3.50
  -1  13 -26    1.04    3.44
   1 -13  26    1.47    2.90
  -1 -13 -26    1.15    2.59
   1 -13  27   -1.10    2.94
  -1  13 -27    1.79    3.59
  -1 -13 -27    0.27    2.59
   1 -13  28    0.82    2.93
  -1 -13 -28    1.34    2.49
  -1  13 -28    2.58    3.58
   1 -13  29   -0.45    2.97
  -1 -13 -29    2.45    2.71
  -1  13 -29   -0.56    3.56
  -1 -13 -30    0.46    2.62
  -1  13 -30    0.02    3.47
  -1 -13 -31    1.02    2.51
  -1  13 -31    0.01    3.63
  -1  13 -32    4.01    3.74
  -1 -13 -32    2.02    2.53
   1 -14 -25    2.61    2.84
  -1 -14  25    4.99    2.97
  -1 -14  24    5.41    3.10
   1 -14 -24    3.67    2.94
  -1 -14  23    1.76    2.84
   1 -14 -23    0.61    2.76
  -1 -14  22   17.15    3.32
   1 -14 -22   11.82    3.05
  -1 -14  21   12.90    3.20
   1 -14 -21    6.81    3.06
  -1 -14  20    1.43    2.93
   1 -14 -20    2.45    2.93
  -1 -14  19   17.10    3.15
   1 -14 -19   18.22    3.21
   1 -14 -18    5.70    3.01
  -1 -14  18    4.94    2.88
  -1 -14  17    3.13    2.78
   1 -14 -17    5.50    2.94
  -1 -14  16    7.32    3.05
   1 -14 -16    5.94    2.86
  -1 -14  15   12.99    3.03
   1 -14 -15   12.63    2.97
  -1 -14  14   18.05    3.12
   1 -14 -14   15.35    3.14
   1 -14 -13   16.72    3.28
  -1 -14  13   14.90    2.92
  -1 -14  12   20.94    3.15
   1 -14 -12   20.04    3.22
  -1 -14  11    1.35    2.53
   1 -14 -11    1.68    2.80
  -1 -14  10   11.87    2.91
   1 -14 -10   10.84    2.92
  -1 -14  10    8.90    2.65
  -1 -14   9   10.82    2.70
   1 -14  -9   13.39    3.04
  -1 -14   9   11.51    2.88
  -1 -14   8   14.08    3.11
  -1 -14   8   17.19    2.90
   1 -14  -8   12.53    2.96
   1 -14  -7    1.32    2.62
  -1 -14   7    1.02    2.35
  -1 -14   7    1.79    2.64
  -1 -14   6    5.97    2.92
   1 -14  -6    4.32    2.73
  -1 -14   6    5.67    2.51
   1 -14  -5   10.00    2.81
  -1 -14   5   10.76    2.59
  -1 -14   5   10.87    3.02
   1 -14  -4   19.64    2.90
  -1 -14   4   19.19    3.10
  -1 -14   4   20.91    2.83
  -1 -14   3    2.40    2.91
   1 -14  -3    1.76    2.54
  -1 -14   3    0.94    2.37
  -1 -14   2    2.50    2.79
   1 -14  -2    2.16    2.55
  -1 -14   2    1.89    2.38
   1 -14  -1    0.66    1.97
  -1 -14   1    2.79    2.23
   1 -14  -1    4.12    2.46
  -1 -14   1    2.57    2.67
   1 -14   0    6.50    2.14
  -1 -14   0    6.27    2.83
   1 -14   0    7.51    2.47
  -1 -14   0    5.93    2.24
   1 -14   1    4.13    2.16
  -1 -14  -1    4.69    2.90
   1 -14   1    6.29    2.64
  -1 -14  -1    3.27    2.18
   1 -14   2   -0.23    2.22
  -1 -14  -2    0.14    2.04
  -1 -14  -2   -0.15    2.82
   1 -14   2    1.87    2.30
   1 -14   3   -0.13    2.33
  -1 -14  -3    0.43    2.73
   1 -14   3   -0.35    2.26
  -1 -14  -3    1.37    2.10
   1 -14   4    3.15    2.25
   1 -14   4    4.66    2.49
  -1 -14  -4    3.88    2.81
  -1 -14  -4    3.38    2.12
   1 -14   5    2.33    2.30
   1 -14   5    1.28    2.47
  -1 -14  -5    7.64    2.85
   1 -14   6   19.39    2.87
  -1 -14  -6   26.76    3.28
   1 -14   6   20.75    2.79
   1 -14   7   18.62    2.75
  -1 -14  -7   21.78    3.17
   1 -14   7   20.48    2.99
   1 -14   8   -0.53    2.34
   1 -14   8    2.17    2.22
  -1 -14  -8    2.59    2.81
   1 -14   9   10.40    2.69
   1 -14   9   10.29    2.56
  -1 -14  -9   10.97    3.03
   1 -14  10   15.68    2.90
  -1 -14 -10   15.32    3.05
   1 -14  10   13.10    2.71
   1 -14  11    3.05    2.69
  -1 -14 -11    8.82    2.89
   1 -14  11    4.67    2.27
   1 -14  12   12.39    2.87
  -1 -14 -12   18.02    3.07
   1 -14  12   13.92    2.41
  -1 -14 -13    4.00    2.79
   1 -14  13    3.01    2.12
   1 -14  13    4.16    2.75
  -1 -14 -14    6.41    2.97
   1 -14  14    4.81    2.74
   1 -14  14    4.58    2.32
   1 -14  15   13.96    3.08
  -1 -14 -15   12.31    2.98
   1 -14  15   10.65    2.38
   1 -14  16    0.42    2.74
  -1 -14 -16    0.99    2.70
   1 -14  17    0.31    2.91
  -1 -14 -17    5.33    2.87
   1 -14  18   -0.19    2.95
  -1 -14 -18   -0.27    2.75
   1 -14  19    8.44    3.08
  -1 -14 -19   10.44    2.89
   1 -14  20    7.06    3.03
  -1  14 -20    7.47    3.63
  -1 -14 -20   12.58    3.00
   1 -14  21    1.26    2.91
  -1 -14 -21    2.46    2.77
  -1  14 -21    1.92    3.41
   1 -14  22    0.48    2.91
  -1 -14 -22    3.95    2.84
  -1  14 -22    2.23    3.51
   1 -14  23    7.97    3.17
  -1 -14 -23   11.29    3.03
  -1  14 -23    9.71    3.58
   1 -14  24   -1.34    2.94
  -1 -14 -24    0.79    2.58
  -1  14 -24    3.93    3.47
  -1 -14 -25    1.20    2.73
  -1  14 -25    1.96    3.55
  -1  14 -26    0.56    3.54
  -1 -14 -26   -0.55    2.66
  -1  14 -28    0.47    3.64
  -1 -15  18    3.60    3.07
   1 -15 -17   14.39    3.12
  -1 -15  17   13.15    3.00
   1 -15 -16    9.39    3.03
  -1 -15  16    6.80    2.93
   1 -15 -15    0.82    2.75
  -1 -15  15    1.78    2.74
   1 -15 -14    4.81    2.91
  -1 -15  14    3.87    2.88
  -1 -15  13   16.70    3.23
   1 -15 -13   18.70    3.24
   1 -15 -12    4.76    2.85
  -1 -15  12    1.91    2.76
   1 -15 -11    9.49    3.04
  -1 -15  11    8.75    2.87
   1 -15 -10    4.23    2.81
  -1 -15  10    6.67    2.60
  -1 -15   9    1.24    2.51
   1 -15  -9    0.05    2.59
  -1 -15   9    2.08    2.75
  -1 -15   8    4.65    2.69
   1 -15  -8    6.46    2.87
  -1 -15   8    7.68    2.77
   1 -15  -7   29.65    3.29
  -1 -15   7   28.75    3.18
  -1 -15   7   33.17    3.49
   1 -15  -6   11.96    2.91
  -1 -15   6   11.06    2.89
  -1 -15   6   12.68    2.89
  -1 -15   5    2.49    2.75
   1 -15  -5    2.88    2.57
  -1 -15   5    2.54    2.39
  -1 -15   4    2.31    2.39
  -1 -15   4    1.91    2.91
   1 -15  -4    3.48    2.42
  -1 -15   3    4.14    2.55
  -1 -15   3    6.42    3.05
   1 -15  -3    3.00    2.71
  -1 -15   2   19.98    3.33
   1 -15  -2   14.70    2.91
  -1 -15   2   15.37    2.68
  -1 -15   1   21.30    2.72
  -1 -15   1   25.28    3.42
   1 -15  -1   22.92    3.07
  -1 -15   0   18.50    3.38
   1 -15   0   16.27    2.83
  -1 -15   0   16.41    2.54
  -1 -15  -1   12.57    2.48
  -1 -15  -1   17.87    3.30
   1 -15   1   15.03    2.84
   1 -15   2   14.19    2.53
  -1 -15  -2   16.44    3.25
   1 -15   2   17.11    2.95
   1 -15   3   -0.03    2.14
  -1 -15  -3    3.29    3.02
   1 -15   3    0.92    2.47
   1 -15   4    8.24    2.42
  -1 -15  -4    9.68    3.21
   1 -15   4    8.62    2.84
   1 -15   5   19.23    2.73
   1 -15   5   17.01    2.82
  -1 -15  -5   19.25    3.46
   1 -15   6    2.42    2.54
   1 -15   6    1.16    2.41
  -1 -15  -6    1.93    3.00
   1 -15   7    5.16    2.52
  -1 -15  -7    4.83    3.05
   1 -15   7    6.86    2.52
   1 -15   8   -0.41    2.51
  -1 -15  -8    1.65    2.94
   1 -15   8    0.80    2.37
   1 -15   9    4.74    2.63
   1 -15   9    2.70    2.34
  -1 -15  -9    5.75    3.06
   1 -15  10    2.44    2.57
   1 -15  10    1.75    2.43
  -1 -15 -10    0.71    2.82
   1 -15  11    3.46    2.73
   1 -15  11    3.42    2.31
  -1 -15 -11    3.13    2.85
   1 -15  12    1.14    2.64
  -1 -15 -12    1.30    2.73
   1 -15  12    1.39    2.23
   1 -15  13   -1.36    2.59
  -1 -15 -13    0.71    2.82
   1 -15  13    1.85    2.20
   1 -15  14    1.01    2.56
  -1 -15 -14    1.32    2.83
   1 -15  15    3.72    2.72
  -1 -15 -15    5.44    2.90
   1 -15  16    2.71    2.72
  -1 -15 -16    8.91    3.05
   1 -15  17    9.22    3.08
  -1 -15 -17   16.46    3.30
   1 -15  18   15.88    3.14
  -1 -16  10    4.24    2.77
  -1 -16   9    8.79    2.84
  -1 -16   8    1.92    2.39
  -1 -16   7    2.03    2.45
  -1 -16   6    5.28    2.63
  -1 -16   5    5.47    2.62
  -1 -16   4    7.93    2.64
  -1 -16   3    1.41    2.34
   1 -16  -3    1.52    2.64
  -1 -16   2    3.38    2.35
   1 -16  -2    4.60    2.66
   1 -16  -1    1.78    2.45
   1 -16   0   -0.25    2.47
   1 -16   1    0.74    2.40
   1 -16   2   -0.54    2.58
   1 -16   3    2.26    2.50
   1 -16   4    0.70    2.43
   1 -16   5   10.19    2.56
   1 -16   5   10.23    2.89
   1 -16   6    1.89    2.39
   1 -16   6    2.29    2.47
   1 -16   7    1.72    2.47
   1 -16   7    1.99    2.49
   1 -16   8   -0.10    2.37
   1 -16   8    2.44    2.62
   1 -16   9   -1.50    2.44
   1 -16   9    0.48    2.29
   1 -16  10    1.31    2.54
   1 -16  10    1.90    2.44
   1 -16  11    7.94    2.65
   1 -16  11    7.46    2.51
   1 -16  12    1.28    2.16
   2   0 -49    0.49    2.86
   2   0 -48   49.48    3.71
   2   0 -47   -1.00    2.71
   2   0 -46   -0.91    2.75
   2   0 -45   -0.53    2.64
   2   0 -44    1.40    2.61
   2   0 -43   -1.18    2.56
   2   0 -42    0.61    2.58
   2   0 -41    0.84    2.73
   2   0 -40   28.45    3.18
   2   0 -39    0.19    2.76
   2   0 -38   22.38    3.17
   2   0 -38   22.45    1.97
   2   0 -37    1.21    2.78
   2   0 -37    1.23    1.54
   2   0 -36   18.88    1.85
   2   0 -36   19.74    3.19
   2   0 -35    0.69    1.51
   2   0 -35    1.78    2.89
   2   0 -34    6.29    1.60
   2   0 -34    5.77    2.96
   2   0 -33    1.42    1.44
   2   0 -33    1.67    3.00
   2   0 -32   55.98    3.65
   2   0 -32   53.40    2.30
   2   0 -31    0.62    1.45
   2   0 -31    2.32    2.96
   2   0 -30   66.69    2.38
   2   0 -30   72.20    3.68
   2   0 -29   -0.12    1.29
   2   0 -29    3.86    2.79
   2   0 -28   24.58    3.04
   2   0 -28   20.87    1.62
   2   0 -27    4.54    2.84
   2   0 -27    0.84    1.26
   2   0 -26  140.54    2.84
   2   0 -26  148.91    4.18
  -2   0  26  138.36    2.32
   2   0 -25    0.63    1.14
  -2   0  25   -0.12    0.87
   2   0 -24    6.06    1.16
   2   0 -24    8.73    2.63
  -2   0  24    5.73    0.94
   2   0 -23    0.39    1.02
  -2   0  23    0.17    0.85
   2   0 -22   69.99    1.87
  -2   0  22   69.51    1.68
  -2   0  21    0.04    0.83
   2   0 -21    0.07    0.89
  -2   0  20    3.51    0.87
   2   0 -20    4.58    0.91
   2   0 -19    0.32    0.80
  -2   0  19   -0.11    0.80
   2   0 -18   16.36    1.02
  -2   0  18   14.94    1.06
   2   0 -17    0.10    0.72
  -2   0  17    0.23    0.84
   2   0 -16    0.72    0.70
  -2   0  16    0.92    0.84
  -2   0  15    0.12    0.82
  -2   0  15    0.38    1.46
   2   0 -15    0.30    0.63
  -2   0  14  137.18    2.10
   2   0 -14  136.99    1.73
  -2   0  14  137.97    2.88
   2   0 -13    0.00    0.54
  -2   0  13    0.39    1.26
  -2   0  13    0.23    0.86
  -2   0  12   26.50    1.73
   2   0 -12   25.42    0.80
  -2   0  12   26.04    1.16
  -2   0  11   -0.58    1.35
  -2   0  11    0.09    0.85
   2   0 -11    0.11    0.45
   2   0 -10   58.31    0.92
  -2   0  10   57.43    1.94
  -2   0  10   58.20    1.54
  -2   0   9    0.09    1.35
  -2   0   9    0.18    0.97
  -2   0   8    0.36    1.33
  -2   0   8    0.60    0.99
  -2   0   7    0.18    1.21
  -2   0   7   -0.30    0.98
  -2   0   6   13.83    1.46
  -2   0   6   14.49    1.17
  -2   0   5    0.27    1.22
  -2   0   5    0.80    1.13
  -2   0   4   81.28    1.02
  -2   0   4   83.23    1.89
  -2   0   4   81.50    1.99
  -2   0   3    2.32    0.63
  -2   0   3    2.19    1.24
  -2   0   2 4950.35   32.86
  -2   0   2 4858.00   11.92
  -2   0   1    0.59    0.80
  -2   0   1    0.35    1.17
  -2   0   0   23.07    1.11
  -2   0   0   21.69    1.35
  -2   0  -1    0.08    1.05
  -2   0  -1    0.91    0.96
  -2   0  -2   12.71    1.23
  -2   0  -2   14.38    1.16
  -2   0  -3   -0.16    1.09
  -2   0  -3    0.09    1.11
  -2   0  -4  304.30    3.12
  -2   0  -4  303.18    3.33
  -2   0  -5   -0.35    1.20
  -2   0  -5    0.08    1.26
  -2   0  -6   57.55    1.94
  -2   0  -6   56.02    1.81
  -2   0  -7    0.46    1.32
  -2   0  -7    0.04    1.18
  -2   0  -8   88.14    2.27
  -2   0  -8   88.69    2.17
  -2   0  -9    0.34    1.37
  -2   0  -9   -0.32    1.11
  -2   0 -10   74.60    2.31
  -2   0 -10   74.18    2.04
  -2   0 -11    1.11    1.45
  -2   0 -11    0.49    1.12
  -2   0 -12    4.62    1.55
  -2   0 -12    4.61    1.31
  -2   0 -13   -0.17    1.61
  -2   0 -13    0.13    1.24
  -2   0 -14    1.99    1.42
  -2   0 -14    1.53    1.78
  -2   0 -15    0.01    1.44
  -2   0 -15   -0.40    1.91
  -2   0 -16  230.96    3.73
  -2   0 -16  231.21    4.05
  -2   0 -16  214.29    1.50
  -2   0 -17   -0.02    0.32
  -2   0 -17    1.12    1.39
  -2   0 -17    0.35    2.04
  -2   0 -18    6.35    1.63
  -2   0 -18    6.09    0.45
  -2   0 -18    7.31    2.09
  -2   0 -19    0.95    1.55
  -2   0 -19   -0.16    0.38
  -2   0 -19   -1.02    2.09
  -2   0 -20    2.18    0.46
  -2   0 -20    2.64    1.72
  -2   0 -20    1.84    2.21
  -2   0 -21    0.78    1.72
  -2   0 -21    0.32    0.46
  -2   0 -21   -0.63    2.25
  -2   0 -22   13.67    0.72
  -2   0 -22   14.93    2.46
  -2   0 -23    1.46    2.35
  -2   0 -24    8.61    2.54
  -2   0 -25    0.93    2.44
  -2   0 -26   43.04    3.06
  -2   0 -27    3.81    2.75
  -2   0 -28  196.24    4.76
  -2   0 -29    4.42    2.72
  -2   0 -30   20.41    2.96
  -2   0 -31    0.62    2.70
  -2   0 -32   25.62    3.17
  -2   0 -33    3.52    2.91
  -2   0 -34  210.94    5.39
  -2   0 -35    3.62    2.85
  -2   0 -36    4.20    2.57
  -2   0 -37    1.23    2.54
  -2   0 -38   35.04    3.28
  -2   0 -39    2.06    2.75
  -2   0 -40    7.15    2.86
  -2   0 -41    0.58    2.65
  -2   0 -42    5.08    2.80
  -2   0 -43    0.48    2.70
  -2   0 -44   27.59    3.30
  -2   0 -45    2.91    2.70
  -2   0 -46   11.31    2.97
  -2   0 -47   -1.36    2.87
  -2   0 -48    6.67    2.92
  -2   0 -49   -1.45    2.75
  -2   0 -50    3.10    2.74
  -2   0 -51   -1.31    2.79
   2  -1 -50    3.63    2.44
   2  -1 -49    3.34    2.37
   2  -1 -48    0.06    2.54
   2   1 -48   -2.95    2.68
   2   1 -47   -0.17    2.74
   2  -1 -47   -3.24    2.70
   2  -1 -46   -0.42    2.67
   2   1 -46    2.14    2.79
   2  -1 -45    0.40    2.61
   2   1 -45    1.30    2.72
   2   1 -44    6.87    2.73
   2  -1 -44    4.39    2.67
   2  -1 -43   -0.46    2.57
   2   1 -43   -0.01    2.50
   2  -1 -42   -1.25    2.69
   2   1 -42    0.44    2.67
   2  -1 -41   11.79    2.95
   2   1 -41   15.70    3.09
   2   1 -40    3.06    2.92
   2  -1 -40   -1.00    2.87
   2  -1 -40    0.49    1.62
   2  -1 -39    0.53    2.93
   2   1 -39    2.74    2.83
   2  -1 -39    0.44    1.43
   2  -1 -38    9.22    1.80
   2  -1 -38    6.91    3.04
   2   1 -38    9.57    2.76
   2  -1 -37    1.07    2.91
   2   1 -37    2.31    2.76
   2  -1 -37    1.51    1.61
   2   1 -36    9.04    1.69
   2  -1 -36   10.09    2.96
   2   1 -36   14.34    3.13
   2  -1 -36    9.93    1.77
   2  -1 -35    0.62    2.77
   2   1 -35    7.51    3.02
   2   1 -35    1.68    1.63
   2  -1 -35    3.00    1.61
   2  -1 -34   26.84    3.08
   2   1 -34   25.55    1.98
   2  -1 -34   26.73    2.05
   2   1 -34   29.11    3.16
   2  -1 -33    2.53    2.80
   2   1 -33    1.97    1.56
   2   1 -33    7.34    2.76
   2  -1 -33    3.17    1.51
   2  -1 -32    7.17    2.97
   2   1 -32    6.52    1.61
   2   1 -32   11.38    3.05
   2  -1 -32    7.52    1.58
   2  -1 -31   14.60    3.12
   2   1 -31   14.38    1.65
   2  -1 -31   15.69    1.73
   2   1 -31   17.24    3.13
   2   1 -30    1.28    1.45
   2  -1 -30    2.86    2.89
   2  -1 -30    2.24    1.51
   2  -1 -29  127.88    3.08
   2  -1 -29  132.98    4.15
  -2  -1  29  124.76    2.60
   2   1 -29  126.73    2.91
   2   1 -28   10.37    1.51
   2  -1 -28    9.53    1.47
  -2  -1  28   10.04    1.28
   2  -1 -28   11.91    2.72
   2   1 -27    6.84    1.35
   2  -1 -27    9.34    2.79
   2  -1 -27    6.76    1.42
  -2  -1  27    6.71    1.20
  -2  -1  26   41.31    1.70
   2   1 -26   40.34    1.79
   2  -1 -26   39.99    1.86
   2  -1 -26   45.54    3.29
   2  -1 -25    9.16    2.77
   2   1 -25    6.52    1.27
  -2  -1  25    6.18    1.23
   2  -1 -25    5.23    1.35
   2  -1 -24   78.35    2.25
  -2  -1  24   76.81    2.05
   2   1 -24   78.65    2.09
   2  -1 -24   80.34    3.35
   2  -1 -23  164.94    2.92
   2   1 -23  164.31    2.71
  -2   1  23  153.91    2.00
  -2  -1  23  159.89    2.71
   2  -1 -23  161.65    4.10
  -2   1  22   16.28    0.90
   2   1 -22   15.58    1.21
  -2  -1  22   17.43    1.34
   2  -1 -22   19.15    2.73
   2  -1 -22   15.56    1.36
   2  -1 -21   55.53    2.91
   2  -1 -21   55.22    1.80
  -2   1  21   52.84    1.27
   2   1 -21   51.87    1.57
  -2  -1  21   52.02    1.73
   2  -1 -20    1.36    2.17
   2   1 -20    1.11    0.86
  -2   1  20    0.77    0.64
  -2  -1  20    1.19    1.02
   2  -1 -20    0.18    0.93
   2  -1 -19    0.08    0.91
   2   1 -19    0.37    0.79
   2  -1 -19    1.04    2.25
  -2   1  19    0.18    0.62
  -2  -1  19    0.63    0.95
   2   1 -18   12.93    0.94
  -2  -1  18   13.98    1.18
  -2   1  18   13.17    0.84
   2  -1 -18   13.37    1.09
   2  -1 -18   13.51    2.30
   2   1 -17   36.53    1.15
   2  -1 -17   36.03    1.35
  -2   1  17   34.79    1.10
  -2  -1  17   36.07    2.03
  -2  -1  17   35.09    1.49
   2  -1 -17   36.53    2.48
   2  -1 -16    9.63    2.26
  -2  -1  16    9.15    1.60
  -2   1  16    7.86    0.80
  -2  -1  16    8.70    1.11
   2  -1 -16    9.38    0.95
   2   1 -16    8.63    0.76
   2  -1 -15   20.70    1.08
  -2   1  15   21.29    1.00
   2   1 -15   21.39    0.87
  -2  -1  15   21.93    1.76
  -2  -1  15   21.08    1.28
   2  -1 -15   25.09    2.19
   2  -1 -14  198.25    2.36
  -2   1  14  194.58    2.18
   2   1 -14  194.46    1.86
   2  -1 -14  197.43    3.64
  -2  -1  14  199.49    3.26
  -2  -1  14  195.87    2.74
  -2   1  13    0.79    0.73
   2  -1 -13    2.18    1.80
   2  -1 -13    0.28    0.67
   2   1 -13    0.27    0.46
  -2  -1  13    0.66    1.34
  -2   1  13    1.12    1.43
  -2  -1  13    0.96    1.04
   2   1 -12   41.01    0.79
  -2   1  12   41.82    1.22
   2  -1 -12   38.72    1.11
   2  -1 -12   42.42    2.24
  -2   1  12   42.64    1.85
  -2  -1  12   40.50    1.84
  -2  -1  12   41.19    1.48
  -2  -1  11   21.11    1.57
  -2   1  11   23.55    1.63
   2  -1 -11   21.77    0.90
  -2  -1  11   22.47    1.32
  -2   1  11   21.95    1.05
   2  -1 -11   23.96    1.88
  -2  -1  10    2.28    1.26
  -2   1  10    1.42    0.84
   2  -1 -10    2.39    1.77
  -2   1  10    1.14    1.29
  -2  -1  10    1.02    1.06
  -2  -1   9    6.39    1.28
  -2   1   9    6.19    1.37
   2  -1  -9    8.65    1.69
  -2  -1   9    5.80    1.12
  -2   1   8   15.50    1.44
  -2  -1   8   14.08    1.24
  -2  -1   8   13.39    1.41
   2  -1  -8   17.27    1.73
   2  -1  -7    1.39    1.61
  -2   1   7    0.11    1.22
  -2  -1   7    0.02    1.20
  -2  -1   7   -0.04    1.11
  -2  -1   6    7.27    1.29
  -2   1   6    6.86    1.33
   2  -1  -6    8.59    1.62
  -2  -1   6    7.26    1.26
   2  -1  -5    9.44    1.56
  -2   1   5    7.93    1.36
  -2  -1   5    8.43    1.27
  -2  -1   5    7.81    1.20
   2  -1  -4    1.20    1.43
  -2  -1   4    0.10    1.16
  -2  -1   4    1.05    1.15
  -2   1   4    0.81    1.11
  -2   1   3    3.81    1.24
  -2  -1   3    3.31    1.21
  -2  -1   3    2.97    1.15
   2  -1  -3    4.91    1.29
  -2  -1   2  159.61    2.51
  -2   1   2  157.85    2.48
  -2  -1   2  156.38    1.28
  -2  -1   2  154.62    2.48
   2  -1  -2  152.96    2.25
   2  -1  -1   85.53    1.74
  -2  -1   1   85.77    2.04
  -2   1   1   86.01    1.98
  -2  -1   1   86.90    1.13
  -2  -1   1   88.14    2.02
  -2   1   0    7.06    1.14
  -2   1   0    6.72    1.09
  -2  -1   0    7.53    1.36
  -2  -1   0    7.54    1.27
   2  -1   0    8.28    1.14
  -2  -1   0    8.14    0.69
  -2   1  -1 1165.73    5.36
  -2  -1  -1 1154.50    6.15
  -2   1  -1 1145.23    5.95
  -2  -1  -1 1134.60    6.15
  -2  -1  -1 1139.22    4.39
  -2   1  -2   26.08    1.48
   2  -1   2   27.63    1.07
  -2  -1  -2   26.78    1.46
  -2   1  -2   25.64    1.37
  -2  -1  -2   26.71    1.05
  -2  -1  -2   27.34    1.58
  -2  -1  -3   17.59    1.51
  -2   1  -3   16.31    1.24
  -2   1  -3   17.56    1.48
  -2  -1  -3   17.20    1.36
  -2  -1  -3   16.56    1.02
   2  -1   3   17.20    0.90
  -2   1  -4   77.61    1.90
  -2   1  -4   79.39    2.12
  -2  -1  -4   75.81    1.99
  -2  -1  -4   76.29    1.63
   2  -1   4   78.39    1.18
   2  -1   5   13.23    0.67
  -2  -1  -5   13.43    1.39
  -2   1  -5   13.64    1.27
  -2   1  -5   13.63    1.59
  -2  -1  -5   14.49    1.15
  -2  -1  -6    1.10    1.02
  -2   1  -6    0.34    1.04
  -2   1  -6    0.33    1.62
  -2  -1  -6    1.15    1.20
  -2   1  -7  227.68    2.97
  -2   1  -7  225.66    3.41
  -2  -1  -7  231.98    3.14
  -2  -1  -7  225.38    2.85
  -2   1  -8   69.51    1.93
  -2  -1  -8   69.36    2.05
  -2   1  -8   70.02    2.32
  -2  -1  -8   69.28    1.20
  -2  -1  -8   66.45    1.87
  -2  -1  -9   39.12    1.80
  -2   1  -9   42.50    2.11
  -2   1  -9   41.55    1.64
  -2  -1  -9   40.93    0.97
  -2  -1  -9   41.42    1.71
  -2  -1 -10   96.06    1.34
  -2  -1 -10   95.72    2.38
  -2   1 -10   96.65    2.67
  -2   1 -10   97.71    2.22
  -2  -1 -10   99.67    2.31
  -2  -1 -11   18.49    1.52
  -2   1 -11   20.21    1.89
  -2   1 -11   16.51    1.35
  -2  -1 -11   18.17    0.74
  -2  -1 -11   19.47    1.51
  -2  -1 -12    3.11    1.36
  -2   1 -12    3.48    1.77
  -2   1 -12    3.04    1.20
  -2  -1 -12    2.63    0.56
  -2  -1 -12    2.86    1.38
  -2  -1 -13    4.61    1.46
  -2  -1 -13    5.00    0.60
  -2  -1 -13    5.36    1.55
  -2   1 -13    5.73    1.95
  -2   1 -13    4.91    1.34
  -2   1 -14   56.19    2.66
  -2   1 -14   57.53    2.02
  -2  -1 -14   59.08    2.24
  -2  -1 -14   59.38    1.14
  -2  -1 -14   60.61    2.23
  -2  -1 -15   19.88    0.82
  -2   1 -15   19.11    2.19
  -2  -1 -15   20.41    1.82
  -2   1 -15   19.37    1.57
  -2  -1 -15   22.94    1.97
  -2   1 -16  350.05    5.04
  -2  -1 -16  359.15    2.65
  -2   1 -16  346.85    4.35
  -2  -1 -16  348.46    4.59
  -2  -1 -16  356.66    4.60
  -2   1 -17   18.08    2.36
  -2   1 -17   16.94    1.61
  -2  -1 -17   18.73    2.10
  -2  -1 -17   17.09    0.82
  -2  -1 -17   18.01    1.83
  -2   1 -18    2.06    2.18
  -2   1 -18    2.13    1.45
  -2  -1 -18    2.12    0.62
  -2  -1 -18    3.33    1.79
  -2  -1 -18    2.44    1.64
  -2   1 -19  136.67    3.71
  -2   1 -19  138.74    3.16
  -2  -1 -19  132.63    3.43
  -2  -1 -19  133.46    1.82
  -2  -1 -19  134.14    3.32
  -2   1 -20   42.54    2.94
  -2   1 -20   44.29    2.23
  -2  -1 -20   43.60    1.19
  -2  -1 -20   45.20    2.42
  -2  -1 -20   45.27    2.50
  -2   1 -21   22.02    2.66
  -2  -1 -21   21.20    2.04
  -2   1 -21   18.58    0.58
  -2  -1 -21   20.44    0.99
  -2  -1 -21   23.99    2.44
  -2  -1 -22  115.68    1.87
  -2   1 -22  114.63    3.80
  -2  -1 -22  117.35    3.55
  -2  -1 -23    6.90    2.30
  -2  -1 -23    4.94    0.82
  -2   1 -23    4.08    2.73
  -2  -1 -24    1.60    2.47
  -2  -1 -24    1.37    0.82
  -2   1 -24    1.15    2.86
  -2  -1 -25   99.58    3.58
  -2   1 -25   96.25    3.89
  -2  -1 -26   25.63    2.88
  -2   1 -26   21.26    3.00
  -2  -1 -27   15.08    2.86
  -2   1 -27    9.25    3.00
  -2  -1 -28  159.02    4.39
  -2   1 -28  147.70    4.70
  -2  -1 -29  118.84    4.21
  -2   1 -29  109.17    4.39
  -2  -1 -30   14.92    3.07
  -2   1 -30   14.62    3.21
  -2  -1 -31   97.50    3.88
  -2   1 -31  101.93    4.17
  -2  -1 -32   10.35    2.88
  -2   1 -32   11.53    2.97
   2  -1  33    2.44    1.85
  -2  -1 -33   -0.32    2.66
  -2   1 -33    1.17    2.72
  -2  -1 -34    3.05    2.57
   2  -1  34    5.94    1.97
  -2   1 -34    4.80    2.73
   2  -1  35   14.75    2.15
  -2  -1 -35   10.75    2.77
  -2   1 -35   12.90    2.88
   2  -1  36    0.49    1.70
  -2  -1 -36    2.11    2.72
  -2   1 -36    2.10    2.69
  -2   1 -37   -0.68    2.59
  -2  -1 -37    0.65    2.54
  -2  -1 -38    2.12    2.53
  -2   1 -38    3.56    2.70
  -2  -1 -39    1.86    2.75
  -2   1 -39    2.24    2.59
  -2   1 -40    3.90    2.69
  -2  -1 -40    4.12    2.83
  -2   1 -41    5.27    2.78
  -2  -1 -41    5.91    2.78
  -2  -1 -42    0.67    2.67
  -2   1 -42    2.26    2.74
  -2  -1 -43    0.00    2.67
  -2   1 -43   -0.83    2.64
  -2  -1 -44    6.81    2.74
  -2   1 -44    4.07    2.72
  -2  -1 -45    0.55    2.63
  -2   1 -45    0.11    2.73
  -2  -1 -46   10.19    2.89
  -2   1 -46    9.70    2.95
  -2  -1 -47   -1.34    2.81
  -2   1 -47    0.98    2.71
  -2  -1 -48    2.66    2.82
  -2   1 -48    3.81    2.78
  -2  -1 -49    0.54    2.70
  -2   1 -49    3.48    2.78
  -2   1 -50    2.08    2.79
  -2  -1 -50   -0.09    2.72
  -2  -1 -51   -0.13    2.67
  -2   1 -51    0.25    2.66
   2  -2 -50    5.28    2.32
   2  -2 -49    6.08    2.48
   2  -2 -48   -0.19    2.39
   2  -2 -47    2.96    2.49
   2   2 -47   -0.70    2.74
   2  -2 -46    6.26    2.50
   2   2 -46    2.46    2.62
   2  -2 -45   11.98    2.65
   2   2 -45   10.38    2.95
   2  -2 -44    4.49    2.41
   2   2 -44    3.61    2.87
   2  -2 -43    4.32    2.41
   2   2 -43    0.59    2.59
   2  -2 -42    0.41    2.63
   2   2 -42    4.45    2.77
   2  -2 -42   -0.29    1.63
   2  -2 -41    3.02    2.79
   2   2 -41    7.92    3.02
   2  -2 -41    4.22    1.82
   2  -2 -40   -1.90    2.81
   2   2 -40    4.56    2.75
   2  -2 -40    0.98    1.78
   2  -2 -39   -2.37    2.62
   2   2 -39    3.76    2.85
   2  -2 -39    1.94    1.76
   2  -2 -38   -0.58    2.83
   2   2 -38    6.82    3.01
   2  -2 -38    2.55    1.75
   2  -2 -37   -0.49    2.89
   2   2 -37    4.37    2.80
   2  -2 -37    0.25    1.63
   2  -2 -36    9.26    2.93
   2  -2 -36   11.92    1.98
   2  -2 -35   54.01    2.65
   2  -2 -35   51.82    3.51
   2  -2 -34    9.87    3.07
   2  -2 -34   13.15    2.00
   2  -2 -33   22.18    3.14
   2  -2 -33   28.23    2.15
   2   2 -33   26.53    1.88
   2  -2 -32   39.80    2.24
   2   2 -32   38.48    2.10
   2  -2 -32   34.84    3.18
   2  -2 -31    7.32    3.08
   2  -2 -31    5.89    1.75
   2   2 -31    7.41    1.54
  -2  -2  31    6.90    1.47
   2   2 -30   24.88    1.80
   2  -2 -30   26.71    3.15
  -2  -2  30   23.03    1.73
   2  -2 -30   25.34    1.99
   2  -2 -29   11.68    3.02
   2   2 -29   14.17    1.59
   2  -2 -29   14.78    1.76
  -2  -2  29   13.96    1.55
   2  -2 -28   22.42    3.10
   2  -2 -28   20.80    1.80
   2   2 -28   21.85    1.64
  -2  -2  28   21.92    1.67
   2  -2 -27    0.98    1.46
   2  -2 -27   -0.35    2.61
   2   2 -27    0.54    1.22
  -2  -2  27   -0.13    1.23
   2  -2 -26    4.02    2.76
  -2  -2  26    5.16    1.36
   2   2 -26    4.47    1.26
   2  -2 -26    5.20    1.47
   2   2 -25    5.91    1.23
  -2  -2  25    5.96    1.41
   2  -2 -25    5.12    2.55
   2  -2 -25    5.24    1.41
   2   2 -24    2.68    1.12
   2  -2 -24    1.49    2.64
  -2  -2  24    1.63    1.27
   2  -2 -24    1.36    1.28
  -2  -2  23   48.63    1.97
   2  -2 -23   48.49    3.06
   2   2 -23   49.25    1.71
   2  -2 -23   50.76    2.02
   2  -2 -22    3.46    2.55
  -2  -2  22    3.39    1.24
   2  -2 -22    3.44    1.25
   2   2 -22    3.11    1.03
   2  -2 -21   99.09    2.41
   2   2 -21   94.26    1.98
   2  -2 -21   95.12    3.46
  -2  -2  21   95.85    2.42
   2  -2 -20   24.93    1.46
   2   2 -20   25.08    1.24
   2  -2 -20   25.81    2.49
  -2  -2  20   24.22    1.59
   2  -2 -19    5.01    2.30
  -2  -2  19    5.18    1.57
   2   2 -19    6.86    0.92
   2  -2 -19    5.73    1.10
  -2  -2  19    5.83    1.29
  -2  -2  18   13.25    1.61
   2  -2 -18   11.90    2.35
   2  -2 -18   12.44    1.20
   2   2 -18   12.92    0.95
  -2  -2  18   12.14    1.38
  -2  -2  17  130.36    2.88
   2  -2 -17  130.06    2.41
  -2  -2  17  131.19    2.63
   2  -2 -17  132.58    3.47
   2   2 -17  132.99    1.94
   2  -2 -16    6.24    2.06
  -2  -2  16    6.87    1.26
   2  -2 -16    6.95    1.05
  -2  -2  16    8.35    1.50
   2   2 -16    5.88    0.83
   2  -2 -15    7.41    2.02
  -2  -2  15    8.46    1.49
  -2  -2  15    8.63    1.25
   2   2 -15    7.54    0.80
   2  -2 -15    8.68    1.08
  -2  -2  14   17.58    1.58
   2   2 -14   15.17    0.82
  -2  -2  14   17.04    1.44
   2  -2 -14   16.93    2.05
   2  -2 -14   15.51    1.10
  -2  -2  13   82.40    2.23
   2  -2 -13   82.27    1.78
  -2  -2  13   84.68    2.15
   2  -2 -13   81.90    2.63
   2   2 -13   83.78    1.28
   2   2 -12    0.89    0.52
  -2   2  12    1.33    1.36
  -2  -2  12    0.94    1.25
   2  -2 -12    1.88    1.72
  -2  -2  12    0.78    1.13
   2   2 -11  160.41    1.46
  -2  -2  11  164.75    2.80
  -2   2  11  162.86    2.91
  -2  -2  11  163.52    2.71
   2  -2 -11  161.79    3.13
  -2  -2  10   49.92    1.82
  -2  -2  10   51.14    1.77
  -2   2  10   51.13    1.91
   2  -2 -10   49.85    2.22
  -2  -2   9   12.28    1.34
   2  -2  -9   13.05    1.71
  -2  -2   9   12.17    1.35
  -2   2   9   12.23    1.39
  -2  -2   8  257.42    3.21
  -2  -2   8  255.21    3.26
  -2   2   8  248.06    3.28
   2  -2  -8  252.12    3.49
  -2  -2   7   62.05    1.83
  -2   2   7   60.94    1.92
   2  -2  -7   59.42    2.09
  -2  -2   7   61.92    1.93
  -2  -2   6   46.51    1.67
  -2  -2   6   46.85    1.77
  -2   2   6   44.17    1.66
   2  -2  -6   44.15    1.88
  -2   2   5  256.69    3.16
  -2  -2   5  258.56    3.23
  -2  -2   5  255.76    3.10
   2  -2  -5  250.90    3.17
   2  -2  -4    6.96    1.45
  -2  -2   4    7.10    1.26
  -2   2   4    7.24    1.16
  -2  -2   4    6.82    1.38
  -2  -2   3   12.03    0.56
  -2  -2   3   12.15    1.52
   2  -2  -3   10.85    1.38
  -2   2   3   12.68    1.32
  -2  -2   3   13.33    1.26
  -2  -2   2 1348.54    4.15
  -2   2   2 1368.58    6.52
  -2  -2   2 1362.13    6.69
   2  -2  -2 1335.21    6.13
  -2  -2   2 1343.53    6.94
  -2  -2   1  118.69    1.44
  -2   2   1  118.13    2.18
  -2  -2   1  121.43    2.28
  -2  -2   1  118.17    2.41
   2  -2  -1  113.81    2.03
   2  -2   0    0.79    0.98
  -2   2   0    0.01    1.04
  -2  -2   0    1.43    1.28
  -2  -2   0    0.50    1.06
  -2  -2   0    0.95    0.64
  -2   2  -1   53.19    1.63
  -2  -2  -1   55.90    1.89
  -2  -2  -1   55.65    1.77
  -2  -2  -1   53.45    1.21
   2  -2   1   57.25    1.37
  -2   2  -2   63.41    1.71
  -2  -2  -2   63.82    1.97
  -2  -2  -2   65.56    1.85
   2  -2   2   64.29    1.34
  -2  -2  -2   63.54    1.39
  -2  -2  -3   79.26    1.60
  -2  -2  -3   80.21    2.16
  -2   2  -3   78.53    1.80
   2  -2   3   80.62    1.37
  -2  -2  -3   82.53    2.05
  -2   2  -4  824.79    5.60
  -2  -2  -4  833.43    5.56
  -2   2  -4  833.23    5.08
  -2  -2  -4  826.43    4.71
   2  -2   4  822.41    3.69
  -2  -2  -4  831.17    5.58
  -2  -2  -5   14.01    1.31
  -2  -2  -5   13.67    1.07
  -2   2  -5   13.47    1.17
  -2  -2  -5   13.19    1.17
   2  -2   5   13.14    0.71
  -2  -2  -5   13.72    1.50
  -2   2  -5   12.95    1.63
  -2  -2  -6   20.93    1.29
  -2  -2  -6   20.50    1.12
  -2   2  -6   18.40    1.20
   2  -2   6   19.36    0.67
  -2  -2  -6   19.65    1.52
  -2   2  -6   19.99    1.82
  -2  -2  -6   19.73    1.49
  -2  -2  -7  874.86    5.49
  -2  -2  -7  897.34    5.90
  -2  -2  -7  901.12    6.06
  -2  -2  -7  887.61    4.74
   2  -2   7  872.90    3.07
  -2   2  -7  890.92    6.32
  -2   2  -7  880.96    5.40
  -2  -2  -8  122.69    2.53
  -2  -2  -8  118.29    1.89
  -2   2  -8  116.53    2.20
  -2   2  -8  115.55    2.89
  -2  -2  -8  118.57    2.30
  -2   2  -9  134.25    2.38
  -2  -2  -9  135.53    1.95
  -2  -2  -9  135.04    2.49
  -2   2  -9  133.39    3.10
  -2  -2  -9  132.75    2.70
  -2  -2 -10   79.56    2.25
  -2   2 -10   79.62    1.97
  -2  -2 -10   77.79    2.14
  -2   2 -10   83.73    2.75
  -2  -2 -10   82.90    1.60
  -2   2 -11    4.49    2.01
  -2  -2 -11    3.73    1.37
  -2   2 -11    4.50    1.11
  -2  -2 -11    5.99    1.46
  -2  -2 -11    3.85    0.80
  -2   2 -12    7.81    2.25
  -2  -2 -12    9.12    0.90
  -2  -2 -12   10.63    1.59
  -2   2 -12    8.33    1.23
  -2  -2 -12   10.48    1.62
  -2  -2 -13  640.18    4.09
  -2   2 -13  643.68    5.28
  -2   2 -13  649.22    6.56
  -2  -2 -13  649.91    5.90
  -2  -2 -13  655.47    5.64
  -2  -2 -14   25.35    1.91
  -2   2 -14   23.19    1.56
  -2  -2 -14   27.16    1.99
  -2  -2 -14   21.65    1.08
  -2   2 -14   25.27    2.40
  -2  -2 -15   62.69    2.37
  -2   2 -15   63.33    2.94
  -2  -2 -15   62.51    2.42
  -2   2 -15   63.02    2.07
  -2  -2 -15   62.92    1.49
  -2   2 -16   83.70    2.33
  -2   2 -16   87.80    3.21
  -2  -2 -16   83.94    1.70
  -2  -2 -16   81.21    2.67
  -2  -2 -16   84.47    2.69
  -2  -2 -17   15.40    1.97
  -2   2 -17   15.58    2.37
  -2  -2 -17   14.63    1.00
  -2   2 -17   20.70    1.74
  -2  -2 -17   16.12    1.86
  -2   2 -18   13.49    2.62
  -2  -2 -18   12.06    1.93
  -2  -2 -18   17.30    2.29
  -2  -2 -18   12.54    0.98
  -2   2 -19  579.90    7.10
  -2   2 -19  608.24    5.84
  -2  -2 -19  592.97    6.43
  -2  -2 -19  612.02    6.42
  -2  -2 -19  591.06    4.31
  -2   2 -20   19.83    2.88
  -2  -2 -20   20.16    2.26
  -2   2 -20   19.36    1.78
  -2  -2 -20   23.71    2.57
  -2  -2 -20   16.64    1.12
  -2   2 -21   34.74    3.08
  -2  -2 -21   34.84    2.48
  -2  -2 -21   35.36    1.39
  -2  -2 -22   12.89    2.25
  -2  -2 -22   12.10    1.07
  -2   2 -22   11.52    3.05
  -2   2 -23    0.24    2.65
  -2  -2 -23   -0.42    0.89
  -2  -2 -23    0.12    2.21
  -2  -2 -24   -0.04    0.91
  -2   2 -24   -0.18    2.95
  -2  -2 -24    0.08    2.40
  -2   2 -25   96.14    4.04
  -2  -2 -25   95.11    3.47
  -2  -2 -25   96.63    2.11
  -2   2 -26    2.52    3.11
  -2  -2 -26    2.59    2.55
  -2  -2 -26    2.29    1.00
  -2   2 -27   -0.40    3.09
  -2  -2 -27    0.28    2.45
  -2   2 -28   -0.31    2.87
  -2  -2 -28   -1.03    2.39
  -2   2 -29   25.20    3.42
   2  -2  29   27.13    2.41
  -2  -2 -29   24.36    3.00
   2  -2  30   20.08    2.47
  -2  -2 -30   17.13    2.73
  -2   2 -30   18.39    3.41
   2  -2  31   35.15    2.50
  -2   2 -31   30.76    3.39
  -2  -2 -31   32.29    3.17
  -2  -2 -32    0.54    2.51
   2  -2  32    3.03    2.11
  -2   2 -32    0.27    2.89
  -2  -2 -33    3.00    2.74
   2  -2  33    4.55    2.12
  -2   2 -33    2.75    3.06
  -2  -2 -34    2.07    2.54
   2  -2  34    3.39    2.08
  -2   2 -34    1.71    3.03
   2  -2  35   33.40    2.63
  -2  -2 -35   28.90    3.17
  -2   2 -35   31.06    3.43
  -2  -2 -36    0.06    2.52
   2  -2  36    0.78    1.87
  -2   2 -36    2.41    2.66
  -2  -2 -37    1.62    2.73
   2  -2  37    2.71    1.97
  -2   2 -37    5.34    2.70
  -2  -2 -38    3.01    2.59
   2  -2  38    4.16    1.96
  -2   2 -38    6.20    2.75
  -2  -2 -39    0.50    2.68
  -2   2 -39    3.25    2.72
  -2  -2 -40   48.54    3.61
  -2   2 -40   45.87    3.64
  -2  -2 -41   28.69    3.22
  -2   2 -41   32.96    3.52
  -2  -2 -42   -1.27    2.71
  -2   2 -42    1.45    2.73
  -2  -2 -43    7.83    2.79
  -2   2 -43    8.58    2.84
  -2  -2 -44    6.87    2.92
  -2   2 -44    5.41    2.77
  -2  -2 -45    1.51    2.81
  -2   2 -45    1.19    2.62
  -2  -2 -46   10.62    2.99
  -2   2 -46   11.17    2.99
  -2  -2 -47    0.57    2.76
  -2   2 -47    6.01    2.82
  -2  -2 -48    0.52    2.73
  -2   2 -48    1.12    2.69
  -2  -2 -49    0.04    2.79
  -2   2 -49   -0.19    2.72
  -2  -2 -50    3.85    2.82
  -2   2 -50    6.04    2.88
  -2   2 -51    4.87    2.88
   2  -3 -51    2.37    2.27
   2  -3 -50    9.51    2.68
   2  -3 -49    1.78    2.51
   2  -3 -48    1.70    2.43
   2  -3 -47    1.19    2.41
   2   3 -46    2.96    2.85
   2  -3 -46    1.31    2.45
   2  -3 -45   35.91    3.20
   2   3 -45   39.22    3.46
   2   3 -44    4.17    2.76
   2  -3 -44    0.95    2.38
   2  -3 -43    5.38    2.42
   2   3 -43    9.60    2.99
   2  -3 -43    3.65    1.74
   2  -3 -42    2.39    2.57
   2  -3 -42    1.24    1.76
   2   3 -42    2.33    2.60
   2  -3 -41    4.82    2.47
   2  -3 -41    0.03    1.84
   2   3 -41    5.03    2.87
   2  -3 -40    2.21    2.36
   2  -3 -40    1.01    1.76
   2  -3 -39    4.80    2.57
   2  -3 -39    1.51    1.81
   2  -3 -38   12.44    2.57
   2  -3 -38   11.42    2.02
   2  -3 -37    3.57    2.53
   2  -3 -37    2.23    1.71
   2  -3 -36    5.65    2.61
   2  -3 -36    1.83    1.69
   2  -3 -35   23.89    2.22
   2  -3 -35   25.25    2.84
   2  -3 -34   11.10    2.77
   2  -3 -34    8.88    1.94
   2  -3 -33    4.12    2.47
   2  -3 -33    0.64    1.63
  -2  -3  33    0.29    1.49
   2  -3 -32    2.46    2.68
  -2  -3  32    0.59    1.46
   2  -3 -32    0.19    1.72
   2  -3 -31    7.21    2.69
   2  -3 -31    6.46    1.77
   2   3 -31    6.70    1.50
  -2  -3  31    6.12    1.55
  -2  -3  30    1.12    1.41
   2  -3 -30   -0.57    2.69
   2   3 -30    0.27    1.38
   2  -3 -30    0.08    1.62
   2  -3 -29   20.71    3.04
   2  -3 -29   24.54    1.94
  -2  -3  29   24.56    1.85
   2   3 -29   25.28    1.74
   2  -3 -28   -1.73    2.61
   2   3 -28    0.79    1.30
   2  -3 -28    0.14    1.53
  -2  -3  28    0.83    1.43
   2  -3 -27   -1.35    2.84
   2  -3 -27    0.61    1.59
   2   3 -27    1.44    1.29
  -2  -3  27    0.30    1.43
   2  -3 -26   10.36    2.87
  -2  -3  26   10.39    1.67
   2  -3 -26   10.87    1.69
   2   3 -26   10.09    1.45
   2  -3 -25    0.61    2.58
   2   3 -25    2.84    1.33
   2  -3 -25    2.89    1.52
  -2  -3  25    3.33    1.55
   2  -3 -24    0.77    2.67
   2  -3 -24    2.67    1.48
   2   3 -24    1.52    1.31
  -2  -3  24    3.51    1.46
   2  -3 -23    1.89    2.78
   2  -3 -23    4.34    1.39
  -2  -3  23    5.08    1.70
  -2  -3  23    4.69    1.58
   2   3 -23    3.96    1.27
  -2  -3  22   43.37    2.10
  -2  -3  22   46.89    2.23
   2  -3 -22   45.63    2.07
   2  -3 -22   40.94    3.06
   2   3 -22   43.51    1.76
   2  -3 -21   10.30    2.67
   2  -3 -21    9.18    1.41
  -2  -3  21   10.87    1.69
  -2  -3  21   11.66    1.77
   2   3 -21   10.98    1.31
   2   3 -20  258.93    3.21
   2  -3 -20  256.82    3.76
  -2  -3  20  254.21    3.98
   2  -3 -20  259.84    4.82
  -2  -3  20  254.29    3.88
   2   3 -19  139.39    2.42
  -2  -3  19  139.32    3.02
  -2  -3  19  138.09    3.04
   2  -3 -19  136.49    2.82
   2  -3 -19  131.66    3.78
   2  -3 -18    0.48    2.28
   2   3 -18    0.38    1.04
   2  -3 -18    0.88    1.11
  -2  -3  18    0.24    1.36
  -2  -3  18    0.43    1.41
   2   3 -17   28.49    1.34
   2  -3 -17   27.86    1.58
  -2  -3  17   28.50    1.74
  -2  -3  17   28.17    1.81
   2  -3 -17   26.84    2.61
   2   3 -16   98.77    1.92
  -2  -3  16   98.83    2.50
   2  -3 -16  102.51    2.32
  -2  -3  16  101.33    2.61
   2  -3 -16   97.86    3.17
   2   3 -15   37.21    1.35
   2  -3 -15   38.03    1.65
  -2  -3  15   38.84    2.06
  -2  -3  15   37.92    1.80
   2  -3 -15   35.32    2.54
  -2  -3  14  630.79    5.32
   2   3 -14  618.83    4.05
  -2  -3  14  631.37    5.58
   2  -3 -14  627.69    6.14
   2   3 -13   24.75    1.16
  -2  -3  13   24.47    1.52
   2  -3 -13   23.68    2.28
  -2  -3  13   25.33    1.72
  -2  -3  12    1.01    1.21
   2  -3 -12    0.85    1.89
   2   3 -12    1.77    0.81
  -2  -3  12    2.95    1.42
  -2  -3  11   20.60    1.44
  -2   3  11   17.58    1.53
   2   3 -11   18.53    0.95
   2  -3 -11   18.48    1.84
  -2  -3  11   19.24    1.56
   2   3 -10   23.11    0.92
   2  -3 -10   24.79    1.84
  -2   3  10   24.46    1.59
  -2  -3  10   24.18    1.46
  -2  -3  10   24.60    1.65
  -2  -3   9    9.12    1.27
  -2   3   9    7.69    1.25
   2  -3  -9    8.83    1.66
  -2  -3   9    7.40    1.50
  -2  -3   8  749.75    5.22
   2  -3  -8  750.58    5.76
  -2  -3   8  742.71    5.76
  -2   3   8  748.33    5.46
  -2  -3   7  153.33    2.86
  -2  -3   7  154.70    2.51
   2  -3  -7  149.71    2.76
  -2   3   7  151.69    2.62
  -2  -3   6   29.72    1.74
   2  -3  -6   31.60    1.69
  -2   3   6   30.19    1.56
  -2  -3   6   31.38    1.44
  -2   3   5   23.46    1.39
  -2  -3   5   25.21    1.39
   2  -3  -5   24.70    1.54
  -2  -3   5   23.89    1.62
   2  -3  -4    4.53    1.20
  -2  -3   4    3.08    1.08
  -2   3   4    3.12    1.09
  -2  -3   4    3.24    1.35
   2  -3  -3    1.23    1.16
  -2  -3   3    1.23    0.99
  -2  -3   3    1.13    1.30
  -2   3   3    0.78    1.04
  -2   3   2  130.60    2.22
  -2  -3   2  125.37    1.66
  -2  -3   2  126.75    2.31
   2  -3  -2  123.38    2.24
  -2  -3   2  126.97    2.59
  -2   3   1   50.29    1.54
  -2  -3   1   51.07    1.62
  -2  -3   1   49.25    1.21
  -2  -3   1   50.91    1.90
   2  -3  -1   50.28    1.59
  -2  -3   0   -0.06    1.08
  -2  -3   0    0.54    0.70
  -2   3   0   -0.41    0.97
  -2  -3   0   -0.08    1.30
   2  -3   0    0.17    0.97
   2  -3   1   30.11    1.28
  -2  -3  -1   32.50    1.16
  -2  -3  -1   32.59    1.68
  -2  -3  -1   31.34    1.50
  -2   3  -1   32.04    1.30
  -2  -3  -2    0.95    1.29
   2  -3   2    0.39    0.85
  -2   3  -2    0.81    0.87
  -2  -3  -2    1.00    0.84
  -2  -3  -2    0.54    1.12
  -2  -3  -2    1.07    1.14
  -2   3  -3    1.81    0.90
  -2  -3  -3    2.09    1.12
  -2  -3  -3    1.47    0.90
  -2  -3  -3    1.80    1.28
  -2  -3  -3    2.34    1.12
   2  -3   3    1.94    0.77
  -2  -3  -4  554.73    4.19
  -2  -3  -4  547.32    4.41
   2  -3   4  550.02    3.54
  -2  -3  -4  544.25    4.61
  -2   3  -4  545.28    4.07
  -2  -3  -4  547.70    4.76
  -2   3  -5  158.37    2.32
   2  -3   5  158.24    1.94
  -2  -3  -5  158.95    2.49
  -2  -3  -5  160.82    2.45
  -2  -3  -5  163.35    2.86
  -2  -3  -5  162.75    2.74
  -2   3  -6   25.10    1.22
  -2  -3  -6   23.83    1.55
   2  -3   6   24.12    0.90
  -2  -3  -6   25.38    1.37
  -2  -3  -6   25.74    1.37
  -2  -3  -6   24.50    1.61
  -2   3  -7  171.30    3.28
  -2  -3  -7  166.45    2.54
  -2  -3  -7  166.53    2.86
   2  -3   7  164.61    1.79
  -2  -3  -7  167.71    2.87
  -2  -3  -7  164.81    2.65
  -2   3  -7  166.96    2.41
  -2   3  -8   88.87    2.76
  -2  -3  -8   87.28    2.32
  -2  -3  -8   85.99    2.27
   2  -3   8   86.24    1.30
  -2  -3  -8   85.90    2.12
  -2   3  -8   86.09    1.88
  -2  -3  -8   87.81    1.95
  -2  -3  -9    8.73    1.12
  -2  -3  -9    8.08    1.43
  -2   3  -9    8.42    2.10
  -2   3  -9    8.30    1.08
  -2  -3  -9    8.75    1.42
  -2  -3  -9    9.88    1.34
   2  -3   9    7.40    0.62
  -2   3 -10  674.72    6.40
  -2   3 -10  666.23    4.86
  -2  -3 -10  673.56    5.51
  -2  -3 -10  670.19    5.75
  -2  -3 -10  663.28    4.78
  -2  -3 -10  669.72    5.40
  -2  -3 -11   93.49    2.44
  -2  -3 -11   90.19    2.51
  -2  -3 -11   89.84    2.28
  -2  -3 -11   88.86    1.95
  -2   3 -11   90.85    3.11
  -2   3 -11   91.11    2.05
   2  -3  11   84.79    1.17
  -2  -3 -12    7.68    1.48
  -2   3 -12    5.44    1.09
  -2  -3 -12    5.40    1.04
  -2   3 -12    4.46    2.18
  -2  -3 -12    5.44    1.54
  -2  -3 -13  161.39    3.26
  -2   3 -13  164.54    2.73
  -2  -3 -13  158.79    3.16
  -2  -3 -13  164.67    2.55
  -2   3 -13  164.18    3.96
  -2   3 -14    5.01    1.16
  -2  -3 -14    5.14    1.61
  -2  -3 -14    5.84    1.51
  -2  -3 -14    5.37    1.02
  -2   3 -14    6.31    2.42
  -2  -3 -15   10.97    1.13
  -2   3 -15   10.67    2.68
  -2   3 -15   11.10    1.25
  -2  -3 -15   11.68    1.85
  -2  -3 -15   11.58    1.77
  -2  -3 -16  103.24    2.91
  -2  -3 -16  102.80    2.93
  -2   3 -16  104.97    2.43
  -2  -3 -16  104.04    2.15
  -2   3 -16  100.39    3.74
  -2   3 -17    1.41    2.59
  -2  -3 -17    2.21    1.81
  -2  -3 -17    0.95    1.57
  -2   3 -17    2.24    1.23
  -2  -3 -17    1.84    1.00
  -2   3 -18   36.42    1.79
  -2   3 -18   34.94    3.02
  -2  -3 -18   37.23    2.39
  -2  -3 -18   36.04    1.53
  -2  -3 -18   32.85    2.24
  -2  -3 -19   52.51    2.65
  -2   3 -19   52.12    2.02
  -2   3 -19   53.84    3.24
  -2  -3 -19   53.75    2.61
  -2  -3 -19   52.27    1.73
  -2  -3 -20   93.01    3.15
  -2  -3 -20   91.18    2.15
  -2   3 -20   89.37    3.84
  -2  -3 -21    2.36    2.18
  -2  -3 -21    2.14    1.07
  -2   3 -21    2.58    3.06
  -2  -3 -22   12.12    2.42
  -2   3 -22   14.23    3.24
  -2  -3 -22   13.29    1.30
  -2   3 -23    3.31    3.06
  -2  -3 -23    1.66    2.26
  -2  -3 -23    0.88    1.04
  -2  -3 -24    5.88    2.45
  -2   3 -24    9.67    3.11
  -2  -3 -24    8.30    1.22
   2  -3  25   16.93    2.50
  -2   3 -25   15.55    3.50
  -2  -3 -25   14.86    2.63
  -2  -3 -25   15.24    1.36
  -2  -3 -26   22.50    1.49
  -2   3 -26   22.00    3.43
   2  -3  26   24.85    2.60
  -2  -3 -26   24.44    2.78
  -2  -3 -27    1.75    1.10
  -2  -3 -27    2.47    2.37
   2  -3  27    3.76    2.19
  -2   3 -27    2.84    3.32
  -2  -3 -28    6.37    2.50
  -2   3 -28    5.95    3.21
   2  -3  28    6.48    2.13
  -2  -3 -29    0.16    2.61
  -2   3 -29   -0.16    3.19
   2  -3  29    0.83    2.22
  -2  -3 -30    0.45    2.68
  -2   3 -30    0.63    3.03
   2  -3  30    0.66    2.36
  -2   3 -31   60.86    4.13
   2  -3  31   66.26    3.27
  -2  -3 -31   63.53    3.60
  -2   3 -32    1.46    2.99
  -2  -3 -32    1.17    2.52
   2  -3  32    2.37    2.23
  -2   3 -33   12.58    3.22
  -2  -3 -33   14.09    2.99
   2  -3  33   17.07    2.49
   2  -3  34   29.61    2.72
  -2  -3 -34   29.66    3.19
  -2   3 -34   26.30    3.55
   2  -3  35    7.73    2.29
  -2  -3 -35    6.91    2.72
  -2   3 -35    3.94    2.91
  -2  -3 -36    1.13    2.73
   2  -3  36    1.65    2.06
  -2   3 -36    0.83    3.07
  -2  -3 -37    2.90    2.50
   2  -3  37    2.94    2.14
  -2   3 -37    2.03    3.16
  -2  -3 -38    0.52    2.59
   2  -3  38    0.71    2.12
  -2   3 -38   -0.95    2.97
  -2   3 -39   -1.20    2.95
  -2  -3 -39    1.41    2.54
   2  -3  39    0.29    2.00
  -2  -3 -40   19.97    2.93
  -2   3 -40   20.73    3.21
  -2  -3 -41    0.70    2.58
  -2   3 -41    2.15    2.86
  -2  -3 -42    2.78    2.50
  -2   3 -42    1.67    2.79
  -2  -3 -43    3.45    2.65
  -2   3 -43    4.46    2.78
  -2  -3 -44    7.07    2.78
  -2   3 -44    5.80    2.86
  -2   3 -45    0.15    2.71
  -2  -3 -45    2.57    2.71
  -2  -3 -46    2.04    2.76
  -2   3 -46    5.00    2.87
  -2   3 -47    4.34    2.71
  -2  -3 -47    1.97    2.77
  -2   3 -48    6.42    2.82
  -2  -3 -48    4.02    2.72
  -2   3 -49    0.92    2.62
  -2  -3 -49    3.84    2.79
  -2   3 -50    3.47    2.79
  -2  -3 -50    4.50    2.88
   2  -4 -52    0.91    2.35
   2  -4 -51    1.50    2.35
   2  -4 -50    2.14    2.56
   2  -4 -49    1.48    2.53
   2  -4 -48    7.96    2.58
   2  -4 -47   -1.29    2.43
   2  -4 -46    2.17    2.58
   2   4 -45    5.28    2.71
   2  -4 -45    1.78    1.99
   2  -4 -45    0.66    2.42
   2  -4 -44    2.72    2.60
   2  -4 -44   -0.71    1.89
   2  -4 -43    3.77    1.99
   2  -4 -43    5.51    2.41
   2  -4 -42    2.59    2.61
   2  -4 -42    1.34    1.96
   2  -4 -41   27.23    2.55
   2  -4 -41   30.72    3.04
   2  -4 -40    2.62    2.56
   2  -4 -40    1.08    1.95
   2  -4 -39   14.21    2.70
   2  -4 -39   12.82    2.17
   2  -4 -38   15.02    2.77
   2  -4 -38   13.91    2.18
   2  -4 -37    5.22    2.56
   2  -4 -37    4.55    1.86
   2  -4 -36    2.97    1.91
   2  -4 -36    4.17    2.62
   2  -4 -35   71.89    3.10
   2  -4 -35   71.54    3.50
  -2  -4  35   66.63    2.83
   2  -4 -34    4.74    2.67
  -2  -4  34    1.93    1.72
   2  -4 -34    4.80    1.90
   2  -4 -33   31.50    3.01
   2  -4 -33   30.79    2.44
  -2  -4  33   29.36    2.21
   2  -4 -32   17.79    2.06
  -2  -4  32   16.66    1.93
   2  -4 -32   18.02    2.76
   2  -4 -31    4.37    2.66
  -2  -4  31    2.99    1.64
   2  -4 -31    2.10    1.87
  -2  -4  30    3.85    1.64
   2  -4 -30    5.83    2.63
   2  -4 -30    4.81    1.80
   2  -4 -29    1.87    2.40
   2  -4 -29    0.39    1.54
  -2  -4  29    0.05    1.66
   2  -4 -28   10.73    2.57
  -2  -4  28    9.94    1.83
  -2  -4  28    9.27    1.88
   2  -4 -28    9.10    1.86
   2   4 -28    9.42    1.66
   2  -4 -27   14.12    2.70
  -2  -4  27   13.30    1.94
   2   4 -27   12.39    1.72
   2  -4 -27   13.70    1.83
  -2  -4  27   13.28    1.82
   2  -4 -26    0.68    2.48
   2   4 -26    0.48    1.50
   2  -4 -26    0.43    1.58
  -2  -4  26    0.45    1.66
  -2  -4  26    1.56    1.63
   2  -4 -25    1.97    2.45
   2   4 -25    1.06    1.43
  -2  -4  25    0.51    1.65
  -2  -4  25    0.56    1.61
   2  -4 -25    1.65    1.57
  -2  -4  24    9.37    1.81
   2  -4 -24   11.66    2.64
   2  -4 -24    9.97    1.62
   2   4 -24   10.56    1.58
  -2  -4  24    9.15    1.64
   2  -4 -23    7.59    2.53
   2   4 -23    7.89    1.55
   2  -4 -23    5.34    1.67
  -2  -4  23    5.93    1.77
  -2  -4  23    5.45    1.58
  -2  -4  22   84.38    2.81
   2  -4 -22   85.29    2.68
   2   4 -22   85.42    2.43
  -2  -4  22   84.67    2.66
   2  -4 -22   87.17    3.49
   2   4 -21   11.90    1.56
   2  -4 -21   11.65    1.73
  -2  -4  21   11.02    1.66
   2  -4 -21   14.43    2.54
  -2  -4  21   12.47    1.90
   2  -4 -20   57.53    2.28
  -2  -4  20   57.81    2.22
   2  -4 -20   58.99    2.97
  -2  -4  20   58.58    2.46
   2   4 -20   56.09    2.01
   2  -4 -19   25.08    1.75
   2   4 -19   26.36    1.64
  -2  -4  19   30.39    2.04
   2  -4 -19   27.97    2.51
  -2  -4  19   24.88    1.74
   2   4 -18   14.96    1.47
   2  -4 -18   18.39    2.42
   2  -4 -18   14.77    1.53
  -2  -4  18   13.93    1.54
  -2  -4  18   14.99    1.88
   2  -4 -17   32.02    0.72
   2   4 -17   36.32    1.69
   2  -4 -17   35.06    1.86
  -2  -4  17   33.60    1.74
   2  -4 -17   38.11    2.56
  -2  -4  17   36.69    2.13
   2  -4 -16    7.89    2.07
   2   4 -16    7.14    1.27
   2  -4 -16    6.12    0.51
  -2  -4  16    6.16    1.32
  -2  -4  16    6.23    1.62
   2   4 -15   28.06    1.45
   2  -4 -15   28.40    2.24
  -2  -4  15   28.84    1.63
  -2  -4  15   30.55    1.97
   2  -4 -14   50.61    2.50
  -2  -4  14   52.33    1.87
   2   4 -14   50.72    1.60
  -2  -4  14   53.73    2.23
   2   4 -13   20.99    1.24
  -2  -4  13   24.16    1.49
   2  -4 -13   23.58    2.06
  -2  -4  13   21.82    1.82
  -2  -4  12   44.96    1.70
   2  -4 -12   44.55    2.23
  -2  -4  12   45.98    2.16
   2  -4 -11   97.20    2.75
  -2  -4  11   99.44    2.21
  -2   4  11   97.99    2.45
  -2  -4  11  101.60    2.70
  -2   4  10    0.63    1.19
  -2  -4  10    0.24    1.03
  -2  -4  10    0.65    1.49
   2  -4 -10    1.04    1.51
  -2  -4   9   56.59    1.79
   2  -4  -9   51.40    2.23
  -2   4   9   51.48    1.89
  -2  -4   9   55.18    2.30
   2  -4  -8  388.01    4.54
  -2  -4   8  403.12    3.91
  -2   4   8  397.22    4.11
  -2  -4   8  397.14    4.63
  -2  -4   7  126.98    2.32
   2  -4  -7  125.12    2.81
  -2   4   7  126.75    2.44
  -2  -4   7  122.23    2.82
  -2  -4   6   12.14    1.21
   2  -4  -6   12.23    1.54
  -2  -4   6   12.40    1.61
  -2   4   6   12.01    1.23
  -2   4   5   23.65    1.35
   2  -4  -5   23.53    1.64
  -2  -4   5   23.76    1.74
  -2  -4   5   21.79    1.33
  -2   4   4   81.22    1.92
   2  -4  -4   80.31    2.20
  -2  -4   4   81.79    2.39
  -2  -4   4   79.03    1.93
  -2  -4   3  202.15    2.82
  -2  -4   3  209.11    3.42
   2  -4  -3  204.35    3.11
  -2   4   3  204.79    2.72
  -2  -4   2  884.89    5.59
   2  -4  -2  895.32    5.94
  -2   4   2  888.90    5.30
  -2  -4   2  888.35    6.53
  -2  -4   1  370.23    3.73
  -2  -4   1  371.43    4.36
   2  -4  -1  371.23    3.82
  -2  -4   1  371.17    4.24
  -2   4   1  370.67    3.42
  -2  -4   0   58.46    1.56
  -2  -4   0   54.95    1.73
  -2  -4   0   58.14    2.05
  -2   4   0   56.70    1.56
   2  -4   0   59.79    1.80
  -2  -4   0   57.72    2.12
  -2  -4  -1   50.32    1.69
  -2   4  -1   52.81    1.49
  -2  -4  -1   53.89    1.94
  -2  -4  -1   50.90    1.54
  -2  -4  -1   49.68    2.01
   2  -4   1   52.87    1.65
  -2  -4  -2    0.69    1.25
  -2  -4  -2    1.09    0.99
  -2   4  -2    0.67    0.83
   2  -4   2    1.47    0.97
  -2  -4  -2    1.12    1.10
  -2  -4  -2    1.40    1.43
  -2  -4  -3   27.57    1.66
  -2   4  -3   25.45    1.14
  -2  -4  -3   26.00    1.35
   2  -4   3   25.75    1.27
  -2  -4  -3   25.72    1.73
  -2  -4  -3   25.75    1.45
  -2  -4  -4  375.37    4.16
  -2   4  -4  372.58    3.31
   2  -4   4  374.20    3.45
  -2  -4  -4  368.92    3.97
  -2  -4  -4  376.92    3.82
  -2  -4  -4  370.37    4.24
  -2  -4  -5  153.59    2.63
  -2  -4  -5  152.46    2.82
  -2   4  -5  158.20    2.25
  -2  -4  -5  152.43    2.72
   2  -4   5  150.55    2.21
  -2  -4  -5  156.50    2.93
  -2  -4  -6   35.35    1.71
  -2  -4  -6   35.12    1.61
   2  -4   6   35.38    1.26
  -2  -4  -6   37.55    1.79
  -2  -4  -6   35.32    1.82
  -2   4  -6   37.14    1.29
   2  -4   7  215.69    2.47
  -2   4  -7  221.41    2.63
  -2  -4  -7  219.49    3.31
  -2  -4  -7  224.63    3.29
  -2  -4  -7  218.71    3.38
  -2  -4  -7  220.94    3.26
  -2   4  -8   22.82    1.13
  -2  -4  -8   24.09    1.63
  -2  -4  -8   22.44    1.69
  -2  -4  -8   22.88    1.58
   2  -4   8   21.75    1.03
  -2  -4  -8   22.34    1.46
  -2  -4  -9    0.97    1.29
  -2   4  -9    0.42    0.80
  -2  -4  -9    0.90    1.20
  -2   4  -9    0.40    2.09
   2  -4   9   -0.15    0.68
  -2  -4  -9    0.22    1.30
  -2  -4  -9    0.50    1.30
  -2   4 -10  173.03    3.82
  -2  -4 -10  169.74    3.14
  -2   4 -10  174.65    2.49
  -2  -4 -10  174.85    3.23
  -2  -4 -10  169.71    3.05
   2  -4  10  166.85    2.07
  -2  -4 -10  172.05    2.92
  -2   4 -11  104.70    2.05
   2  -4  11  103.30    1.66
  -2  -4 -11  103.35    2.61
  -2   4 -11  104.77    3.30
  -2  -4 -11  104.74    2.38
  -2  -4 -11  105.74    2.69
  -2  -4 -11  106.97    2.59
  -2   4 -12   12.60    2.40
  -2  -4 -12   12.02    1.55
  -2  -4 -12   12.63    1.69
  -2   4 -12   11.98    1.12
   2  -4  12   11.62    0.82
  -2  -4 -12   11.94    1.30
  -2  -4 -12   12.02    1.43
  -2  -4 -13   45.13    1.96
  -2  -4 -13   45.46    2.16
  -2   4 -13   46.93    1.59
  -2  -4 -13   45.25    2.19
   2  -4  13   43.04    1.16
  -2   4 -13   44.44    3.02
  -2  -4 -13   44.69    1.79
  -2  -4 -14    1.48    1.20
  -2   4 -14    0.23    2.35
  -2  -4 -14    0.66    1.45
  -2   4 -14    1.82    0.97
  -2  -4 -14    0.99    1.26
  -2  -4 -14    2.04    1.47
  -2   4 -15    1.58    1.01
  -2  -4 -15    1.85    1.56
  -2   4 -15    0.49    2.62
  -2  -4 -15    0.66    1.17
  -2  -4 -15    1.86    1.54
  -2   4 -16   33.84    1.55
  -2  -4 -16   32.69    2.17
  -2  -4 -16   33.12    1.67
  -2   4 -16   31.98    3.01
  -2  -4 -16   33.71    2.13
  -2  -4 -17    6.94    1.30
  -2  -4 -17    7.82    1.86
  -2   4 -17    7.12    1.21
  -2   4 -17    4.84    2.84
  -2  -4 -17    6.88    1.87
  -2  -4 -18    2.18    1.91
  -2   4 -18    3.94    3.11
  -2   4 -18    3.86    1.17
  -2  -4 -18    2.81    1.24
  -2  -4 -18    3.39    1.94
  -2   4 -19    1.55    3.23
   2  -4  19    2.95    2.24
  -2  -4 -19    3.34    1.85
  -2  -4 -19    1.72    1.20
  -2   4 -20   23.61    3.65
   2  -4  20   23.95    2.58
  -2  -4 -20   25.70    1.64
  -2  -4 -20   25.68    2.44
  -2  -4 -21   12.42    1.41
   2  -4  21   14.67    2.45
  -2  -4 -21   11.50    2.17
  -2   4 -21   10.70    3.61
   2  -4  22    1.24    2.15
  -2  -4 -22    1.20    2.16
  -2  -4 -22   -0.07    1.23
  -2   4 -22    1.26    3.37
  -2  -4 -23   20.34    2.56
  -2  -4 -23   20.69    1.60
   2  -4  23   24.42    2.60
  -2   4 -23   19.16    3.53
   2  -4  24    1.89    2.24
  -2   4 -24    3.41    3.41
  -2  -4 -24    0.42    1.28
  -2  -4 -24    0.97    2.22
  -2   4 -25   16.56    3.32
   2  -4  25   17.19    2.48
  -2  -4 -25   16.19    1.53
  -2  -4 -25   16.84    2.53
  -2  -4 -26   14.52    2.49
   2  -4  26   14.15    2.46
  -2  -4 -26   12.56    1.52
  -2   4 -26   14.68    3.51
   2  -4  27    4.06    2.36
  -2   4 -27    6.59    3.46
  -2  -4 -27    4.28    1.37
  -2  -4 -27    7.42    2.37
   2  -4  28    1.62    2.27
  -2   4 -28    0.15    3.06
  -2  -4 -28    1.06    1.25
  -2  -4 -28    0.96    2.29
   2  -4  29    0.37    2.24
  -2   4 -29    1.04    3.40
  -2  -4 -29   -0.29    2.29
  -2   4 -30    1.33    3.35
   2  -4  30    2.29    2.29
  -2  -4 -30    2.44    2.45
   2  -4  31   57.76    3.28
  -2   4 -31   55.19    4.07
  -2  -4 -31   55.04    3.33
   2  -4  32    0.75    2.31
  -2   4 -32    0.38    3.23
  -2  -4 -32    1.87    2.52
  -2   4 -33    2.42    3.19
   2  -4  33    2.88    2.34
  -2  -4 -33    4.21    2.64
  -2   4 -34   10.28    3.35
   2  -4  34   13.45    2.56
  -2  -4 -34   12.66    2.88
   2  -4  35   14.40    2.57
  -2  -4 -35   18.66    2.97
  -2   4 -35   14.86    3.45
  -2   4 -36    5.32    3.16
   2  -4  36    5.79    2.42
  -2  -4 -36    6.23    2.65
  -2   4 -37   -0.24    3.19
   2  -4  37   -0.46    2.14
  -2  -4 -37    2.85    2.61
   2  -4  38   16.67    2.49
  -2  -4 -38   20.20    3.07
  -2   4 -38   16.68    3.38
  -2  -4 -39    1.41    2.57
   2  -4  39    0.94    2.05
  -2   4 -39   -0.09    3.03
   2  -4  40   -0.04    2.15
  -2  -4 -40    0.73    2.58
  -2   4 -40    1.47    3.08
   2  -4  41    1.69    2.21
  -2  -4 -41    5.10    2.74
  -2   4 -41   -0.52    3.00
  -2   4 -42    3.44    3.02
  -2  -4 -42    3.27    2.58
  -2   4 -43    5.48    3.19
  -2  -4 -43   11.16    2.79
  -2   4 -44    6.96    3.06
  -2  -4 -44    4.29    2.72
  -2  -4 -45    1.13    2.49
  -2   4 -45    2.14    2.68
  -2   4 -46    2.46    2.64
  -2  -4 -46    0.76    2.76
  -2  -4 -47    8.40    3.00
  -2   4 -47   11.80    3.04
  -2   4 -48    3.71    2.73
  -2  -4 -48    6.09    2.93
  -2   4 -49    4.47    2.78
  -2  -4 -49    4.16    2.83
   2  -5 -52    5.51    2.59
   2  -5 -51   -1.72    2.54
   2  -5 -50    0.46    2.63
   2  -5 -49    2.18    2.60
   2  -5 -48    8.05    2.85
   2  -5 -47    5.10    2.57
   2  -5 -46   12.99    2.32
   2  -5 -46   11.89    2.68
   2  -5 -45    2.21    1.92
   2  -5 -45    4.95    2.73
   2  -5 -44    4.98    2.08
   2  -5 -44    7.06    2.59
   2  -5 -43   -0.65    1.97
   2  -5 -43   -0.77    2.62
   2  -5 -42    0.57    1.92
   2  -5 -42    0.05    2.42
  -2  -5  41   -0.01    1.81
   2  -5 -41   -0.09    1.90
   2  -5 -41    0.47    2.56
   2  -5 -40    2.32    2.57
   2  -5 -40    0.50    1.82
  -2  -5  40    1.26    1.85
  -2  -5  39    0.37    1.91
   2  -5 -39   -0.61    1.86
   2  -5 -39    0.62    2.42
   2  -5 -38    2.05    1.95
  -2  -5  38    2.58    1.90
   2  -5 -38    2.14    2.61
  -2  -5  37    1.46    1.73
   2  -5 -37    0.26    1.82
  -2  -5  37    1.65    1.82
   2  -5 -37    0.60    2.49
  -2  -5  36    2.53    1.81
   2  -5 -36    5.61    2.02
  -2  -5  36    4.31    1.84
   2  -5 -36    4.18    2.62
   2  -5 -35   23.65    3.05
  -2  -5  35   24.25    2.26
  -2  -5  35   23.96    2.34
   2  -5 -35   24.52    2.42
   2  -5 -34    2.59    1.92
  -2  -5  34    0.53    1.73
  -2  -5  34    1.23    1.92
   2  -5 -34    0.92    2.60
   2  -5 -33   27.38    2.44
  -2  -5  33   25.07    2.25
   2  -5 -33   24.76    2.82
  -2  -5  33   24.65    2.27
  -2  -5  32    0.66    1.79
  -2  -5  32    0.59    1.68
   2  -5 -32    1.98    1.92
   2  -5 -32    1.77    2.52
   2  -5 -31   21.88    2.98
  -2  -5  31   21.13    2.17
   2  -5 -31   22.31    2.30
  -2  -5  31   21.46    2.24
  -2  -5  30   10.89    1.91
   2  -5 -30   10.84    2.16
  -2  -5  30   10.52    2.11
   2  -5 -30    9.88    2.80
  -2  -5  29   36.09    2.33
   2  -5 -29   40.44    2.55
  -2  -5  29   36.26    2.52
   2  -5 -29   38.80    3.25
  -2  -5  28    1.87    1.93
   2  -5 -28    2.09    1.92
  -2  -5  28    1.64    1.66
   2  -5 -28    1.58    2.66
  -2  -5  27    1.80    1.90
   2  -5 -27    1.46    2.61
   2  -5 -27    1.68    1.71
  -2  -5  27    0.87    1.56
  -2  -5  26   15.11    2.07
   2   5 -26   15.87    1.95
   2  -5 -26   16.42    1.95
   2  -5 -26   16.32    2.83
  -2  -5  26   14.24    1.88
  -2  -5  25    6.45    1.91
   2  -5 -25    6.98    2.64
   2  -5 -25    5.94    1.89
   2   5 -25    5.36    1.72
  -2  -5  25    4.76    1.62
   2   5 -24   35.10    2.16
   2  -5 -24   34.39    3.10
   2  -5 -24   34.27    2.38
  -2  -5  24   32.80    1.99
  -2  -5  24   34.16    2.46
   2   5 -23  105.95    2.89
   2  -5 -23  110.06    3.84
   2  -5 -23  102.83    3.14
  -2  -5  23  107.07    2.84
  -2  -5  23  107.35    3.34
   2  -5 -22   34.85    2.25
   2  -5 -22   34.03    2.85
   2   5 -22   31.53    2.04
  -2  -5  22   30.34    1.91
  -2  -5  22   36.22    2.51
  -2  -5  21    2.60    1.93
  -2  -5  21    1.92    1.41
   2  -5 -21    2.21    1.73
   2  -5 -21    1.77    2.50
   2   5 -21    1.02    1.63
   2  -5 -20   41.60    2.33
   2  -5 -20   45.83    3.04
   2   5 -20   41.36    2.13
  -2  -5  20   41.23    1.95
  -2  -5  20   41.94    2.52
   2   5 -19   20.25    1.78
  -2  -5  19   21.24    1.63
   2  -5 -19   21.01    2.54
  -2  -5  19   22.77    2.23
  -2  -5  18    3.06    1.30
   2   5 -18    2.62    1.47
  -2  -5  18    4.75    1.88
   2  -5 -18    3.79    2.37
  -2  -5  17    0.58    1.88
   2   5 -17    0.93    1.35
  -2  -5  17    0.62    1.23
   2  -5 -17    0.35    2.11
   2  -5 -16    7.27    0.61
  -2  -5  16    7.74    1.31
   2   5 -16    6.98    1.39
   2  -5 -16    9.27    2.31
  -2  -5  16    9.18    1.88
   2   5 -15   44.47    1.78
  -2  -5  15   44.65    1.77
   2  -5 -15   46.00    2.72
  -2  -5  15   48.46    2.39
   2  -5 -15   43.29    1.11
   2  -5 -14    8.97    0.77
  -2  -5  14    8.24    1.79
  -2  -5  14    8.33    1.22
   2  -5 -14    7.60    2.08
   2  -5 -13   17.55    0.94
  -2  -5  13   17.57    1.94
   2  -5 -13   15.51    2.06
  -2  -5  13   17.10    1.32
  -2  -5  12    2.59    1.04
   2  -5 -12    2.36    0.78
   2  -5 -12    2.14    1.80
  -2  -5  12    2.25    1.65
   2  -5 -11    3.51    0.86
  -2   5  11    2.72    1.29
  -2  -5  11    3.10    1.05
   2  -5 -11    2.79    1.78
  -2  -5  11    2.53    1.66
   2  -5 -10   46.88    1.46
  -2   5  10   46.42    1.86
  -2  -5  10   46.43    1.63
  -2  -5  10   48.34    2.32
   2  -5 -10   46.31    2.39
   2  -5  -9    3.12    0.96
  -2   5   9    3.14    1.16
  -2  -5   9    2.90    0.99
   2  -5  -9    2.93    1.65
  -2  -5   9    3.55    1.76
   2  -5  -8    6.82    1.07
  -2   5   8    5.91    1.19
  -2  -5   8    5.68    1.04
   2  -5  -8    5.78    1.73
  -2  -5   8    5.33    1.62
   2  -5  -7    5.71    1.10
  -2  -5   7    5.12    0.98
  -2   5   7    5.35    1.12
   2  -5  -7    4.76    1.53
  -2  -5   7    4.50    1.71
   2  -5  -6   16.28    1.32
  -2  -5   6   15.60    1.15
  -2   5   6   15.99    1.26
   2  -5  -6   14.08    1.74
  -2  -5   6   15.74    1.79
   2  -5  -5   46.39    1.71
   2  -5  -5   47.19    2.16
  -2  -5   5   49.17    1.57
  -2   5   5   47.85    1.62
  -2  -5   5   48.87    2.27
   2  -5  -4   43.32    1.76
  -2   5   4   44.74    1.54
  -2  -5   4   42.58    1.52
   2  -5  -4   43.14    1.92
  -2  -5   4   43.98    2.19
  -2  -5   3    0.34    0.92
  -2  -5   3    0.30    1.56
  -2   5   3    0.71    0.90
   2  -5  -3    0.63    1.32
   2  -5  -2    7.17    1.33
  -2   5   2    7.52    0.96
  -2  -5   2    8.18    1.08
  -2  -5   2    9.19    1.75
  -2  -5   2    8.94    1.72
   2  -5  -1   45.60    1.87
  -2  -5   1   49.01    2.14
  -2  -5   1   49.16    1.65
  -2  -5   1   49.46    2.25
  -2   5   1   46.68    1.45
  -2  -5   0   30.07    1.96
  -2  -5   0   31.08    1.99
  -2  -5   0   30.18    1.41
  -2   5   0   29.17    1.23
   2  -5   0   29.47    1.64
  -2   5  -1   39.36    1.30
  -2  -5  -1   39.76    1.98
   2  -5   1   36.02    1.64
  -2  -5  -1   37.99    1.53
  -2  -5  -1   34.79    1.96
  -2  -5  -2    0.49    1.01
  -2  -5  -2    0.48    1.51
  -2  -5  -2    0.25    1.07
  -2   5  -2    0.40    0.71
   2  -5   2    0.35    1.09
  -2  -5  -2    0.89    1.51
  -2  -5  -3   10.14    1.59
  -2   5  -3   11.04    0.89
   2  -5   3   10.51    1.21
  -2  -5  -3   12.00    1.59
  -2  -5  -3   12.17    1.25
  -2  -5  -3   10.45    1.32
  -2  -5  -4    2.13    1.14
  -2  -5  -4    2.22    1.47
  -2  -5  -4    1.46    1.18
  -2   5  -4    1.83    0.77
   2  -5   4    2.03    1.01
  -2  -5  -4    1.52    1.52
  -2  -5  -5    6.17    1.20
  -2   5  -5    5.74    0.80
  -2  -5  -5    6.02    1.32
   2  -5   5    4.69    1.05
  -2  -5  -5    5.51    1.47
  -2  -5  -5    6.44    1.43
  -2   5  -6    4.70    0.77
  -2  -5  -6    4.51    1.23
   2  -5   6    4.81    1.02
  -2  -5  -6    4.79    1.48
  -2  -5  -6    5.48    1.41
  -2  -5  -6    5.77    1.36
  -2  -5  -7   43.00    1.91
   2  -5   7   47.44    2.31
  -2  -5  -7   43.58    1.99
  -2  -5  -7   44.68    1.87
  -2   5  -7   44.67    1.28
  -2  -5  -7   44.88    2.03
   2  -5   7   41.98    1.53
   2  -5   8    3.25    0.96
  -2  -5  -8    5.12    1.38
   2  -5   8    5.50    1.99
  -2  -5  -8    4.39    1.30
  -2   5  -8    3.98    0.77
  -2  -5  -8    4.57    1.41
  -2  -5  -8    4.40    1.41
  -2   5  -9   23.72    1.08
   2  -5   9   24.17    2.11
  -2  -5  -9   24.24    1.68
  -2  -5  -9   24.43    1.74
  -2  -5  -9   24.65    1.76
   2  -5   9   21.81    1.19
  -2  -5  -9   24.31    1.68
   2  -5  10   35.70    2.36
   2  -5  10   32.90    1.34
  -2  -5 -10   34.20    1.92
  -2  -5 -10   34.43    1.85
  -2   5 -10   33.68    1.26
  -2  -5 -10   33.67    1.80
  -2  -5 -10   33.92    1.88
   2  -5  11   19.30    2.18
   2  -5  11   14.81    1.07
  -2  -5 -11   17.04    1.71
  -2  -5 -11   14.46    1.60
  -2   5 -11   15.90    1.06
  -2   5 -11   16.08    2.54
  -2  -5 -11   15.86    1.66
  -2  -5 -11   15.33    1.68
  -2   5 -12    0.07    2.57
   2  -5  12    1.39    2.08
  -2  -5 -12    0.34    1.41
  -2   5 -12   -0.30    0.80
  -2  -5 -12    0.46    1.39
   2  -5  12    0.05    0.85
  -2  -5 -12    0.12    1.43
  -2  -5 -12    0.11    1.58
  -2   5 -13    9.10    2.62
   2  -5  13   11.08    2.20
  -2  -5 -13   10.58    1.62
  -2   5 -13   10.23    0.97
   2  -5  13   10.33    1.02
  -2  -5 -13   10.00    1.53
  -2  -5 -13   11.29    1.79
  -2  -5 -13   11.11    1.53
  -2  -5 -14    3.97    1.46
   2  -5  14    4.73    2.32
  -2   5 -14    4.21    0.91
  -2  -5 -14    5.24    1.64
   2  -5  14    4.82    0.90
  -2   5 -14    5.08    2.78
  -2  -5 -14    3.87    1.76
  -2  -5 -14    4.51    1.44
  -2   5 -15   13.75    1.16
   2  -5  15   15.07    2.31
  -2  -5 -15   14.93    1.86
  -2  -5 -15   14.75    1.61
  -2  -5 -15   13.38    1.95
  -2   5 -15   14.92    2.97
  -2  -5 -15   14.64    1.64
  -2   5 -16    8.20    3.10
  -2  -5 -16    7.67    1.86
   2  -5  16    9.03    2.50
  -2   5 -16    8.55    1.11
  -2  -5 -16    6.78    1.55
  -2  -5 -16    9.02    1.93
  -2  -5 -16    7.23    1.44
   2  -5  17   79.88    3.37
  -2  -5 -17   81.65    2.50
  -2  -5 -17   79.39    2.88
  -2  -5 -17   75.88    2.90
  -2   5 -17   78.75    3.86
  -2   5 -17   79.54    2.04
  -2  -5 -18    1.39    2.02
   2  -5  18    2.36    2.42
  -2  -5 -18    0.99    1.48
  -2   5 -18   -0.24    3.09
   2  -5  19   68.18    3.40
  -2  -5 -19   70.88    3.08
  -2  -5 -19   70.28    2.42
  -2   5 -19   64.40    4.18
   2  -5  20   30.80    2.94
  -2  -5 -20   28.07    2.62
  -2  -5 -20   27.51    1.94
  -2   5 -20   27.15    3.81
   2  -5  21    8.57    2.52
  -2   5 -21    6.83    3.67
  -2  -5 -21    8.50    1.58
  -2  -5 -21    8.14    2.18
   2  -5  22   23.37    2.73
  -2   5 -22   16.03    3.91
  -2  -5 -22   19.42    1.77
  -2  -5 -22   19.54    2.64
   2  -5  23   84.30    3.61
  -2  -5 -23   82.53    3.38
  -2  -5 -23   79.16    2.56
  -2   5 -23   78.27    4.68
   2  -5  24    5.35    2.71
  -2  -5 -24    6.29    1.55
  -2  -5 -24    6.38    2.54
  -2   5 -24    5.38    3.80
   2  -5  25    2.67    2.63
  -2   5 -25    3.97    3.63
  -2  -5 -25    1.92    1.51
  -2  -5 -25    4.36    2.42
   2  -5  26   59.73    3.28
  -2   5 -26   58.45    4.19
  -2  -5 -26   61.67    3.30
  -2  -5 -26   58.18    2.37
   2  -5  27    2.83    2.46
  -2   5 -27    2.89    3.32
  -2  -5 -27    0.96    1.47
  -2  -5 -27    0.64    2.58
  -2   5 -28    3.55    3.55
   2  -5  28    3.10    2.44
  -2  -5 -28    2.44    1.52
  -2  -5 -28    1.04    2.49
  -2  -5 -29    0.21    1.34
   2  -5  29    0.95    2.46
  -2   5 -29    1.64    3.46
  -2  -5 -29    0.68    2.51
   2  -5  30   15.34    2.73
  -2   5 -30   16.85    3.46
  -2  -5 -30   15.19    2.71
  -2  -5 -31    2.14    2.40
   2  -5  31    2.54    2.51
  -2   5 -31    3.26    3.42
   2  -5  32    0.05    2.54
  -2   5 -32    1.94    3.30
  -2  -5 -32    1.23    2.38
  -2   5 -33    1.74    3.27
   2  -5  33    1.22    2.43
  -2  -5 -33    3.31    2.46
   2  -5  34    4.82    2.45
  -2   5 -34    4.00    3.33
  -2  -5 -34    3.45    2.50
   2  -5  35   -0.47    2.38
  -2   5 -35    2.27    3.23
  -2  -5 -35    3.10    2.61
  -2   5 -36   28.66    3.81
   2  -5  36   28.25    2.98
  -2  -5 -36   28.73    3.17
  -2   5 -37   26.51    3.67
   2  -5  37   21.69    2.89
  -2  -5 -37   24.65    3.20
  -2   5 -38   16.35    3.54
   2  -5  38   14.43    2.70
  -2  -5 -38   20.38    3.07
  -2   5 -39    1.94    3.14
   2  -5  39    3.05    2.40
  -2  -5 -39    3.66    2.64
  -2   5 -40    0.68    3.15
   2  -5  40    1.63    2.41
  -2  -5 -40    0.07    2.46
   2  -5  41    7.00    2.55
  -2  -5 -41    7.87    2.75
  -2   5 -41    5.93    3.31
   2  -5  42    6.17    2.39
  -2  -5 -42    7.38    2.77
  -2   5 -42    5.04    3.20
  -2  -5 -43   14.75    2.97
   2  -5  43   15.01    2.59
  -2   5 -43   14.43    3.41
  -2  -5 -44   -1.07    2.68
  -2   5 -44   -1.27    3.20
  -2   5 -45   -1.53    3.01
  -2  -5 -45    0.23    2.83
  -2   5 -46   -1.91    3.17
  -2  -5 -46    0.15    2.80
  -2   5 -47    7.22    2.99
  -2  -5 -47    5.29    2.89
  -2   5 -48    3.34    2.78
  -2  -5 -48    0.87    2.76
   2  -6 -51   -1.21    2.43
   2  -6 -50    0.71    2.46
   2  -6 -49   -1.32    2.57
   2  -6 -48    0.04    2.02
   2  -6 -48   -1.89    2.67
   2  -6 -47   -0.11    1.99
   2  -6 -47   -2.60    2.53
   2  -6 -46   13.33    2.43
   2  -6 -46    9.09    3.04
   2  -6 -45    2.04    2.19
   2  -6 -45    1.31    2.66
   2  -6 -44    8.02    2.08
   2  -6 -44    9.85    2.90
   2  -6 -43    9.09    2.20
   2  -6 -43    9.66    2.72
   2  -6 -42    6.05    2.05
   2  -6 -42    7.20    2.69
   2  -6 -41    1.13    1.99
   2  -6 -41    1.84    2.72
   2  -6 -40    0.43    2.42
   2  -6 -40   -0.30    1.98
  -2  -6  39   -0.29    1.79
   2  -6 -39    0.75    2.00
   2  -6 -39    1.07    2.66
  -2  -6  38    1.35    1.87
   2  -6 -38    2.57    2.01
   2  -6 -38    2.90    2.83
   2  -6 -37    6.40    2.68
   2  -6 -37    6.31    2.13
  -2  -6  37    7.32    2.08
  -2  -6  36   10.77    2.18
   2  -6 -36   12.00    2.33
   2  -6 -36   11.57    2.70
  -2  -6  35   -0.35    1.93
   2  -6 -35   -0.50    1.84
   2  -6 -35    0.55    2.65
  -2  -6  34    4.11    2.01
   2  -6 -34    3.70    2.08
   2  -6 -34    2.98    2.72
  -2  -6  33    2.87    2.06
   2  -6 -33    3.68    1.97
   2  -6 -33    3.37    2.69
  -2  -6  32    2.00    2.09
   2  -6 -32    2.66    1.98
   2  -6 -32    1.78    2.71
  -2  -6  31   14.56    2.25
   2  -6 -31   15.44    2.27
   2  -6 -31   14.51    2.86
  -2  -6  30    1.96    1.99
   2  -6 -30    3.21    2.66
   2  -6 -30    3.17    1.96
  -2  -6  30    2.17    1.52
  -2  -6  29    1.37    1.94
  -2  -6  29    2.91    1.52
   2  -6 -29    3.52    1.88
   2  -6 -29    2.29    2.70
  -2  -6  28    0.14    1.87
   2  -6 -28   -0.50    1.73
  -2  -6  28   -0.66    1.43
   2  -6 -28   -0.89    2.70
  -2  -6  27   -0.06    1.98
  -2  -6  27    0.36    1.39
   2  -6 -27    0.31    1.82
   2  -6 -27   -0.02    2.70
  -2  -6  26   -0.31    2.06
   2  -6 -26   -0.18    1.86
  -2  -6  26    0.20    1.39
   2  -6 -26    0.21    2.68
   2  -6 -25   46.59    2.62
   2  -6 -25   50.63    3.33
  -2  -6  25   44.81    2.13
  -2  -6  25   47.46    2.87
   2   6 -24   28.00    2.32
   2  -6 -24   34.29    2.47
   2  -6 -24   30.42    3.03
  -2  -6  24   28.73    1.83
  -2  -6  24   30.97    2.66
  -2  -6  23   45.38    2.08
   2   6 -23   46.41    2.52
   2  -6 -23   45.36    3.35
  -2  -6  23   44.67    2.74
  -2  -6  22    2.54    2.08
   2  -6 -22    2.24    2.74
   2   6 -22    2.84    1.82
  -2  -6  22    2.36    1.29
  -2  -6  21   20.04    1.56
   2  -6 -21   24.08    2.80
  -2  -6  21   19.46    2.41
   2   6 -21   21.15    2.07
  -2  -6  20   14.47    1.45
   2   6 -20   15.98    1.94
  -2  -6  20   14.18    2.24
   2  -6 -20   16.73    2.84
   2  -6 -19   31.27    2.87
  -2  -6  19   30.78    1.69
   2   6 -19   31.09    2.10
  -2  -6  19   32.59    2.60
  -2  -6  18    2.67    2.12
   2   6 -18    1.30    1.55
  -2  -6  18    0.44    1.13
   2  -6 -18    0.56    2.54
   2   6 -17   86.36    2.55
   2  -6 -17   91.58    3.56
  -2  -6  17   86.08    2.25
  -2  -6  17   88.65    3.30
   2   6 -16   59.49    2.29
  -2  -6  16   60.47    1.94
   2  -6 -16   63.64    3.12
  -2  -6  16   62.44    3.01
  -2  -6  15    1.48    1.03
   2  -6 -15    2.01    0.69
   2  -6 -15    1.06    2.31
  -2  -6  15    3.45    2.10
   2  -6 -14    4.36    0.82
  -2  -6  14    4.62    1.10
   2  -6 -14    3.95    2.22
  -2  -6  14    3.42    2.08
   2  -6 -13    0.93    0.84
  -2  -6  13    1.73    1.07
   2  -6 -13    0.84    2.22
  -2  -6  13    2.07    2.12
   2  -6 -12  140.29    2.30
   2  -6 -12  139.37    3.70
  -2  -6  12  143.24    3.70
  -2  -6  12  135.00    2.48
   2  -6 -11   73.17    1.83
   2  -6 -11   70.17    2.91
  -2   6  11   73.42    2.24
  -2  -6  11   71.88    1.90
  -2  -6  11   80.64    3.15
   2  -6 -10  130.15    2.37
  -2  -6  10  134.53    3.59
  -2  -6  10  131.84    2.39
  -2   6  10  128.19    2.73
   2  -6 -10  128.80    3.51
   2  -6  -9   17.88    1.31
  -2  -6   9   19.32    1.23
   2  -6  -9   19.48    2.09
  -2   6   9   19.17    1.45
  -2  -6   9   21.92    2.32
   2  -6  -8   74.90    2.03
  -2  -6   8   75.28    1.85
   2  -6  -8   77.38    2.74
  -2   6   8   74.19    2.09
  -2  -6   8   78.14    2.84
   2  -6  -7   12.78    1.38
  -2   6   7   12.72    1.27
  -2  -6   7   12.05    1.09
   2  -6  -7   11.42    1.77
  -2  -6   7   12.71    1.98
   2  -6  -6    6.93    1.30
  -2  -6   6    7.13    1.02
  -2   6   6    8.59    1.16
   2  -6  -6    7.99    1.75
  -2  -6   6    7.75    1.93
   2  -6  -5    2.56    1.27
  -2  -6   5    2.30    0.95
  -2   6   5    2.80    0.99
   2  -6  -5    1.92    1.59
  -2  -6   5    1.96    1.69
   2  -6  -4    9.56    1.45
  -2  -6   4   10.55    1.84
  -2   6   4    9.73    1.07
   2  -6  -4    9.10    1.66
  -2  -6   4    8.06    1.05
  -2  -6   4    8.39    1.84
  -2  -6   3    1.21    0.92
   2  -6  -3    1.19    1.37
  -2   6   3    2.38    0.89
  -2  -6   3    1.60    1.71
  -2  -6   3    1.84    1.85
   2  -6  -3    1.00    1.40
   2  -6  -2   27.62    1.76
  -2  -6   2   27.65    2.24
  -2   6   2   24.69    1.19
  -2  -6   2   24.70    1.32
   2  -6  -2   24.59    1.78
  -2  -6   2   27.01    2.01
  -2   6   1   55.98    1.51
  -2  -6   1   56.53    2.45
   2  -6  -1   57.31    2.24
  -2  -6   1   60.99    2.45
  -2  -6   1   55.80    1.72
   2  -6  -1   57.99    2.25
   2  -6   0    1.42    1.54
  -2  -6   0    0.18    1.66
  -2  -6   0    0.64    1.56
  -2   6   0    0.36    0.76
   2  -6   0    0.70    1.37
  -2  -6   0    0.17    0.95
   2  -6   1   14.90    1.56
   2  -6   1   16.59    1.83
  -2   6  -1   14.35    0.95
  -2  -6  -1   15.93    1.23
  -2  -6  -1   16.75    2.02
  -2  -6  -1   14.93    1.78
  -2  -6  -2   -0.20    1.55
   2  -6   2    0.77    1.28
  -2  -6  -2    1.28    1.03
  -2  -6  -2    0.74    1.73
  -2   6  -2    0.71    0.70
   2  -6   2    1.36    1.70
   2  -6   3    1.64    1.70
  -2  -6  -3    1.69    1.07
  -2  -6  -3    2.58    1.68
  -2   6  -3    1.83    0.70
   2  -6   3    1.87    1.25
  -2  -6  -3    1.51    1.63
  -2  -6  -4    3.64    1.40
  -2  -6  -4    3.39    1.13
   2  -6   4    4.09    1.79
  -2  -6  -4    3.31    1.63
   2  -6   4    3.57    1.21
  -2   6  -4    2.95    0.71
  -2  -6  -4    3.52    1.63
  -2  -6  -5   74.96    2.15
   2  -6   5   75.51    2.16
  -2  -6  -5   78.92    2.66
  -2  -6  -5   75.73    2.40
   2  -6   5   76.08    2.72
  -2   6  -5   76.63    1.50
  -2  -6  -5   72.64    2.49
   2  -6   6   53.32    2.59
  -2   6  -6   49.52    1.26
  -2  -6  -6   48.90    2.14
  -2  -6  -6   49.97    2.26
  -2  -6  -6   50.02    1.91
  -2  -6  -6   49.75    2.34
   2  -6   6   50.84    1.87
  -2  -6  -7   71.43    2.19
   2  -6   7   74.81    2.85
  -2   6  -7   70.64    1.46
  -2  -6  -7   74.41    2.45
   2  -6   7   73.42    2.09
  -2  -6  -7   73.41    2.65
  -2  -6  -7   73.28    2.53
   2  -6   8   20.95    2.36
   2  -6   8   18.70    1.38
  -2   6  -8   18.37    0.93
  -2  -6  -8   20.22    1.84
  -2  -6  -8   18.04    1.56
  -2  -6  -8   19.13    1.94
  -2  -6  -8   19.43    1.75
  -2  -6  -9    6.44    1.69
   2  -6   9    9.42    2.34
  -2  -6  -9    7.01    1.40
  -2   6  -9    6.63    0.77
  -2  -6  -9    6.75    1.68
  -2  -6  -9    7.05    1.60
   2  -6   9    5.50    1.17
   2  -6  10   28.05    2.54
  -2  -6 -10   27.23    1.81
   2  -6  10   24.96    1.45
  -2  -6 -10   29.39    1.99
  -2  -6 -10   26.72    2.04
  -2   6 -10   28.13    1.10
  -2  -6 -10   28.84    1.94
   2  -6  11    3.83    1.10
   2  -6  11    4.34    2.15
  -2   6 -11    3.60    0.76
  -2  -6 -11    3.95    1.66
  -2  -6 -11    3.56    1.44
  -2  -6 -11    4.42    1.54
  -2  -6 -11    3.96    1.74
   2  -6  12    1.02    2.28
  -2  -6 -12    0.12    1.41
  -2   6 -12   -0.11    0.71
   2  -6  12    0.10    1.01
  -2  -6 -12    0.15    1.61
  -2  -6 -12    1.10    1.72
  -2  -6 -12    1.36    1.47
  -2   6 -13    4.09    3.02
   2  -6  13    4.43    2.45
  -2  -6 -13    4.06    1.53
  -2   6 -13    4.21    0.79
   2  -6  13    3.94    1.10
  -2  -6 -13    4.11    1.60
  -2  -6 -13    3.86    1.71
  -2  -6 -13    4.15    1.53
   2  -6  14    1.76    2.33
  -2   6 -14    0.89    0.77
  -2  -6 -14    0.72    1.49
  -2  -6 -14    0.38    1.61
   2  -6  14    1.19    1.01
  -2  -6 -14    0.54    1.86
  -2  -6 -14    0.14    1.42
  -2   6 -14    0.83    2.98
   2  -6  15    3.84    2.60
  -2   6 -15    4.56    0.89
   2  -6  15    4.64    1.10
  -2  -6 -15    4.38    1.93
  -2   6 -15    3.71    3.10
  -2  -6 -15    5.45    1.64
  -2  -6 -15    4.28    1.54
  -2  -6 -15    4.66    1.69
   2  -6  16   13.99    2.58
  -2  -6 -16   12.43    2.04
  -2  -6 -16   12.30    1.74
  -2   6 -16    8.67    3.40
  -2  -6 -16   12.84    1.87
   2  -6  17    8.47    2.75
  -2  -6 -17    7.20    1.68
  -2  -6 -17    6.56    1.49
  -2   6 -17    7.01    3.28
  -2  -6 -17    7.15    2.11
  -2   6 -18    4.33    3.19
   2  -6  18    6.38    2.58
  -2  -6 -18    4.53    1.73
  -2  -6 -18    3.54    2.17
  -2  -6 -18    4.35    1.52
  -2  -6 -19    3.69    1.74
   2  -6  19    3.87    2.75
  -2   6 -19    2.81    3.44
  -2  -6 -19    3.20    2.17
   2  -6  20    2.08    2.49
  -2  -6 -20    0.87    1.58
  -2  -6 -20    1.60    2.06
  -2   6 -20    2.43    3.61
   2  -6  21    2.40    2.70
  -2   6 -21    1.20    3.66
  -2  -6 -21    2.45    1.61
  -2  -6 -21    0.42    2.14
   2  -6  22    6.50    2.77
  -2   6 -22    5.04    3.74
  -2  -6 -22    6.50    1.68
  -2  -6 -22    5.82    2.41
   2  -6  23   24.36    2.91
  -2  -6 -23   24.63    2.75
  -2  -6 -23   25.19    2.05
  -2   6 -23   19.67    4.05
  -2   6 -24   16.17    4.07
   2  -6  24   18.36    3.07
  -2  -6 -24   19.59    2.00
  -2  -6 -24   18.49    2.68
   2  -6  25   18.31    3.00
  -2   6 -25   14.68    4.17
  -2  -6 -25   23.76    2.99
  -2  -6 -25   18.70    2.08
  -2  -6 -26  145.49    4.46
  -2   6 -26  128.48    5.46
  -2  -6 -26  138.50    3.54
   2  -6  26  137.02    4.36
  -2   6 -27   12.21    3.78
  -2  -6 -27   18.69    2.94
   2  -6  27   13.40    2.91
  -2  -6 -27   18.63    2.02
   2  -6  28   13.37    2.93
  -2  -6 -28   15.43    1.87
  -2  -6 -28   14.17    2.78
  -2   6 -28   17.44    3.54
   2  -6  29    3.58    2.56
  -2  -6 -29    4.51    1.67
  -2  -6 -29    4.37    2.53
  -2   6 -29    5.15    3.55
   2  -6  30    4.34    2.56
  -2   6 -30    7.62    3.54
  -2  -6 -30    4.24    1.66
  -2  -6 -30    4.76    2.46
   2  -6  31    2.01    2.52
  -2   6 -31    1.93    3.33
  -2  -6 -31    0.61    2.40
  -2   6 -32    3.56    3.46
   2  -6  32    1.30    2.61
  -2  -6 -32    1.69    2.53
   2  -6  33    1.25    2.59
  -2  -6 -33    0.40    2.58
  -2   6 -33    2.42    3.43
   2  -6  34   21.99    2.87
  -2   6 -34   23.82    3.72
  -2  -6 -34   20.99    3.04
   2  -6  35    7.80    2.64
  -2   6 -35    6.63    3.61
  -2  -6 -35    7.92    2.78
   2  -6  36    7.53    2.63
  -2  -6 -36    6.10    2.73
  -2   6 -36    7.29    3.39
   2  -6  37    0.82    2.38
  -2  -6 -37    1.04    2.55
  -2   6 -37    2.10    3.42
   2  -6  38   -0.57    2.41
  -2   6 -38    0.16    3.24
  -2  -6 -38    0.57    2.60
   2  -6  39    1.59    2.40
  -2   6 -39    0.11    3.36
  -2  -6 -39    2.09    2.61
   2  -6  40    0.94    2.54
  -2   6 -40    0.98    3.23
  -2  -6 -40    1.17    2.57
  -2   6 -41    2.98    3.43
   2  -6  41    2.61    2.56
  -2  -6 -41    8.05    2.81
  -2   6 -42    8.94    3.37
   2  -6  42    8.97    2.62
  -2  -6 -42   11.36    2.91
  -2   6 -43    2.72    3.28
   2  -6  43    4.39    2.42
  -2  -6 -43    5.90    2.88
   2  -6  44    1.13    2.28
  -2  -6 -44   -0.12    2.74
  -2   6 -44   -0.36    3.24
  -2  -6 -45   -0.10    2.77
  -2   6 -45   -1.71    3.24
  -2  -6 -46   -1.12    2.76
  -2   6 -46    0.08    3.17
  -2   6 -47    1.62    3.07
   2  -7 -49    3.48    2.73
   2  -7 -48    1.03    2.03
   2  -7 -48   -1.78    2.68
   2  -7 -47    0.39    2.08
   2  -7 -47   -0.85    2.69
   2  -7 -46    3.40    2.09
   2  -7 -46    2.16    2.78
   2  -7 -45    1.25    2.75
   2  -7 -45    1.15    2.33
   2  -7 -44   15.60    2.62
   2  -7 -44   13.30    3.10
   2  -7 -43    7.13    2.95
   2  -7 -43    8.47    2.38
   2  -7 -42    1.74    2.17
   2  -7 -42   -1.80    2.69
  -2  -7  41    3.18    2.02
   2  -7 -41    5.27    2.23
   2  -7 -41    0.75    2.65
  -2  -7  40    8.89    2.21
   2  -7 -40   12.65    2.33
   2  -7 -40    9.22    2.91
  -2  -7  39    0.36    1.98
   2  -7 -39    1.69    2.18
   2  -7 -39   -1.15    2.68
  -2  -7  38   11.24    2.31
   2  -7 -38   13.29    2.32
   2  -7 -38   11.23    2.85
   2  -7 -37    1.24    2.20
  -2  -7  37   -0.12    2.15
   2  -7 -37   -0.79    2.58
  -2  -7  36   -0.50    2.05
   2  -7 -36    1.01    2.71
   2  -7 -36    0.35    2.08
  -2  -7  35    2.39    2.15
   2  -7 -35    3.01    2.19
   2  -7 -35    2.68    2.77
  -2  -7  34   11.90    2.32
   2  -7 -34   14.61    2.37
   2  -7 -34   11.37    2.98
   2  -7 -33    1.07    2.15
   2  -7 -33    0.73    2.77
  -2  -7  33    0.56    2.11
  -2  -7  32    0.67    2.09
   2  -7 -32    2.23    1.99
   2  -7 -32    1.91    2.76
   2  -7 -31    7.19    2.21
  -2  -7  31    8.66    2.39
   2  -7 -31    7.75    2.83
  -2  -7  30   -0.10    2.10
   2  -7 -30   -0.64    2.06
   2  -7 -30    0.70    2.77
  -2  -7  29    9.59    2.41
   2  -7 -29   10.41    2.27
   2  -7 -29   10.80    2.85
   2  -7 -28   29.98    3.11
  -2  -7  28   32.37    2.75
  -2  -7  27   17.10    2.54
   2  -7 -27   17.63    2.95
  -2  -7  26    4.72    2.32
   2  -7 -26    3.61    2.83
   2  -7 -25   38.69    3.36
  -2  -7  25   42.57    2.98
  -2  -7  24   14.88    2.60
   2  -7 -24   12.04    2.86
  -2  -7  23    3.24    2.28
   2  -7 -23    0.61    2.74
  -2  -7  22   16.27    2.41
   2   7 -22   13.94    2.14
   2  -7 -22   14.34    2.94
  -2  -7  21    0.62    2.35
   2   7 -21    0.90    1.83
   2  -7 -21    0.42    2.67
   2   7 -20    1.46    1.86
  -2  -7  20   -0.18    2.29
   2  -7 -20   -0.29    2.63
   2   7 -19   29.93    2.20
   2  -7 -19   27.41    3.02
  -2  -7  19   29.88    2.72
  -2  -7  18    7.29    2.44
   2   7 -18    5.93    1.89
   2  -7 -18    6.41    2.59
  -2  -7  17   13.04    2.45
   2  -7 -17   12.24    2.72
  -2  -7  16   32.91    1.52
  -2  -7  16   33.56    2.71
   2  -7 -16   35.63    2.91
  -2  -7  15    0.98    2.38
  -2  -7  15    0.18    0.99
   2  -7 -15    1.52    2.29
   2  -7 -14   18.64    2.55
  -2  -7  14   15.40    1.21
  -2  -7  14   21.63    2.63
   2  -7 -13   95.81    2.07
  -2  -7  13   99.95    2.15
   2  -7 -13  103.27    3.48
  -2  -7  13  101.73    3.47
   2  -7 -12    1.95    0.99
  -2   7  12    2.69    1.38
  -2  -7  12    2.08    0.92
   2  -7 -12    4.09    2.30
   2  -7 -11   46.40    1.72
   2  -7 -11   45.46    2.73
  -2  -7  11   45.04    1.55
  -2   7  11   44.77    1.94
  -2  -7  11   44.96    2.85
   2  -7 -10    0.77    1.16
  -2   7  10    0.60    1.24
  -2  -7  10    0.88    0.87
   2  -7 -10    1.61    1.88
  -2  -7  10    1.99    2.29
  -2  -7   9   16.86    2.42
  -2  -7   9   14.35    1.12
   2  -7  -9   14.85    2.25
  -2   7   9   14.69    1.40
   2  -7  -9   14.20    1.42
   2  -7  -8    2.16    1.27
   2  -7  -8    2.65    1.90
  -2   7   8    2.42    1.17
  -2  -7   8    1.92    0.92
  -2  -7   8    4.95    2.19
   2  -7  -7   26.71    1.68
  -2  -7   7   26.95    1.29
   2  -7  -7   29.74    2.36
  -2   7   7   27.22    1.45
  -2  -7   7   28.63    2.45
   2  -7  -6   14.40    1.58
  -2   7   6   15.91    1.26
  -2  -7   6   14.74    1.13
   2  -7  -6   16.02    2.07
  -2  -7   6   15.38    2.30
   2  -7  -5   18.84    1.74
  -2  -7   5   19.83    2.48
  -2  -7   5   18.20    1.12
   2  -7  -5   18.89    2.01
  -2   7   5   18.47    1.26
  -2  -7   5   20.96    2.44
  -2  -7   4  103.18    3.47
   2  -7  -4  104.06    2.73
  -2   7   4  101.61    2.07
  -2  -7   4  104.64    3.23
  -2  -7   4  100.32    2.07
   2  -7  -4  100.30    3.04
   2  -7  -3   33.81    2.03
  -2   7   3   32.22    1.33
  -2  -7   3   35.39    2.66
  -2  -7   3   31.89    1.41
   2  -7  -3   32.73    2.15
  -2  -7   3   34.32    2.53
  -2  -7   2   19.63    2.41
   2  -7  -2   19.54    1.90
   2  -7  -2   18.84    1.93
  -2  -7   2   18.06    1.24
  -2   7   2   17.67    1.10
  -2  -7   2   18.99    2.11
   2  -7  -1    1.14    1.65
  -2  -7   1    1.09    2.10
  -2   7   1    0.86    0.79
   2  -7  -1    0.62    1.71
  -2  -7   1    0.53    0.91
  -2  -7   1    2.34    1.89
   2  -7   0   83.55    2.70
   2  -7   0   84.45    2.79
  -2  -7   0   80.39    2.02
  -2   7   0   83.32    1.68
  -2  -7   0   78.99    2.94
  -2  -7   0   85.33    3.20
   2  -7   1   66.39    2.71
   2  -7   1   62.78    2.45
  -2   7  -1   57.89    1.40
  -2  -7  -1   60.02    1.84
  -2  -7  -1   63.97    2.95
  -2  -7  -1   60.45    2.73
   2  -7   2  236.22    4.20
  -2  -7  -2  234.52    4.51
  -2  -7  -2  231.84    3.28
   2  -7   2  232.42    3.89
  -2  -7  -2  233.31    4.27
   2  -7   3    9.08    2.08
  -2  -7  -3    6.76    1.20
   2  -7   3    6.55    1.50
  -2  -7  -3    6.22    2.21
  -2  -7  -3    6.22    1.97
   2  -7   4   27.75    2.28
  -2  -7  -4   29.62    1.59
   2  -7   4   28.26    1.81
  -2  -7  -4   28.21    2.47
  -2  -7  -4   26.32    2.23
   2  -7   5   14.18    2.26
  -2  -7  -5   14.82    1.42
   2  -7   5   13.69    1.56
  -2  -7  -5   14.03    2.00
  -2  -7  -5   15.32    2.18
   2  -7   6    1.03    2.08
  -2  -7  -6    0.46    1.80
   2  -7   6    0.74    1.34
  -2  -7  -6    0.78    1.62
  -2  -7  -6    0.97    1.18
   2  -7   7    0.90    2.19
  -2  -7  -7    1.00    1.24
  -2  -7  -7    1.11    1.83
  -2  -7  -7    0.81    1.47
   2  -7   7    0.40    1.32
  -2  -7  -7    0.73    1.71
   2  -7   8   54.15    2.09
   2  -7   8   61.41    2.99
  -2  -7  -8   58.06    2.57
  -2  -7  -8   60.69    2.76
  -2  -7  -8   52.51    2.43
  -2  -7  -8   53.87    2.09
   2  -7   9    8.75    2.44
  -2  -7  -9    7.48    1.42
  -2  -7  -9    8.62    2.04
  -2  -7  -9    7.43    1.87
   2  -7   9    7.05    1.37
  -2  -7  -9    8.12    1.80
   2  -7  10   10.26    2.54
  -2  -7 -10    8.63    1.93
   2  -7  10    9.70    1.45
  -2  -7 -10   10.52    1.50
  -2  -7 -10    8.15    1.88
  -2  -7 -10    9.79    1.69
   2  -7  11    1.32    2.45
   2  -7  11    0.44    1.26
  -2  -7 -11    0.11    1.84
  -2  -7 -11    0.34    1.36
  -2  -7 -11    0.55    1.83
  -2  -7 -11    0.75    1.59
   2  -7  12    1.57    2.41
   2  -7  12    0.87    1.22
  -2  -7 -12    0.38    1.60
  -2  -7 -12   -0.31    1.79
  -2  -7 -12    0.45    1.66
  -2  -7 -12    0.02    1.44
   2  -7  13    1.08    2.38
  -2  -7 -13    1.75    1.89
  -2  -7 -13    0.85    1.52
  -2  -7 -13   -0.02    1.82
  -2  -7 -13    0.63    1.56
   2  -7  13   -0.39    1.20
   2  -7  14   19.19    2.72
  -2  -7 -14   14.07    1.79
  -2  -7 -14   16.07    2.22
  -2  -7 -14   15.59    2.01
   2  -7  14   15.04    1.45
  -2   7 -14   15.89    3.21
   2  -7  15   30.09    3.12
  -2   7 -15   31.23    3.81
   2  -7  15   30.43    1.69
  -2  -7 -15   26.18    2.01
  -2  -7 -15   31.25    2.32
  -2  -7 -15   30.02    2.47
  -2  -7 -16    1.31    2.06
   2  -7  16    2.95    2.85
  -2  -7 -16    1.59    2.07
  -2   7 -16   -0.12    3.38
   2  -7  16    0.85    1.16
  -2  -7 -16    0.18    1.56
  -2  -7 -17   76.92    2.97
   2  -7  17   78.68    3.56
  -2  -7 -17   78.87    3.29
  -2  -7 -17   73.96    2.53
  -2   7 -17   73.18    4.13
   2  -7  18    2.95    2.92
  -2  -7 -18    3.87    2.38
  -2   7 -18    2.19    3.37
  -2  -7 -18    3.13    1.91
  -2  -7 -18    2.70    1.53
   2  -7  19   51.53    3.36
  -2   7 -19   47.17    4.12
  -2  -7 -19   49.63    2.55
  -2  -7 -19   50.05    2.25
  -2  -7 -19   53.07    3.07
  -2   7 -20    0.90    3.67
   2  -7  20    3.26    2.81
  -2  -7 -20   -0.43    2.38
  -2  -7 -20    1.19    1.83
  -2  -7 -20    1.61    1.41
   2  -7  21    1.66    2.76
  -2  -7 -21    1.22    1.80
  -2  -7 -21    1.85    2.39
  -2   7 -21    0.84    3.68
   2  -7  22   36.15    3.26
  -2   7 -22   36.93    4.23
  -2  -7 -22   38.75    2.43
  -2  -7 -22   44.30    3.01
   2  -7  23    1.13    2.78
  -2  -7 -23    5.70    2.01
  -2   7 -23    1.24    3.84
  -2  -7 -23    7.20    2.65
   2  -7  24   68.80    3.76
  -2  -7 -24   72.09    3.60
  -2  -7 -24   69.76    2.96
  -2   7 -24   65.15    4.72
   2  -7  25    2.30    2.70
  -2   7 -25    1.61    3.87
  -2  -7 -25   11.99    2.74
  -2  -7 -25    3.27    2.02
   2  -7  26   57.99    3.70
  -2  -7 -26   67.56    3.63
  -2  -7 -26   64.76    2.83
  -2   7 -26   62.32    4.57
  -2   7 -27    0.72    3.62
   2  -7  27    1.84    2.69
  -2  -7 -27    1.91    1.84
  -2  -7 -27    5.28    2.67
  -2   7 -28   25.69    4.06
   2  -7  28   23.88    3.14
  -2  -7 -28   28.38    3.01
  -2  -7 -28   28.00    2.30
   2  -7  29    0.87    2.71
  -2  -7 -29    2.78    1.66
  -2  -7 -29    4.10    2.54
  -2   7 -29    0.37    3.87
   2  -7  30    1.48    2.63
  -2  -7 -30    0.54    1.73
  -2  -7 -30    1.77    2.62
  -2   7 -30    3.50    3.73
   2  -7  31   -0.19    2.65
  -2  -7 -31    1.37    1.67
  -2  -7 -31    0.52    2.64
  -2   7 -31    2.26    3.43
   2  -7  32    4.89    2.80
  -2  -7 -32    4.29    2.56
  -2   7 -32    6.49    3.51
   2  -7  33    0.61    2.64
  -2  -7 -33    0.57    2.50
  -2   7 -33    1.22    3.53
   2  -7  34    6.31    2.65
  -2   7 -34    5.22    3.40
  -2  -7 -34    4.78    2.61
   2  -7  35    2.47    2.67
  -2   7 -35    3.85    3.43
  -2  -7 -35    2.88    2.60
   2  -7  36    4.66    2.72
  -2  -7 -36    4.97    2.88
  -2   7 -36    6.85    3.55
   2  -7  37   12.17    2.84
  -2   7 -37   11.00    3.54
  -2  -7 -37   12.71    2.99
   2  -7  38    7.40    2.77
  -2   7 -38    8.68    3.67
  -2  -7 -38    7.60    2.80
   2  -7  39    1.40    2.61
  -2   7 -39    1.87    3.42
  -2  -7 -39    0.17    2.76
   2  -7  40    3.16    2.58
  -2   7 -40    0.52    3.39
  -2  -7 -40    3.03    2.84
   2  -7  41   14.11    2.75
  -2   7 -41   14.28    3.67
  -2  -7 -41   12.86    3.10
   2  -7  42    3.62    2.40
  -2   7 -42    2.24    3.48
  -2  -7 -42    3.46    2.80
   2  -7  43    2.30    2.38
  -2  -7 -43    1.72    2.83
  -2   7 -43    1.85    3.35
  -2   7 -44    2.55    3.24
   2  -7  44    3.50    2.47
  -2  -7 -44    2.33    2.92
  -2   7 -45    0.01    3.13
   2  -7  45    2.88    2.28
  -2  -7 -45    3.04    2.90
   2  -7  46    2.15    2.33
  -2   7 -46   -0.36    3.17
   2  -8 -47    1.65    2.10
   2  -8 -47    2.20    2.51
   2  -8 -46    1.00    2.13
   2  -8 -46    3.88    2.61
   2  -8 -45   -0.13    2.26
   2  -8 -45    0.73    2.43
   2  -8 -44    3.04    2.21
   2  -8 -44    3.31    2.47
   2  -8 -43    7.91    2.33
   2  -8 -43    7.28    2.68
   2  -8 -42    0.02    2.22
  -2  -8  42   -0.37    2.11
   2  -8 -42    0.33    2.57
  -2  -8  41    0.74    2.07
   2  -8 -41   -0.82    2.11
   2  -8 -41    0.04    2.47
  -2  -8  40    5.33    2.17
   2  -8 -40    4.75    2.24
   2  -8 -40    5.89    2.51
  -2  -8  39    5.46    2.36
   2  -8 -39    6.20    2.43
   2  -8 -39    7.78    2.80
  -2  -8  38    6.57    2.28
   2  -8 -38    8.70    2.85
   2  -8 -38   10.02    2.44
  -2  -8  37   14.38    2.50
   2  -8 -37   13.56    2.51
   2  -8 -37   12.25    2.89
  -2  -8  36    0.59    2.17
   2  -8 -36    2.04    2.23
   2  -8 -36    1.76    2.66
  -2  -8  35    3.24    2.28
   2  -8 -35    4.01    2.18
   2  -8 -35    4.18    2.64
  -2  -8  34    0.56    2.17
   2  -8 -34    1.28    2.69
  -2  -8  33   12.21    2.48
   2  -8 -33   15.68    3.04
  -2  -8  32   13.58    2.56
   2  -8 -32   18.55    3.12
   2  -8 -31   25.54    3.21
  -2  -8  31   25.80    2.84
  -2  -8  30    4.47    2.44
   2  -8 -30    1.98    2.72
  -2  -8  29   12.35    2.55
   2  -8 -29   15.78    2.85
  -2  -8  28    2.33    2.43
   2  -8 -28    2.30    2.43
  -2  -8  27   14.33    2.68
   2  -8 -27   17.14    2.83
  -2  -8  26   11.81    2.70
   2  -8 -26   12.91    2.89
   2  -8 -25   97.95    4.04
  -2  -8  25   96.27    3.83
   2  -8 -24   12.46    2.89
  -2  -8  24   12.07    2.75
  -2  -8  23    1.55    2.37
   2  -8 -23    0.58    2.57
  -2  -8  22    1.35    2.44
   2  -8 -22    3.03    2.47
  -2  -8  21    4.47    2.45
   2  -8 -21    6.08    2.65
  -2  -8  20    1.29    2.26
   2   8 -20    2.91    1.90
   2  -8 -20    2.95    2.53
  -2  -8  19   -0.05    2.44
   2   8 -19    0.76    1.95
   2  -8 -19    1.56    2.37
  -2  -8  18    4.92    2.40
   2  -8 -18    4.77    2.58
   2  -8 -17   26.28    2.92
  -2  -8  17   29.97    3.02
   2  -8 -16   20.22    2.77
  -2  -8  16   26.50    2.82
   2  -8 -15   11.69    2.50
  -2  -8  15   11.77    2.64
   2  -8 -14    3.02    2.34
  -2  -8  14    2.30    2.37
   2  -8 -13   12.13    2.43
  -2   8  13   10.83    1.50
  -2  -8  13   10.92    2.39
  -2   8  12   -0.52    1.27
   2  -8 -12    1.07    2.20
  -2  -8  12    0.89    2.44
  -2   8  11    8.76    1.40
   2  -8 -11   11.07    2.42
  -2  -8  11    9.60    2.58
   2  -8 -11    9.80    1.28
   2  -8 -10    4.07    1.22
  -2   8  10    3.10    1.24
   2  -8 -10    3.81    2.17
  -2  -8  10    4.16    2.48
   2  -8  -9    0.11    1.23
  -2   8   9    0.20    1.11
   2  -8  -9    1.37    2.00
  -2  -8   9    1.22    2.35
   2  -8  -8    0.70    1.34
   2  -8  -8    0.26    2.15
  -2   8   8    0.43    1.06
  -2  -8   8    0.04    2.29
   2  -8  -7    8.84    1.43
   2  -8  -7    9.06    2.04
  -2  -8   7    8.76    2.41
   2  -8  -6   11.72    1.67
  -2  -8   6   11.86    2.45
   2  -8  -6   11.47    2.22
  -2  -8   6   11.95    2.40
   2  -8  -5    4.57    1.63
  -2  -8   5    6.88    2.43
   2  -8  -5    5.47    2.04
  -2  -8   5    6.81    2.20
  -2  -8   4    8.78    2.17
   2  -8  -4    6.90    1.62
  -2  -8   4    9.96    2.49
  -2  -8   4    7.87    0.95
   2  -8  -4    7.47    1.97
   2  -8  -3    8.26    1.66
  -2  -8   3    9.68    1.03
   2  -8  -3    7.88    1.83
  -2  -8   3   10.41    2.49
  -2  -8   3    8.98    2.24
   2  -8  -2    5.05    1.72
  -2  -8   2    5.15    0.94
  -2  -8   2    6.49    2.00
  -2  -8   2    6.21    2.47
   2  -8  -2    4.65    1.74
   2  -8  -1    6.12    1.88
  -2  -8   1    6.96    2.49
  -2  -8   1    5.85    1.00
   2  -8  -1    5.80    1.80
  -2  -8   1    6.35    2.13
   2  -8   0   -0.05    1.86
  -2  -8   0    0.44    0.90
  -2  -8   0    1.33    2.32
  -2  -8   0    0.39    1.83
   2  -8   0    0.19    1.72
   2  -8   1    7.21    1.89
  -2  -8  -1    8.60    1.10
  -2  -8  -1    7.22    2.28
  -2  -8  -1    7.99    2.04
   2  -8   1    7.02    1.82
   2  -8   2   15.55    2.24
  -2  -8  -2   14.76    1.27
  -2  -8  -2   18.05    2.51
  -2  -8  -2   15.46    2.20
   2  -8   2   15.88    1.83
   2  -8   3   12.17    2.11
  -2  -8  -3   14.24    2.51
  -2  -8  -3   11.88    1.28
   2  -8   3   12.53    1.85
  -2  -8  -3   11.87    2.09
   2  -8   4   15.41    2.30
  -2  -8  -4   14.84    1.31
   2  -8   4   15.69    1.84
  -2  -8  -4   14.63    2.46
  -2  -8  -4   13.38    2.08
   2  -8   5    9.56    2.24
  -2  -8  -5    8.34    1.26
  -2  -8  -5    8.23    2.13
   2  -8   5    8.58    1.64
  -2  -8  -5    7.46    1.98
   2  -8   6   -0.42    2.08
  -2  -8  -6    0.17    1.11
  -2  -8  -6    0.17    2.21
   2  -8   6    0.26    1.53
  -2  -8  -6    0.99    1.85
   2  -8   7    0.75    2.20
  -2  -8  -7    1.90    2.18
   2  -8   7    0.87    1.50
  -2  -8  -7    0.08    1.20
  -2  -8  -7    0.45    1.83
   2  -8   8   30.50    2.72
  -2  -8  -8   33.38    1.78
   2  -8   8   27.22    1.92
  -2  -8  -8   34.79    2.66
  -2  -8  -8   29.13    2.24
   2  -8   9    2.06    2.43
  -2  -8  -9    0.71    2.06
  -2  -8  -9    0.65    1.30
   2  -8   9    0.18    1.41
  -2  -8  -9    0.94    1.71
   2  -8  10   29.87    2.85
  -2  -8 -10   24.62    1.78
  -2  -8 -10   26.22    2.41
   2  -8  10   25.33    1.84
  -2  -8 -10   32.97    2.69
  -2  -8 -10   24.99    2.17
   2  -8  11   56.58    3.37
  -2  -8 -11   51.68    2.76
  -2  -8 -11   51.22    2.46
  -2  -8 -11   52.48    2.82
   2  -8  11   51.24    2.27
   2  -8  12  111.70    4.05
   2  -8  12  104.18    2.85
  -2  -8 -12  109.10    3.49
  -2  -8 -12  103.42    3.10
  -2  -8 -12  112.16    3.68
  -2  -8 -13   35.31    2.33
   2  -8  13   32.86    1.96
   2  -8  14  239.05    5.30
  -2  -8 -14  233.75    4.83
   2  -8  14  227.86    3.88
  -2  -8 -14  240.84    4.78
  -2  -8 -14  228.86    4.17
   2  -8  15    2.17    1.42
  -2  -8 -15    4.24    2.43
  -2  -8 -15    3.77    2.26
  -2  -8 -15    2.47    1.54
   2  -8  16    8.52    2.77
  -2  -8 -16    7.61    2.20
  -2  -8 -16    6.48    2.18
  -2  -8 -16    6.41    1.58
  -2   8 -16    8.63    3.58
   2  -8  17   13.97    3.04
  -2  -8 -17   13.95    2.43
  -2  -8 -17   12.50    2.27
  -2  -8 -17   12.28    1.75
  -2   8 -17   14.77    3.60
  -2  -8 -18   13.12    2.26
   2  -8  18   11.79    3.02
  -2   8 -18   12.48    3.49
  -2  -8 -18   12.20    2.48
  -2  -8 -18   11.99    1.73
   2  -8  19    2.88    2.87
  -2  -8 -19    4.54    2.21
  -2  -8 -19    2.93    2.50
  -2   8 -19    4.79    3.42
   2  -8  20  107.81    4.28
  -2   8 -20  105.36    4.89
  -2  -8 -20  109.01    3.63
  -2  -8 -20  108.76    3.98
   2  -8  21   11.28    3.14
  -2   8 -21   10.47    3.75
  -2  -8 -21   12.62    2.68
  -2  -8 -21   11.50    2.34
  -2   8 -22    0.14    3.50
   2  -8  22    0.35    2.70
  -2  -8 -22    0.44    1.90
  -2  -8 -22    0.86    2.33
   2  -8  23    0.45    2.86
  -2  -8 -23    1.43    2.25
  -2  -8 -23    0.34    1.83
  -2   8 -23    0.72    3.37
   2  -8  24    2.39    2.74
  -2  -8 -24    1.40    1.95
  -2  -8 -24    1.53    2.35
  -2   8 -24    0.21    3.44
  -2   8 -25    4.23    3.50
   2  -8  25    2.53    2.84
  -2  -8 -25    2.42    2.42
  -2  -8 -25    3.74    1.99
   2  -8  26    3.68    2.75
  -2   8 -26    3.35    3.74
  -2  -8 -26    3.12    1.84
  -2  -8 -26    4.60    2.36
   2  -8  27   -0.57    2.78
  -2   8 -27   -1.23    3.73
  -2  -8 -27    0.09    2.50
  -2  -8 -27    0.75    1.89
   2  -8  28   -0.20    2.62
  -2   8 -28   -0.66    3.91
  -2  -8 -28    0.18    1.82
  -2  -8 -28   -0.86    2.34
  -2   8 -29   -2.11    3.72
   2  -8  29    0.88    2.81
  -2  -8 -29    0.52    2.57
  -2  -8 -29   -0.46    1.79
  -2   8 -30    0.46    3.68
   2  -8  30   -0.93    2.66
  -2  -8 -30    0.32    2.50
  -2  -8 -30    0.54    1.75
   2  -8  31    0.63    2.84
  -2  -8 -31    2.02    1.90
  -2  -8 -31    1.37    2.60
  -2   8 -31    1.89    3.79
   2  -8  32    1.89    2.72
  -2  -8 -32    2.93    1.74
  -2  -8 -32    4.82    2.71
  -2   8 -32    5.07    3.71
   2  -8  33    0.57    2.70
  -2  -8 -33   -0.30    2.49
  -2   8 -33    2.26    3.27
   2  -8  34    2.35    2.68
  -2   8 -34    3.57    3.49
  -2  -8 -34    0.99    2.58
   2  -8  35   -2.28    2.64
  -2  -8 -35    0.38    2.66
  -2   8 -35    1.74    3.62
  -2  -8 -36    0.22    2.63
   2  -8  36    0.03    2.56
  -2   8 -36   -0.36    3.43
   2  -8  37    0.61    2.57
  -2   8 -37    1.12    3.66
  -2  -8 -37    0.48    2.64
   2  -8  38    2.44    2.63
  -2   8 -38    2.39    3.46
  -2  -8 -38    3.72    2.66
   2  -8  39    4.28    2.65
  -2   8 -39    5.23    3.44
  -2  -8 -39    3.70    2.85
   2  -8  40   25.91    3.15
  -2   8 -40   27.43    4.18
  -2  -8 -40   28.15    3.38
   2  -8  41    3.22    2.54
  -2  -8 -41    5.88    2.92
  -2   8 -41    1.61    3.47
  -2   8 -42   -1.39    3.40
   2  -8  42    3.32    2.54
  -2  -8 -42    2.93    2.89
   2  -8  43   -0.40    2.49
  -2   8 -43    1.46    3.35
  -2  -8 -43    1.46    2.82
   2  -8  44    1.82    2.55
  -2   8 -44    2.77    3.31
   2  -8  45   10.72    2.74
   2  -8  46    5.97    2.59
   2  -8  47   -0.33    2.42
   2  -9 -44    2.41    2.61
  -2  -9  44    2.80    2.23
  -2  -9  43    3.72    2.23
   2  -9 -43    1.37    2.52
  -2  -9  42    5.47    2.30
   2  -9 -42    4.61    2.66
  -2  -9  41   16.11    2.71
   2  -9 -41   16.21    3.03
  -2  -9  40    1.61    2.36
   2  -9 -40    0.30    2.65
  -2  -9  39    0.18    2.37
   2  -9 -39    0.81    2.55
  -2  -9  38    0.46    2.27
   2  -9 -38    2.31    2.61
  -2  -9  37   11.51    2.62
   2  -9 -37   11.45    2.84
  -2  -9  36    0.56    2.30
   2  -9 -36    1.00    2.65
  -2  -9  35    2.46    2.27
   2  -9 -35    4.39    2.66
  -2  -9  34    5.72    2.44
   2  -9 -34    4.42    2.63
  -2  -9  33   -0.06    2.34
   2  -9 -33    1.24    2.50
  -2  -9  32    3.62    2.46
   2  -9 -32    2.37    2.54
  -2  -9  31   -0.09    2.46
   2  -9 -31    0.95    2.47
  -2  -9  30    2.07    2.45
   2  -9 -30    3.03    2.59
  -2  -9  29    3.15    2.49
   2  -9 -29    5.56    2.81
  -2  -9  28    2.26    2.52
   2  -9 -28    4.82    2.66
  -2  -9  27    1.55    2.47
   2  -9 -27    2.25    2.45
  -2  -9  26   10.75    2.66
   2  -9 -26   11.35    2.91
  -2  -9  25    3.71    2.54
   2  -9 -25    3.36    2.62
  -2  -9  24   10.20    2.64
   2  -9 -24    9.60    2.69
  -2  -9  23   -0.54    2.39
   2  -9 -23    0.82    2.66
  -2  -9  22   11.33    2.66
   2  -9 -22   11.77    2.74
  -2  -9  21   17.73    2.84
   2  -9 -21   15.82    2.90
  -2  -9  20    9.49    2.61
   2  -9 -20    7.94    2.71
   2  -9 -19   19.44    2.74
  -2  -9  19   20.01    2.90
  -2  -9  18    3.23    2.62
   2  -9 -18    2.77    2.57
  -2  -9  17    0.73    2.46
   2  -9 -17    0.41    2.53
   2  -9 -16    3.73    2.62
  -2  -9  16    3.56    2.72
   2  -9 -15   26.26    2.95
  -2  -9  15   30.45    2.95
   2  -9 -14   17.74    2.75
  -2  -9  14   28.14    3.16
   2  -9 -13  158.92    4.48
  -2  -9  13  148.87    4.55
   2  -9 -12    3.97    2.74
  -2  -9  12   17.75    3.00
   2  -9 -11   26.61    2.93
  -2  -9  11   27.17    2.89
   2  -9 -10   38.35    3.02
  -2  -9  10   40.53    3.15
   2  -9 -10   36.08    1.88
   2  -9  -9   14.82    2.43
  -2  -9   9   16.23    2.74
   2  -9  -9   12.87    1.49
   2  -9  -8    2.94    1.49
   2  -9  -8    2.56    2.27
  -2  -9   8    3.96    2.54
  -2  -9   7   26.24    2.88
   2  -9  -7   25.98    2.57
  -2  -9   7   26.94    2.83
   2  -9  -7   25.04    1.90
  -2  -9   6    1.42    2.29
   2  -9  -6    2.37    1.51
  -2  -9   6    1.43    2.36
   2  -9  -6    2.95    2.26
   2  -9  -5    3.19    1.47
  -2  -9   5    3.64    2.52
   2  -9  -5    3.05    2.08
  -2  -9   5    4.56    2.31
   2  -9  -4    6.31    1.69
  -2  -9   4    8.97    2.63
   2  -9  -4    6.75    2.08
  -2  -9   4    7.78    2.21
   2  -9  -3    1.23    1.68
  -2  -9   3    1.46    2.50
   2  -9  -3    0.00    2.03
  -2  -9   3    0.31    2.10
   2  -9  -2    0.54    1.72
  -2  -9   2    1.37    2.38
   2  -9  -2   -0.28    1.96
  -2  -9   2    0.36    2.25
   2  -9  -1   18.27    2.06
   2  -9  -1   17.17    2.18
  -2  -9   1   20.98    2.86
  -2  -9   1   17.66    2.37
   2  -9   0    5.98    1.91
  -2  -9   0    7.01    2.58
   2  -9   0    6.06    1.91
  -2  -9   0    6.15    2.24
   2  -9   1    3.00    2.06
  -2  -9  -1    4.44    2.41
   2  -9   1    4.52    1.90
  -2  -9  -1    6.45    2.06
   2  -9   2    7.25    2.11
  -2  -9  -2    8.68    2.61
   2  -9   2    6.31    1.98
  -2  -9  -2    6.97    2.14
   2  -9   3   17.44    2.35
   2  -9   3   14.18    2.08
  -2  -9  -3   16.13    2.60
  -2  -9  -3   14.08    2.23
   2  -9   4   -0.67    2.13
   2  -9   4    0.09    1.65
  -2  -9  -4    0.00    2.44
  -2  -9  -4    0.32    1.94
   2  -9   5    0.57    2.25
  -2  -9  -5    0.97    2.35
   2  -9   5    0.95    1.77
  -2  -9  -5    0.69    1.92
   2  -9   6   16.61    2.43
  -2  -9  -6   19.77    2.67
  -2  -9  -6   17.83    2.24
   2  -9   6   18.17    1.93
   2  -9   7    0.24    2.37
  -2  -9  -7    1.19    2.19
   2  -9   7    1.29    1.77
  -2  -9  -7    0.78    1.89
   2  -9   8   16.44    2.74
  -2  -9  -8   21.09    2.75
   2  -9   8   17.97    1.96
  -2  -9  -8   16.85    2.11
   2  -9   9    9.53    2.56
  -2  -9  -9   10.13    2.43
   2  -9   9    7.08    1.69
  -2  -9  -9    7.33    1.85
   2  -9  10   11.80    2.62
   2  -9  10   11.35    1.76
  -2  -9 -10   11.81    2.41
  -2  -9 -10   11.35    1.96
   2  -9  11   19.03    2.77
  -2  -9 -11   16.94    2.56
   2  -9  11   15.82    1.86
  -2  -9 -11   13.54    2.02
  -2  -9 -12    4.00    2.38
   2  -9  12    1.07    2.57
   2  -9  12   -0.24    1.61
  -2  -9 -12    0.43    1.61
   2  -9  13   20.62    2.88
   2  -9  13   17.71    1.90
  -2  -9 -13   24.69    2.62
  -2  -9 -13   19.74    2.08
   2  -9  14    4.15    2.66
   2  -9  14    3.31    1.51
  -2  -9 -14    5.82    2.21
  -2  -9 -14    2.93    1.66
  -2  -9 -14    3.00    2.24
   2  -9  15   14.30    2.81
  -2  -9 -15   15.71    2.39
  -2  -9 -15   14.42    2.28
  -2  -9 -15   13.31    1.84
   2  -9  16    2.76    2.70
  -2  -9 -16    2.93    2.29
  -2  -9 -16    3.39    2.15
  -2  -9 -16    1.47    1.65
   2  -9  17   10.74    2.91
  -2  -9 -17   13.70    2.50
  -2  -9 -17   12.91    2.26
  -2   9 -17   12.51    3.68
  -2   9 -18    4.81    3.56
   2  -9  18    4.46    2.92
  -2  -9 -18    2.87    2.24
  -2  -9 -18    3.71    2.06
  -2  -9 -19    7.00    2.26
   2  -9  19    6.41    2.91
  -2  -9 -19    7.29    2.11
  -2   9 -19    6.73    3.61
   2  -9  20    3.95    2.78
  -2  -9 -20    4.21    2.24
  -2  -9 -20    5.64    2.08
  -2   9 -20    7.15    3.65
   2  -9  21    0.38    2.73
  -2  -9 -21    0.49    2.22
  -2  -9 -21    1.09    2.08
  -2   9 -21    1.84    3.64
   2  -9  22   -0.93    2.91
  -2   9 -22    0.12    3.61
  -2  -9 -22    0.73    2.14
  -2  -9 -22    0.06    2.28
  -2   9 -23    1.57    3.71
   2  -9  23    2.59    2.80
  -2  -9 -23    1.58    2.35
  -2  -9 -23    1.25    2.05
   2  -9  24   -0.44    2.74
  -2  -9 -24    1.00    2.45
  -2  -9 -24    1.51    2.05
  -2   9 -24    2.72    3.73
   2  -9  25    4.96    3.00
  -2   9 -25    6.38    3.63
  -2  -9 -25    8.54    2.50
  -2  -9 -25    6.93    2.21
   2  -9  26    7.26    2.98
  -2  -9 -26   11.57    2.64
  -2   9 -26    9.29    3.66
  -2  -9 -26    8.70    2.09
   2  -9  27    9.31    3.17
  -2   9 -27    9.23    3.71
  -2  -9 -27    9.91    2.21
  -2  -9 -27    9.12    2.76
   2  -9  28   -0.30    2.82
  -2   9 -28    0.83    3.72
  -2  -9 -28    1.17    2.46
  -2  -9 -28    1.14    1.90
   2  -9  29    3.40    2.91
  -2   9 -29    1.97    3.84
  -2  -9 -29    3.54    2.59
  -2  -9 -29    4.10    2.11
  -2   9 -30   -0.88    3.72
   2  -9  30    0.76    2.78
  -2  -9 -30    1.58    2.49
  -2  -9 -30   -0.32    1.84
  -2   9 -31   -0.69    3.82
   2  -9  31    0.69    2.75
  -2  -9 -31    3.00    2.70
  -2  -9 -31    1.13    1.99
   2  -9  32    8.09    2.85
  -2  -9 -32    9.14    2.75
  -2   9 -32    4.18    4.03
  -2  -9 -32    7.67    2.15
  -2  -9 -33   13.71    2.79
   2  -9  33   13.95    3.13
  -2  -9 -33   12.50    2.11
  -2   9 -33    9.92    4.02
   2  -9  34    1.68    2.73
  -2   9 -34    1.63    3.60
  -2  -9 -34    1.93    2.60
   2  -9  35    1.57    2.68
  -2  -9 -35    3.75    2.63
  -2   9 -35    1.91    3.72
  -2   9 -36    2.57    3.60
   2  -9  36    2.76    2.54
  -2  -9 -36    3.80    2.58
   2  -9  37   -0.93    2.58
  -2  -9 -37    1.14    2.59
  -2   9 -37    2.45    3.49
  -2   9 -38   -0.35    3.56
  -2  -9 -38   -0.03    2.66
   2  -9  38   -0.14    2.59
   2  -9  39    0.51    2.63
  -2   9 -39   -0.20    3.56
  -2  -9 -39   -1.57    2.67
   2  -9  40    3.35    2.72
  -2  -9 -40    1.95    2.77
  -2   9 -40    0.10    3.46
   2  -9  41    4.99    2.62
  -2   9 -41    6.88    3.50
  -2  -9 -41    7.13    2.96
   2  -9  42    5.25    2.72
  -2   9 -42    4.57    3.45
   2  -9  43    2.38    2.65
  -2 -10  44    0.14    2.31
  -2 -10  43    2.07    2.26
  -2 -10  42    9.34    2.65
   2 -10 -41   -0.86    2.61
  -2 -10  41    1.02    2.43
  -2 -10  40    5.60    2.56
   2 -10 -40    3.86    2.61
  -2 -10  39    2.92    2.46
   2 -10 -39    1.69    2.55
  -2 -10  38    0.55    2.45
   2 -10 -38    0.89    2.71
  -2 -10  37   -0.87    2.48
   2 -10 -37   -0.67    2.77
  -2 -10  36    1.32    2.36
   2 -10 -36    1.32    2.70
  -2 -10  35    2.59    2.45
   2 -10 -35    2.53    2.56
  -2 -10  34   -0.21    2.38
   2 -10 -34    0.18    2.52
  -2 -10  33    1.79    2.46
   2 -10 -33    0.81    2.53
  -2 -10  32   -0.16    2.51
   2 -10 -32   -0.80    2.56
  -2 -10  31   -0.30    2.47
   2 -10 -31    1.85    2.74
  -2 -10  30    1.31    2.52
   2 -10 -30    1.13    2.67
  -2 -10  29    2.44    2.62
   2 -10 -29    4.72    2.56
  -2 -10  28    0.79    2.57
   2 -10 -28    1.38    2.51
  -2 -10  27    0.90    2.63
   2 -10 -27    1.60    2.65
  -2 -10  26    4.48    2.73
   2 -10 -26    5.45    2.69
  -2 -10  25   11.42    2.84
   2 -10 -25    9.90    2.86
  -2 -10  24    2.57    2.58
   2 -10 -24    4.70    2.76
  -2 -10  23    1.55    2.57
   2 -10 -23    3.53    2.62
  -2 -10  22   -0.61    2.55
   2 -10 -22    1.31    2.60
  -2 -10  21    1.01    2.62
   2 -10 -21    1.62    2.65
  -2 -10  20    9.78    2.67
   2 -10 -20   10.13    2.66
  -2 -10  19    8.16    2.68
   2 -10 -19    8.08    2.84
   2 -10 -18    5.85    2.72
  -2 -10  18    5.45    2.65
   2 -10 -17    2.06    2.53
  -2 -10  17    8.62    2.73
   2 -10 -16   51.20    3.34
  -2 -10  16   53.56    3.53
   2 -10 -15    3.36    2.54
  -2 -10  15    5.01    2.68
   2 -10 -14   13.05    2.61
  -2 -10  14   12.63    2.89
   2 -10 -13   23.84    2.80
  -2 -10  13   23.07    2.97
   2 -10 -12   16.32    2.70
  -2 -10  12   19.65    2.79
   2 -10 -11    1.21    2.25
  -2 -10  11    2.09    2.57
   2 -10 -10   15.48    2.57
  -2 -10  10   16.33    2.80
   2 -10  -9    8.89    2.57
  -2 -10   9   10.26    2.60
   2 -10  -8    0.17    1.42
   2 -10  -8    0.19    2.38
  -2 -10   7   51.85    3.42
  -2 -10   7   50.89    3.17
   2 -10  -7   49.69    2.95
   2 -10  -7   50.94    2.40
   2 -10  -6   10.07    1.77
  -2 -10   6   12.32    2.57
  -2 -10   6   11.30    2.86
   2 -10  -6   10.26    2.44
   2 -10  -5    0.44    1.52
  -2 -10   5    1.53    2.44
  -2 -10   5    2.36    2.30
   2 -10  -5    0.31    2.07
   2 -10  -4    1.31    1.72
   2 -10  -4    0.30    2.19
  -2 -10   4    1.08    2.63
  -2 -10   4    0.81    2.26
   2 -10  -3   -0.43    1.75
  -2 -10   3    1.35    2.57
   2 -10  -3    1.12    1.95
  -2 -10   3   -0.80    2.27
   2 -10  -2    0.80    1.78
  -2 -10   2    0.58    2.52
   2 -10  -2   -0.22    2.03
  -2 -10   2    1.14    2.30
  -2 -10   1    4.11    2.18
   2 -10  -1    4.99    1.96
  -2 -10   1    5.25    2.72
   2 -10  -1    4.45    2.12
   2 -10   0    2.77    1.86
   2 -10   0    2.33    2.01
  -2 -10   0    2.53    2.50
  -2 -10   0    3.86    2.21
   2 -10   1   11.86    2.11
  -2 -10  -1   14.56    2.88
   2 -10   1   13.23    2.18
  -2 -10  -1   13.81    2.32
   2 -10   2    1.50    2.07
  -2 -10  -2    1.79    2.50
   2 -10   2    0.49    1.96
  -2 -10  -2    1.44    2.10
   2 -10   3    0.09    1.96
  -2 -10  -3    0.73    2.08
  -2 -10  -3    2.70    2.62
   2 -10   3    0.41    1.94
   2 -10   4    0.69    2.18
  -2 -10  -4    2.09    2.58
   2 -10   4    1.16    1.91
  -2 -10  -4    0.32    2.10
   2 -10   5   17.61    2.36
  -2 -10  -5   16.87    2.67
  -2 -10  -5   16.73    2.23
   2 -10   5   16.10    2.12
   2 -10   6    0.91    2.18
  -2 -10  -6    1.18    2.61
   2 -10   6    1.08    1.68
  -2 -10  -6   -0.53    1.86
   2 -10   7    0.62    1.75
   2 -10   7    2.22    2.18
  -2 -10  -7    1.74    1.99
  -2 -10  -7    2.39    2.51
   2 -10   8   11.57    2.49
  -2 -10  -8   10.01    2.13
   2 -10   8   11.17    1.99
  -2 -10  -8   12.31    2.51
   2 -10   9   12.99    2.62
   2 -10   9   13.20    2.01
  -2 -10  -9   15.42    2.68
  -2 -10  -9   13.57    2.16
   2 -10  10   11.60    2.61
  -2 -10 -10    9.24    2.62
   2 -10  10   10.16    1.95
  -2 -10 -10    7.93    1.96
   2 -10  11   -0.26    2.40
   2 -10  11    0.13    1.68
  -2 -10 -11    0.57    2.44
  -2 -10 -11   -0.08    1.69
   2 -10  12    0.14    2.45
  -2 -10 -12    0.95    2.38
  -2 -10 -12    0.74    1.74
   2 -10  12    0.93    1.61
   2 -10  13    2.20    2.60
   2 -10  13    1.69    1.67
  -2 -10 -13    1.41    1.83
   2 -10  14   53.15    3.42
  -2 -10 -14   54.95    3.23
   2 -10  14   48.94    2.54
  -2 -10 -14   48.20    2.50
   2 -10  15    6.73    2.69
  -2 -10 -15    8.99    2.45
   2 -10  16    6.51    2.70
  -2 -10 -16    7.00    2.35
   2 -10  17   10.97    2.76
  -2 -10 -17    8.44    2.41
  -2  10 -17   11.35    3.55
   2 -10  18    0.71    2.65
  -2 -10 -18    2.37    2.34
  -2  10 -18    1.58    3.35
   2 -10  19    7.94    2.85
  -2 -10 -19    6.49    2.34
  -2 -10 -19    7.32    2.42
  -2  10 -19    6.35    3.50
   2 -10  20    5.05    2.91
  -2 -10 -20    6.83    2.39
  -2 -10 -20    3.87    2.16
  -2  10 -20    5.98    3.51
   2 -10  21    0.26    2.77
  -2 -10 -21   -0.43    2.26
  -2 -10 -21    0.16    2.01
  -2  10 -21    2.50    3.63
   2 -10  22    2.74    2.61
  -2  10 -22    0.39    3.60
  -2 -10 -22    2.12    2.19
  -2 -10 -22    0.31    2.28
   2 -10  23    4.83    2.74
  -2  10 -23    5.13    3.75
  -2 -10 -23    3.75    2.24
  -2 -10 -23    5.69    2.61
   2 -10  24    4.01    2.89
  -2 -10 -24    5.07    2.62
  -2 -10 -24    5.28    2.16
  -2  10 -24    5.79    3.73
   2 -10  25    9.11    2.91
  -2 -10 -25    9.00    2.41
  -2  10 -25    6.93    3.63
  -2 -10 -25   10.31    2.71
   2 -10  26    4.32    2.82
  -2 -10 -26    4.18    2.60
  -2 -10 -26    1.97    2.10
  -2  10 -26    3.90    3.67
   2 -10  27    5.67    2.86
  -2 -10 -27    6.76    2.71
  -2 -10 -27    5.70    2.21
  -2  10 -27    8.09    3.93
   2 -10  28    0.60    2.67
  -2 -10 -28    0.16    2.40
  -2  10 -28   -1.34    3.95
  -2 -10 -28   -0.15    1.95
   2 -10  29    2.21    2.70
  -2 -10 -29   -1.12    2.51
  -2 -10 -29    0.72    2.14
  -2  10 -29    0.31    3.85
  -2 -10 -30    0.77    2.53
   2 -10  30    0.18    2.83
  -2  10 -30   -0.92    3.78
  -2 -10 -30    1.26    1.96
   2 -10  31   -1.29    2.71
  -2  10 -31   -0.51    4.01
  -2 -10 -31    1.52    2.05
  -2 -10 -31   -0.04    2.57
  -2  10 -32    1.05    3.93
   2 -10  32    2.26    2.90
  -2 -10 -32    2.45    2.02
  -2 -10 -32    0.28    2.58
  -2  10 -33    4.15    3.82
   2 -10  33    1.58    2.88
  -2 -10 -33    0.65    2.74
  -2 -10 -33    2.78    2.05
   2 -10  34    3.15    2.88
  -2 -10 -34    1.95    2.67
  -2  10 -34    1.05    3.85
   2 -10  35    2.87    2.80
  -2 -10 -35    1.92    2.54
  -2  10 -35    2.59    3.70
   2 -10  36    1.56    2.65
  -2 -10 -36    0.10    2.71
  -2  10 -36    3.24    3.66
   2 -10  37    3.29    2.69
  -2 -10 -37    0.02    2.64
  -2  10 -37    3.74    3.75
   2 -10  38    1.77    2.77
  -2  10 -38    2.00    3.56
  -2 -10 -38    1.73    2.84
  -2  10 -39   30.36    4.23
   2 -10  39   29.47    3.51
   2 -11 -38    6.51    2.78
  -2 -11  38    4.79    2.65
   2 -11 -37    1.51    2.91
  -2 -11  37    1.65    2.51
  -2 -11  36   -0.27    2.45
   2 -11 -36    0.25    2.75
  -2 -11  35    2.00    2.58
   2 -11 -35    3.20    2.78
  -2 -11  34    5.52    2.80
   2 -11 -34    7.28    2.84
  -2 -11  33    4.24    2.56
   2 -11 -33    6.70    2.86
  -2 -11  32   -0.76    2.45
   2 -11 -32    1.74    2.92
  -2 -11  31    1.85    2.55
   2 -11 -31    1.73    2.86
  -2 -11  30    8.02    2.72
   2 -11 -30   10.61    2.99
  -2 -11  29    2.31    2.71
   2 -11 -29    2.28    2.72
  -2 -11  28    0.61    2.68
   2 -11 -28    1.36    2.73
  -2 -11  27   -0.21    2.53
   2 -11 -27    0.85    2.75
  -2 -11  26    5.02    2.64
   2 -11 -26    3.46    2.65
  -2 -11  25   18.73    2.99
   2 -11 -25   15.83    3.11
  -2 -11  24    3.53    2.73
   2 -11 -24    1.22    2.69
  -2 -11  23    2.44    2.72
   2 -11 -23    1.87    2.85
   2 -11 -22    0.83    2.59
  -2 -11  22    1.41    2.70
   2 -11 -21    0.71    2.83
  -2 -11  21    1.39    2.53
   2 -11 -20    0.97    2.60
  -2 -11  20    1.23    2.65
   2 -11 -19   28.79    3.13
  -2 -11  19   29.54    3.30
   2 -11 -18   22.74    3.14
  -2 -11  18   22.81    3.04
   2 -11 -17    1.44    2.63
  -2 -11  17    0.55    2.65
   2 -11 -16    9.25    2.69
  -2 -11  16   10.00    2.84
   2 -11 -15    1.48    2.48
  -2 -11  15    0.62    2.59
  -2 -11  14    0.91    2.54
   2 -11 -14    0.66    2.37
   2 -11 -13    2.64    2.38
  -2 -11  13    2.47    2.67
   2 -11 -12    3.59    2.39
  -2 -11  12    6.26    2.62
   2 -11 -11    1.41    2.28
  -2 -11  11    0.73    2.51
   2 -11 -10    1.48    2.31
  -2 -11  10    3.55    2.60
   2 -11  -9    7.40    2.46
  -2 -11   9   10.95    2.63
   2 -11  -8    1.26    2.38
  -2 -11   8    4.45    2.54
  -2 -11   7   11.32    2.74
   2 -11  -7    9.51    2.44
  -2 -11   7   11.23    2.61
   2 -11  -6    0.94    1.65
  -2 -11   6    0.16    2.30
  -2 -11   6    2.20    2.65
   2 -11  -6    0.07    2.13
  -2 -11   5    1.23    2.37
  -2 -11   5    2.42    2.58
   2 -11  -5    0.96    2.30
   2 -11  -5    0.35    1.67
  -2 -11   4   28.35    3.16
   2 -11  -4   26.29    2.59
  -2 -11   4   28.47    2.75
   2 -11  -4   27.88    2.26
   2 -11  -3    6.07    1.79
  -2 -11   3    5.09    2.34
   2 -11  -3    7.32    2.46
  -2 -11   3    6.60    2.69
   2 -11  -2    2.88    1.76
  -2 -11   2    4.43    2.80
   2 -11  -2    1.93    2.08
  -2 -11   2    4.19    2.25
  -2 -11   1   28.87    3.15
   2 -11  -1   29.12    2.70
  -2 -11   1   28.06    2.77
   2 -11  -1   28.29    2.36
   2 -11   0    0.24    1.92
  -2 -11   0    0.08    2.47
   2 -11   0    0.09    2.13
  -2 -11   0    2.00    2.24
  -2 -11  -1    1.26    2.73
   2 -11   1    0.24    2.05
   2 -11   1    0.18    2.01
  -2 -11  -1    1.41    2.11
   2 -11   2   14.78    2.29
   2 -11   2   14.71    2.15
  -2 -11  -2   17.00    2.86
  -2 -11  -2   18.71    2.47
   2 -11   3    4.10    2.05
  -2 -11  -3    4.91    2.71
   2 -11   3    5.34    1.97
  -2 -11  -3    3.11    2.05
   2 -11   4    1.93    2.17
   2 -11   4    1.40    1.87
  -2 -11  -4    1.29    2.84
  -2 -11  -4    0.71    2.08
   2 -11   5   27.94    2.44
  -2 -11  -5   32.30    3.14
  -2 -11  -5   26.99    2.50
   2 -11   5   29.76    2.67
   2 -11   6    6.74    1.92
  -2 -11  -6    6.11    2.53
   2 -11   6    4.92    2.36
  -2 -11  -6    6.64    2.15
   2 -11   7    7.76    1.92
   2 -11   7    7.17    2.33
  -2 -11  -7    9.08    2.69
  -2 -11  -7    7.13    2.16
   2 -11   8    3.48    2.33
   2 -11   8    2.18    1.94
  -2 -11  -8    6.76    2.65
  -2 -11  -8    4.25    2.05
   2 -11   9    9.17    2.55
   2 -11   9    9.99    2.11
  -2 -11  -9   10.41    2.75
  -2 -11  -9    9.92    2.05
   2 -11  10   10.72    2.61
  -2 -11 -10   11.90    2.84
   2 -11  10   10.08    1.94
  -2 -11 -10    9.43    2.03
   2 -11  11   45.66    3.25
   2 -11  11   41.53    2.60
  -2 -11 -11   48.50    3.37
  -2 -11 -11   41.43    2.55
   2 -11  12    0.32    2.43
   2 -11  12    0.45    1.80
  -2 -11 -12    1.72    2.59
  -2 -11 -12    0.22    1.68
  -2 -11 -13    1.62    2.47
   2 -11  13    0.16    2.55
   2 -11  13    1.23    1.61
   2 -11  14    0.50    2.53
  -2 -11 -14    2.30    2.59
   2 -11  15   18.96    2.95
  -2 -11 -15   20.14    2.83
  -2 -11 -16    1.48    2.40
   2 -11  16    0.25    2.56
  -2 -11 -17   -0.64    2.39
   2 -11  17   -0.48    2.76
   2 -11  18    3.31    2.75
  -2 -11 -18    2.57    2.22
  -2  11 -18    4.22    3.53
   2 -11  19    1.56    2.78
  -2 -11 -19    3.66    2.38
  -2  11 -19    1.20    3.63
   2 -11  20   21.47    3.19
  -2 -11 -20   23.47    2.83
  -2  11 -20   24.32    4.12
   2 -11  21   11.12    2.91
  -2  11 -21    8.27    3.83
  -2 -11 -21    9.50    2.65
   2 -11  22    0.46    2.67
  -2 -11 -22    0.26    2.23
  -2  11 -22    3.19    3.56
   2 -11  23    4.51    2.76
  -2 -11 -23    5.71    2.48
  -2  11 -23    6.59    3.72
   2 -11  24    0.45    2.79
  -2 -11 -24    1.33    2.44
  -2  11 -24    2.66    3.66
  -2 -11 -24    1.26    2.26
  -2  11 -25    4.46    3.95
   2 -11  25    4.68    3.01
  -2 -11 -25    5.36    2.88
  -2 -11 -25    5.29    2.50
   2 -11  26   46.65    3.75
  -2  11 -26   46.59    4.63
  -2 -11 -26   48.96    3.66
  -2 -11 -26   46.73    3.28
   2 -11  27   13.33    3.05
  -2 -11 -27   18.97    3.02
  -2 -11 -27   17.27    2.73
  -2  11 -27   13.75    4.07
   2 -11  28    4.03    2.90
  -2 -11 -28    3.30    2.63
  -2 -11 -28    3.09    2.34
  -2  11 -28    4.02    3.84
   2 -11  29    0.98    2.81
  -2  11 -29    0.34    3.80
  -2 -11 -29   -1.04    2.23
  -2 -11 -29   -2.53    2.55
   2 -11  30    0.59    2.82
  -2  11 -30    1.05    3.82
  -2 -11 -30    1.17    2.12
  -2 -11 -30    1.85    2.49
   2 -11  31    0.36    2.73
  -2  11 -31    2.58    3.72
  -2 -11 -31   -0.31    2.27
  -2 -11 -31    0.14    2.61
   2 -11  32    0.06    2.84
  -2  11 -32   -0.67    3.85
  -2 -11 -32    2.12    2.22
  -2 -11 -32   -0.13    2.58
  -2  11 -33    1.51    3.96
   2 -11  33    2.61    2.91
  -2 -11 -33    4.42    2.08
  -2 -11 -33    1.58    2.57
  -2  11 -34   -0.64    3.84
  -2 -11 -34    1.46    2.75
   2 -11  34    2.63    2.94
   2 -11  35    2.26    2.93
  -2 -11 -35    1.14    2.79
  -2  11 -35    2.59    3.84
   2 -11  36    2.76    2.92
  -2  11 -36    4.17    3.80
   2 -12 -34   -0.81    2.85
  -2 -12  34    2.29    2.59
   2 -12 -33    1.86    2.86
  -2 -12  33   -1.29    2.67
   2 -12 -32    4.66    2.95
  -2 -12  32    2.84    2.54
   2 -12 -31   13.60    3.11
  -2 -12  31   11.70    2.95
   2 -12 -30    7.37    2.98
  -2 -12  30    8.20    2.87
   2 -12 -29    1.73    2.72
  -2 -12  29    5.64    2.91
   2 -12 -28    0.20    2.72
  -2 -12  28    2.68    2.79
   2 -12 -27    0.80    2.85
  -2 -12  27    1.58    2.74
   2 -12 -26    0.38    2.74
  -2 -12  26    0.86    2.70
   2 -12 -25    0.87    2.84
  -2 -12  25    2.69    2.86
   2 -12 -24   -1.20    2.70
  -2 -12  24    1.68    2.63
   2 -12 -23   -0.38    2.59
  -2 -12  23    0.54    2.54
   2 -12 -22    0.36    2.57
  -2 -12  22   -1.50    2.65
   2 -12 -21    3.87    2.81
  -2 -12  21    2.67    2.74
   2 -12 -20    6.39    2.70
  -2 -12  20    7.90    2.90
   2 -12 -19   21.55    3.06
  -2 -12  19   25.23    3.29
   2 -12 -18    8.50    2.74
  -2 -12  18   10.71    3.04
   2 -12 -17    1.98    2.61
  -2 -12  17    4.38    2.74
   2 -12 -16   33.28    3.24
  -2 -12  16   33.95    3.31
   2 -12 -15    4.05    2.70
  -2 -12  15    5.82    2.84
  -2 -12  14   -0.17    2.58
   2 -12 -14   -0.24    2.60
   2 -12 -13   16.70    2.88
  -2 -12  13   16.68    2.95
   2 -12 -12    2.41    2.61
  -2 -12  12    2.76    2.68
   2 -12 -11    0.65    2.53
  -2 -12  11    1.50    2.61
   2 -12 -10    1.24    2.46
  -2 -12  10    2.25    2.61
   2 -12  -9    5.23    2.43
  -2 -12   9    4.59    2.62
   2 -12  -8    1.58    2.32
  -2 -12   8    3.29    2.55
  -2 -12   7   17.60    2.73
   2 -12  -7   19.45    2.81
  -2 -12   7   19.22    3.05
  -2 -12   6    5.79    2.60
   2 -12  -6    4.94    2.52
  -2 -12   6    7.88    2.55
  -2 -12   5    2.72    2.77
   2 -12  -5    3.60    2.29
  -2 -12   5    1.60    2.22
   2 -12  -4    0.93    1.75
  -2 -12   4    1.61    2.70
   2 -12  -4    0.86    2.25
  -2 -12   4    0.05    2.18
   2 -12  -3    1.86    1.74
  -2 -12   3    2.19    2.57
   2 -12  -3    1.61    2.32
  -2 -12   3    2.98    2.31
   2 -12  -2    2.48    1.87
  -2 -12   2    1.92    2.72
   2 -12  -2    1.21    2.02
  -2 -12   2    2.89    2.26
  -2 -12   1    0.13    2.56
   2 -12  -1    0.03    1.82
   2 -12  -1    0.45    2.21
  -2 -12   1    0.98    2.15
   2 -12   0    0.74    1.97
  -2 -12   0    1.97    2.48
   2 -12   0    1.89    2.20
  -2 -12   0    1.61    2.25
   2 -12   1   14.70    2.36
  -2 -12  -1   13.77    2.98
   2 -12   1   14.86    2.39
  -2 -12  -1   13.44    2.48
   2 -12   2    1.91    2.03
  -2 -12  -2    3.72    2.87
   2 -12   2    2.05    2.19
  -2 -12  -2    2.78    2.08
  -2 -12  -3    7.06    2.75
   2 -12   3    6.34    2.25
  -2 -12  -3    6.39    2.30
   2 -12   3    4.33    2.10
   2 -12   4    3.75    2.21
  -2 -12  -4    2.62    2.62
   2 -12   4    1.92    1.99
  -2 -12  -4    2.23    2.07
   2 -12   5    2.86    2.17
  -2 -12  -5    0.97    2.69
   2 -12   5    1.76    1.90
  -2 -12  -5    2.77    2.15
   2 -12   6    2.05    2.28
  -2 -12  -6    0.77    2.73
   2 -12   6   -0.09    1.90
  -2 -12  -6    1.31    2.01
   2 -12   7    9.42    2.43
   2 -12   7    7.87    2.10
  -2 -12  -7    8.57    2.89
  -2 -12  -7    6.58    2.26
   2 -12   8    2.93    2.40
   2 -12   8    3.46    1.94
  -2 -12  -8    4.60    2.82
  -2 -12  -8    2.74    2.03
   2 -12   9    2.22    2.27
  -2 -12  -9    3.50    2.70
   2 -12   9    2.07    1.88
  -2 -12  -9    2.63    1.89
   2 -12  10    0.76    1.81
   2 -12  10    0.82    2.26
  -2 -12 -10    0.14    2.62
  -2 -12 -10    0.78    1.78
   2 -12  11    0.51    2.45
   2 -12  11    1.69    1.86
  -2 -12 -11    0.84    2.65
   2 -12  12    8.77    2.68
  -2 -12 -12    8.97    2.77
   2 -12  13    3.50    2.52
  -2 -12 -13    4.56    2.78
   2 -12  14    6.02    2.66
  -2 -12 -14    6.75    2.75
   2 -12  15    1.49    2.53
  -2 -12 -15    2.38    2.53
   2 -12  16    3.21    2.64
  -2 -12 -16    2.34    2.37
   2 -12  17    3.66    2.70
  -2 -12 -17    4.59    2.44
   2 -12  18    1.99    2.64
  -2 -12 -18    0.33    2.47
  -2  12 -18    0.00    3.50
   2 -12  19    1.26    2.78
  -2 -12 -19    2.28    2.60
  -2  12 -19    1.74    3.57
  -2  12 -20    9.85    3.82
   2 -12  20   11.96    2.97
  -2 -12 -20   12.81    2.70
   2 -12  21    2.56    2.78
  -2 -12 -21    0.99    2.46
  -2  12 -21    0.81    3.73
   2 -12  22    0.76    2.84
  -2 -12 -22   -0.23    2.32
  -2  12 -22    2.23    3.58
   2 -12  23    0.26    2.73
  -2 -12 -23    0.09    2.31
  -2  12 -23   -0.19    3.57
   2 -12  24    3.93    2.81
  -2  12 -24    4.44    3.74
  -2 -12 -24    4.12    2.55
   2 -12  25    0.73    2.95
  -2  12 -25    3.13    3.87
  -2 -12 -25    0.77    2.33
  -2  12 -26    2.56    3.68
   2 -12  26    1.33    2.86
  -2 -12 -26    1.39    2.50
  -2 -12 -27   20.71    2.81
   2 -12  27   17.69    3.30
  -2  12 -27   24.17    4.15
   2 -12  28    0.74    3.00
  -2 -12 -28    2.53    2.37
  -2  12 -28    4.70    3.92
   2 -12  29    1.26    2.94
  -2 -12 -29    0.33    2.38
  -2  12 -29    1.04    3.79
   2 -12  30    3.04    3.03
  -2  12 -30    3.19    3.79
  -2 -12 -30    2.41    2.41
   2 -12  31   -0.15    2.99
  -2  12 -31    3.77    3.94
  -2 -12 -31    1.20    2.44
   2 -12  32   11.20    3.15
  -2  12 -32    9.96    4.24
  -2 -12 -32    9.95    2.62
  -2  12 -33    2.26    3.90
  -2 -12 -33    2.35    2.11
  -2 -12 -34    0.24    2.10
   2 -13 -29    0.04    2.87
  -2 -13  29    0.01    2.87
   2 -13 -28    3.49    2.80
  -2 -13  28    5.87    3.05
   2 -13 -27    1.80    2.84
  -2 -13  27    1.13    2.94
   2 -13 -26    0.32    2.90
  -2 -13  26    0.05    2.88
   2 -13 -25    5.99    2.89
  -2 -13  25    6.55    2.90
   2 -13 -24    5.49    2.99
  -2 -13  24    9.90    3.04
   2 -13 -23    6.58    2.88
  -2 -13  23    3.31    2.92
   2 -13 -22    2.61    2.82
  -2 -13  22    2.07    2.78
   2 -13 -21    6.86    2.74
  -2 -13  21    6.52    3.00
   2 -13 -20    0.41    2.70
  -2 -13  20    0.57    2.72
   2 -13 -19    2.74    2.72
  -2 -13  19    2.71    2.65
   2 -13 -18    1.20    2.61
  -2 -13  18    2.14    2.74
   2 -13 -17    1.83    2.58
  -2 -13  17    1.01    2.84
   2 -13 -16    1.88    2.62
  -2 -13  16   -0.50    2.62
   2 -13 -15   -0.19    2.70
  -2 -13  15    0.46    2.62
   2 -13 -14    4.17    2.62
  -2 -13  14    3.28    2.76
   2 -13 -13   13.70    2.78
  -2 -13  13   13.11    3.01
   2 -13 -12    0.07    2.51
  -2 -13  12   -0.69    2.63
   2 -13 -11    1.21    2.36
  -2 -13  11   -0.97    2.60
   2 -13 -10    3.67    2.41
  -2 -13  10    4.28    2.55
  -2 -13   9    0.83    2.48
   2 -13  -9    1.53    2.32
  -2 -13   8   -0.08    2.50
   2 -13  -8   -0.61    2.30
   2 -13  -7    6.00    2.58
  -2 -13   7    4.89    2.56
  -2 -13   6    4.69    2.69
   2 -13  -6    2.86    2.33
  -2 -13   6    1.70    2.43
  -2 -13   5    5.16    2.91
   2 -13  -5    2.55    2.22
  -2 -13   5    1.70    2.40
  -2 -13   4    6.21    2.44
  -2 -13   4    8.58    2.87
   2 -13  -4    5.95    2.38
   2 -13  -3    0.80    2.20
  -2 -13   3    2.88    2.68
  -2 -13   3    0.25    2.24
  -2 -13   2    2.58    2.82
   2 -13  -2    0.11    2.09
  -2 -13   2    2.88    2.37
   2 -13  -1    0.56    1.85
  -2 -13   1    0.52    2.87
   2 -13  -1    1.06    2.21
  -2 -13   1    1.91    2.29
   2 -13   0    1.72    1.96
  -2 -13   0    1.73    2.73
   2 -13   0   -0.63    2.13
  -2 -13   0    0.00    2.28
   2 -13   1    1.86    1.99
  -2 -13  -1    3.01    2.50
   2 -13   1    0.59    2.18
  -2 -13  -1    0.38    2.20
   2 -13   2    2.88    2.21
  -2 -13  -2    1.79    2.70
   2 -13   2    3.67    2.06
  -2 -13  -2    2.80    2.18
   2 -13   3    0.81    2.02
  -2 -13  -3    1.47    2.90
   2 -13   3    0.73    2.20
  -2 -13  -3   -0.48    2.19
   2 -13   4   -0.17    2.08
   2 -13   4    1.38    1.99
  -2 -13  -4    1.44    2.82
  -2 -13  -4   -0.54    2.22
   2 -13   5    3.63    2.32
  -2 -13  -5    4.73    2.95
   2 -13   5    3.43    1.98
  -2 -13  -5    2.39    2.13
   2 -13   6    1.22    2.25
  -2 -13  -6   -0.20    2.15
   2 -13   6    0.85    2.11
  -2 -13  -6    1.06    2.69
  -2 -13  -7    5.29    2.11
   2 -13   7    4.98    2.52
  -2 -13  -7    6.06    2.86
   2 -13   7    5.13    2.21
   2 -13   8    0.90    2.33
  -2 -13  -8    2.42    2.89
   2 -13   8    0.65    2.15
  -2 -13  -8    1.79    2.09
   2 -13   9   15.45    2.68
   2 -13   9   14.71    2.43
  -2 -13  -9   16.89    3.15
   2 -13  10   15.98    2.77
  -2 -13 -10   21.27    3.35
   2 -13  10   14.00    2.28
  -2 -13 -11   36.95    3.55
   2 -13  11   31.31    3.18
   2 -13  12    1.33    2.63
  -2 -13 -12    3.06    2.85
   2 -13  13   16.80    2.93
  -2 -13 -13   17.89    3.05
   2 -13  14    7.10    2.79
  -2 -13 -14    8.03    2.79
   2 -13  15    7.65    2.76
  -2 -13 -15    7.74    2.69
  -2 -13 -16    6.34    2.87
   2 -13  16    4.16    2.74
   2 -13  17    2.01    2.65
  -2 -13 -17    4.11    2.77
   2 -13  18    1.88    2.74
  -2 -13 -18    1.71    2.48
  -2  13 -18    1.90    3.74
  -2  13 -19    1.86    3.82
   2 -13  19    2.37    2.80
  -2 -13 -19    4.03    2.69
  -2  13 -20    7.72    3.95
   2 -13  20    5.80    2.84
  -2 -13 -20    6.90    2.75
  -2 -13 -21    3.31    2.53
   2 -13  21    3.50    2.89
  -2  13 -21    4.21    3.75
  -2  13 -22    1.33    3.67
   2 -13  22    0.67    2.92
  -2 -13 -22    2.15    2.60
   2 -13  23    1.60    2.93
  -2 -13 -23    5.07    2.57
  -2  13 -23    5.43    3.88
  -2 -13 -24    7.94    2.80
   2 -13  24    9.40    3.06
  -2  13 -24    7.25    3.88
   2 -13  25    3.28    3.10
  -2 -13 -25    8.95    2.77
  -2  13 -25    3.72    3.97
   2 -13  26   14.86    3.32
  -2  13 -26   16.92    4.22
  -2 -13 -26   15.95    2.87
   2 -13  27    2.73    3.09
  -2 -13 -27    1.68    2.43
  -2  13 -27    4.02    3.85
  -2 -13 -28    0.96    2.39
  -2  13 -28    1.04    3.79
  -2 -13 -29    0.65    2.26
  -2 -13 -30    1.27    2.25
  -2 -13 -31    2.23    2.38
  -2 -13 -32   14.60    2.61
   2 -14 -23    1.21    2.89
  -2 -14  23   -0.01    2.85
   2 -14 -22    1.15    2.82
  -2 -14  22    3.93    3.06
   2 -14 -21    5.94    3.12
  -2 -14  21    5.47    3.04
   2 -14 -20    9.44    3.02
  -2 -14  20    9.79    3.15
   2 -14 -19    1.44    2.77
  -2 -14  19    3.94    3.06
   2 -14 -18    2.48    2.84
  -2 -14  18    1.02    2.84
   2 -14 -17    1.08    2.75
  -2 -14  17    3.50    2.80
   2 -14 -16    0.22    2.63
  -2 -14  16    0.61    2.79
   2 -14 -15   -0.90    2.70
  -2 -14  15    1.11    2.83
   2 -14 -14    1.26    2.75
  -2 -14  14    2.07    2.85
   2 -14 -13    1.15    2.59
  -2 -14  13   -1.39    2.81
   2 -14 -12    1.53    2.58
  -2 -14  12   -1.16    2.69
  -2 -14  11   19.04    2.96
   2 -14 -11   14.14    2.84
   2 -14 -10    4.61    2.65
  -2 -14  10    5.91    2.87
  -2 -14   9    0.98    2.59
   2 -14  -9    0.07    2.38
   2 -14  -8    9.47    2.67
  -2 -14   8    8.21    2.77
   2 -14  -7    2.41    2.52
  -2 -14   7    4.10    2.60
  -2 -14   6    3.32    2.72
   2 -14  -6    0.70    2.37
  -2 -14   6    2.12    2.56
  -2 -14   5   10.75    3.13
   2 -14  -5    9.37    2.64
  -2 -14   5    8.64    2.56
  -2 -14   4    4.34    3.00
   2 -14  -4    4.02    2.41
  -2 -14   4    3.41    2.56
  -2 -14   3    4.75    2.87
   2 -14  -3    0.49    2.29
  -2 -14   3    3.31    2.46
   2 -14  -2   13.97    2.74
  -2 -14   2   19.34    3.13
  -2 -14   2   16.03    2.70
   2 -14  -1   11.02    2.51
  -2 -14   1   13.78    3.15
  -2 -14   1   12.84    2.64
  -2 -14   0    4.07    3.03
   2 -14   0    0.31    2.30
  -2 -14   0    0.89    2.28
   2 -14   1   17.08    2.55
   2 -14   1   18.55    2.81
  -2 -14  -1   20.17    3.44
  -2 -14  -1   17.33    2.70
   2 -14   2    1.04    2.06
  -2 -14  -2    3.93    3.07
   2 -14   2    3.47    2.29
  -2 -14  -2    0.12    2.29
   2 -14   3   10.97    2.48
  -2 -14  -3   14.44    3.27
   2 -14   3   10.02    2.55
  -2 -14  -3    9.29    2.47
   2 -14   4   17.81    2.77
  -2 -14  -4   22.80    3.45
   2 -14   4   16.76    2.65
  -2 -14  -4   16.18    2.64
  -2 -14  -5   23.09    3.30
   2 -14   5   21.42    2.61
   2 -14   5   21.84    2.82
  -2 -14  -5   18.09    2.60
   2 -14   6   13.13    2.74
  -2 -14  -6   18.59    3.17
   2 -14   6   12.88    2.41
   2 -14   7   22.30    2.73
  -2 -14  -7   25.63    3.28
   2 -14   7   23.14    2.96
   2 -14   8    9.26    2.48
  -2 -14  -8   11.64    3.11
   2 -14   8   10.21    2.31
   2 -14   9    2.15    2.53
   2 -14   9    2.28    2.13
  -2 -14  -9    1.76    2.97
   2 -14  10    0.84    2.53
  -2 -14 -10   -0.31    3.01
   2 -14  11    3.36    2.52
  -2 -14 -11    0.34    2.95
   2 -14  12    6.96    2.70
  -2 -14 -12    5.00    2.78
   2 -14  13    7.21    2.80
  -2 -14 -13   15.43    3.13
   2 -14  14   18.66    3.14
  -2 -14 -14   25.32    3.38
   2 -14  15    1.77    2.75
  -2 -14 -15    0.91    2.85
  -2 -14 -16   10.49    3.07
   2 -14  16   10.32    2.97
   2 -14  17   10.40    3.00
  -2 -14 -17   14.27    3.07
  -2  14 -18   19.33    4.10
   2 -14  18   20.60    3.28
  -2 -14 -18   21.44    3.24
   2 -14  19    8.12    3.14
  -2 -14 -19    9.23    2.91
  -2  14 -19    5.02    3.81
   2 -14  20    6.55    3.03
  -2  14 -20    5.67    3.81
  -2 -14 -20    7.06    2.73
   2 -14  21   11.78    3.22
  -2 -14 -21   10.07    2.74
  -2  14 -21    7.65    3.90
   2 -14  22    6.62    3.26
  -2  14 -22    5.18    3.89
  -2 -14 -22    8.66    2.82
  -2 -14 -23   26.01    3.30
  -2 -14 -24   10.01    2.76
  -2 -15  16    0.09    2.86
  -2 -15  15    1.96    2.73
  -2 -15  14    0.48    2.66
   2 -15 -14    0.38    2.69
   2 -15 -13   -0.15    2.67
  -2 -15  13    2.31    2.67
  -2 -15  12    0.47    2.76
   2 -15 -12   -0.28    2.60
   2 -15 -11   23.59    3.25
  -2 -15  11   23.89    3.23
  -2 -15  10    2.57    2.64
   2 -15 -10    1.48    2.58
   2 -15  -9    5.00    2.60
  -2 -15   9    3.09    2.67
   2 -15  -8    1.00    2.49
  -2 -15   8    1.61    2.56
   2 -15  -7    1.02    2.57
  -2 -15   7    1.75    2.72
   2 -15  -6    1.85    2.54
  -2 -15   6    0.38    2.58
  -2 -15   5   18.21    3.33
   2 -15  -5   13.89    2.80
  -2 -15   5   15.45    2.90
   2 -15  -4    4.83    2.72
  -2 -15   4    9.08    3.25
  -2 -15   4    7.10    2.70
  -2 -15   3    4.15    3.15
  -2 -15   3    2.35    2.56
   2 -15  -3    2.59    2.42
  -2 -15   2   11.45    3.25
   2 -15  -2    8.44    2.51
  -2 -15   2    9.87    2.67
  -2 -15   1    4.00    3.08
   2 -15  -1    2.74    2.35
  -2 -15   1    2.06    2.51
  -2 -15   0   19.47    3.48
   2 -15   0   13.59    2.71
  -2 -15   0   12.49    2.67
   2 -15   1   12.33    2.61
  -2 -15  -1   16.54    3.34
  -2 -15  -1   11.79    2.65
   2 -15   2   10.48    2.63
  -2 -15  -2   15.96    3.38
  -2 -15  -2   11.01    2.60
  -2 -15  -3   21.44    3.50
   2 -15   3    7.36    2.43
   2 -15   4   42.49    3.34
  -2 -15  -4   54.24    4.10
   2 -15   4   45.82    3.36
   2 -15   5   11.07    2.69
  -2 -15  -5   13.41    3.22
   2 -15   5    9.96    2.42
   2 -15   6    4.76    2.46
  -2 -15  -6    6.11    3.01
   2 -15   6    3.85    2.28
   2 -15   7    2.69    2.47
  -2 -15  -7    2.24    2.96
   2 -15   7    3.06    2.23
   2 -15   8   -0.62    2.39
  -2 -15  -8    3.12    3.03
   2 -15   9    5.83    2.59
  -2 -15  -9    1.69    2.98
   2 -15  10    9.21    2.66
  -2 -15 -10   10.99    3.28
  -2 -15 -11   17.92    3.34
   2 -15  11   10.23    2.79
   2 -15  12    1.36    2.64
  -2 -15 -12    3.32    2.89
   2 -15  13    5.21    2.73
  -2 -15 -13    2.33    3.08
   2 -15  14    0.31    2.60
  -2 -15 -14    2.44    2.99
   2 -15  15   17.91    3.07
   2 -15  16   11.57    2.93
  -2 -16   6    3.86    2.44
  -2 -16   5    3.15    2.70
  -2 -16   4    1.14    2.37
  -2 -16   3    8.76    2.56
  -2 -16   2   29.21    3.10
  -2 -16   1    7.38    2.57
   2 -16  -1    5.25    2.50
   2 -16   0    4.40    2.46
   2 -16   1   28.55    3.17
   2 -16   2   11.07    2.73
   2 -16   3    6.26    2.37
   2 -16   4    1.72    2.43
   2 -16   5    0.29    2.15
   2 -16   7   26.37    3.05
   2 -16   8    2.28    2.28
   2 -16   9    1.47    2.38
   3   0 -53   -3.53    3.09
   3   0 -52   -1.53    3.16
   3   0 -51    9.23    3.32
   3   0 -50   -3.06    3.05
   3   0 -49   13.76    3.40
   3   0 -48   -0.20    3.08
   3   0 -47    1.81    3.02
   3   0 -46   -1.55    3.16
   3   0 -45    1.49    3.22
   3   0 -44    0.83    3.20
   3   0 -43    1.41    3.10
   3   0 -42    0.19    3.15
   3   0 -41    2.92    3.14
   3   0 -40    1.36    3.22
   3   0 -39   25.34    3.57
   3   0 -38    0.79    3.28
   3   0 -37   -0.17    3.14
   3   0 -36    2.71    3.21
   3   0 -35    7.48    3.29
   3   0 -34    2.09    3.16
   3   0 -33   71.10    4.09
   3   0 -32    4.35    3.22
   3   0 -31   50.67    3.79
   3   0 -30    5.48    3.14
  -3   0  30    1.62    2.59
   3   0 -29   16.94    3.23
  -3   0  29   11.88    2.56
   3   0 -28    3.72    3.11
  -3   0  28    0.50    2.40
  -3   0  27   33.45    2.96
   3   0 -27   39.43    3.59
   3   0 -26    2.70    3.11
  -3   0  26    0.83    2.36
   3   0 -25    9.34    3.24
  -3   0  25    3.68    2.24
  -3   0  25    5.86    1.15
  -3   0  24    1.48    2.21
  -3   0  24   -0.05    1.08
  -3   0  23    8.18    2.27
  -3   0  23    6.79    1.23
   3   0 -22   -0.24    0.74
  -3   0  22    0.88    2.23
  -3   0  22    0.29    1.09
  -3   0  21    1.37    2.14
   3   0 -21    1.61    0.73
  -3   0  21    1.26    1.09
  -3   0  20    0.99    1.92
   3   0 -20    0.09    0.68
  -3   0  20    0.31    1.12
  -3   0  19   97.36    2.26
  -3   0  19  100.72    3.29
   3   0 -19   98.04    1.65
   3   0 -18    0.08    0.56
  -3   0  18    0.52    1.98
  -3   0  18    0.64    1.09
  -3   0  17    6.50    1.87
  -3   0  17    5.73    1.22
   3   0 -17    5.84    0.62
  -3   0  16    0.66    1.68
  -3   0  16   -0.25    1.11
  -3   0  15   52.61    2.41
  -3   0  15   50.34    1.83
  -3   0  14    0.81    1.71
  -3   0  14    0.13    1.14
  -3   0  13    1.46    1.70
  -3   0  13    1.34    1.21
  -3   0  12   -0.08    1.70
  -3   0  12    0.89    1.18
  -3   0  11   54.97    2.31
  -3   0  11   56.13    1.93
  -3   0  10    0.32    1.45
  -3   0  10    0.23    1.29
  -3   0   9    7.54    1.53
  -3   0   9    6.64    1.42
  -3   0   8    0.29    1.34
  -3   0   8   -0.12    0.40
  -3   0   8    0.46    1.52
  -3   0   7    0.23    0.47
  -3   0   7    0.61    1.52
  -3   0   7    0.63    1.38
  -3   0   6    0.11    0.53
  -3   0   6   -0.09    1.45
  -3   0   6    0.44    1.41
  -3   0   5    2.22    0.65
  -3   0   5    1.73    1.38
  -3   0   4   -0.11    1.43
  -3   0   4    0.18    0.73
  -3   0   3   21.74    1.03
  -3   0   3   22.65    1.76
  -3   0   2    0.77    0.83
  -3   0   2    0.80    1.43
  -3   0   1    2.33    1.39
  -3   0   1    3.16    0.91
  -3   0   0    0.62    1.30
  -3   0   0    0.81    0.96
  -3   0  -1   12.97    1.19
  -3   0  -1   13.91    1.50
  -3   0  -2    0.24    1.11
  -3   0  -2    0.85    1.37
  -3   0  -3  194.08    2.81
  -3   0  -3  189.30    3.33
  -3   0  -4   -0.48    1.20
  -3   0  -4   -0.14    1.44
  -3   0  -5  114.14    2.47
  -3   0  -5  111.79    2.76
  -3   0  -6    0.08    1.41
  -3   0  -6    0.46    1.46
  -3   0  -7   64.28    2.18
  -3   0  -7   66.08    2.28
  -3   0  -8    0.20    1.41
  -3   0  -8    0.63    1.44
  -3   0  -9  412.54    4.73
  -3   0  -9  426.96    4.95
  -3   0 -10    0.36    1.68
  -3   0 -10    0.53    1.36
  -3   0 -11   54.48    2.40
  -3   0 -11   52.02    2.31
  -3   0 -12    0.11    1.75
  -3   0 -12   -0.29    1.56
  -3   0 -13   13.42    1.75
  -3   0 -13   14.92    2.00
  -3   0 -14   -0.12    1.56
  -3   0 -14   -0.28    1.94
  -3   0 -15    4.17    1.69
  -3   0 -15    4.49    2.06
  -3   0 -16    0.16    1.74
  -3   0 -16   -0.74    2.07
  -3   0 -17    0.66    1.73
  -3   0 -17    0.09    2.17
  -3   0 -18   -0.08    1.72
  -3   0 -18    0.13    2.29
  -3   0 -19   61.42    3.12
  -3   0 -19   62.56    2.81
  -3   0 -20    0.66    1.84
  -3   0 -20   -0.31    2.41
  -3   0 -21    1.70    1.92
  -3   0 -21    0.66    2.35
  -3   0 -22   -0.17    1.99
  -3   0 -22    0.38    2.30
  -3   0 -23   11.75    2.25
  -3   0 -23   15.63    2.49
  -3   0 -24    1.90    2.42
  -3   0 -24    0.91    2.09
  -3   0 -25    0.54    2.06
  -3   0 -25    2.16    2.54
  -3   0 -26    0.59    2.11
  -3   0 -26    0.96    2.55
  -3   0 -27    1.16    2.63
  -3   0 -28    0.47    2.58
  -3   0 -29   10.43    2.76
  -3   0 -30    1.02    2.57
  -3   0 -31   27.07    3.03
  -3   0 -32    2.93    2.92
  -3   0 -33   96.42    4.26
  -3   0 -34    2.71    2.86
  -3   0 -35    0.33    2.66
  -3   0 -36   -0.25    2.61
  -3   0 -37    2.50    2.64
  -3   0 -38   -0.41    2.66
  -3   0 -39    0.31    2.72
  -3   0 -40    0.17    2.84
  -3   0 -41    1.18    2.77
  -3   0 -42    0.04    2.59
  -3   0 -43   -2.39    2.63
  -3   0 -44   -1.82    2.74
  -3   0 -45    3.10    2.83
  -3   0 -46    1.23    2.94
  -3   0 -47   -0.09    2.96
  -3   0 -48   -2.27    2.92
   3  -1 -54    6.80    2.72
   3  -1 -53    4.54    2.74
   3   1 -53   -2.05    3.17
   3  -1 -52    2.69    2.94
   3   1 -52    0.26    3.08
  -3  -1  52    0.79    2.70
   3  -1 -51    0.85    3.10
   3   1 -51    5.05    3.30
  -3  -1  51    8.86    2.96
   3  -1 -50    2.17    3.10
   3   1 -50    6.63    3.22
  -3  -1  50    4.11    2.73
   3  -1 -49    7.94    3.22
   3   1 -49   14.16    3.47
   3  -1 -48   15.25    3.31
   3   1 -48   12.72    3.48
   3  -1 -47   -2.72    3.12
   3   1 -47   -0.66    3.09
   3  -1 -46    3.93    3.16
   3   1 -46    4.20    3.22
   3  -1 -45    4.53    3.21
   3   1 -45    7.01    3.28
   3  -1 -44    1.00    3.16
   3   1 -44    6.37    3.27
   3  -1 -43   -3.01    3.21
   3   1 -43    2.04    3.04
   3  -1 -42   -0.40    3.29
   3   1 -42    3.09    3.01
   3  -1 -41    0.11    3.20
   3   1 -41    1.16    3.02
   3  -1 -40   15.60    3.35
   3   1 -40   22.95    3.49
   3  -1 -39    5.20    3.15
   3   1 -39    7.17    3.34
   3  -1 -38    6.38    3.11
   3   1 -38   13.14    3.46
   3  -1 -37   13.56    3.28
   3   1 -37   16.90    3.63
   3  -1 -36    1.25    3.25
   3   1 -36    6.58    3.38
  -3  -1  36    3.24    2.45
   3  -1 -35    1.40    3.36
   3   1 -35    3.59    3.24
  -3  -1  35    2.10    2.44
   3  -1 -34    2.60    3.26
   3   1 -34    7.11    3.20
  -3  -1  34    4.73    2.45
   3  -1 -33    2.07    3.18
   3   1 -33    7.65    3.12
  -3  -1  33    3.36    2.36
   3  -1 -32    8.56    3.11
  -3  -1  32   10.67    2.61
   3  -1 -31    3.22    3.23
  -3  -1  31    1.48    2.34
  -3  -1  30    1.57    2.40
   3  -1 -30    2.82    3.32
  -3  -1  29    8.58    2.51
   3  -1 -29    9.58    3.42
   3  -1 -28    2.76    3.10
  -3  -1  28    1.34    2.16
   3  -1 -27    2.48    3.14
  -3  -1  27   -0.12    1.24
  -3  -1  27    0.25    2.20
  -3   1  27   -0.03    2.44
  -3   1  26   24.28    2.76
  -3  -1  26   24.13    2.55
  -3  -1  26   22.84    1.60
   3  -1 -26   26.16    3.53
   3  -1 -25    4.49    3.24
  -3   1  25    3.26    2.44
  -3  -1  25    1.67    1.28
   3  -1 -25    1.97    1.00
  -3  -1  25    2.35    2.22
   3  -1 -24   11.59    3.10
   3  -1 -24    8.56    1.08
  -3  -1  24    7.24    2.20
  -3   1  24    7.86    2.38
  -3  -1  24    8.14    1.41
   3  -1 -23    6.32    3.16
   3  -1 -23    2.93    0.94
  -3  -1  23    3.57    2.03
  -3   1  23    3.84    2.30
  -3   1  23    2.91    1.00
  -3  -1  23    3.60    1.33
   3  -1 -22   15.21    1.12
  -3  -1  22   14.96    2.26
  -3   1  22   15.59    2.39
  -3   1  22   15.55    1.20
  -3  -1  22   15.69    1.51
   3  -1 -22   18.83    3.27
   3  -1 -21    6.13    2.83
   3  -1 -21    3.31    0.85
  -3   1  21    3.62    2.24
  -3  -1  21    4.12    2.09
  -3   1  21    3.14    1.01
  -3  -1  21    2.92    1.29
   3  -1 -20    2.96    2.79
  -3  -1  20    0.12    1.88
   3  -1 -20    0.35    0.80
  -3   1  20    0.55    2.13
  -3   1  20    0.79    0.99
  -3  -1  20    0.16    1.23
   3  -1 -19    7.97    0.90
  -3   1  19    7.80    1.14
  -3  -1  19    7.36    2.03
  -3   1  19    8.71    2.15
  -3  -1  19    8.64    1.39
   3  -1 -19   10.54    2.93
  -3  -1  18  205.81    3.33
   3   1 -18  198.92    1.87
  -3  -1  18  205.91    4.09
  -3   1  18  200.87    4.14
  -3   1  18  206.05    2.88
   3  -1 -18  215.98    4.43
   3   1 -17   42.77    0.85
  -3   1  17   48.00    2.63
  -3   1  17   44.31    1.61
  -3  -1  17   44.60    1.93
   3  -1 -17   47.51    3.08
  -3  -1  17   45.12    2.49
   3   1 -16   26.01    0.61
  -3  -1  16   27.31    2.16
  -3  -1  16   28.88    1.69
  -3   1  16   28.10    1.41
  -3   1  16   28.46    2.25
   3  -1 -16   34.41    2.74
  -3  -1  15    2.85    1.78
  -3   1  15    4.15    1.81
  -3   1  15    3.97    1.14
  -3  -1  15    2.55    1.26
   3  -1 -15    7.56    2.47
  -3  -1  14   14.80    1.80
  -3   1  14   18.24    2.02
  -3   1  14   18.21    1.30
  -3  -1  14   18.32    1.55
   3  -1 -14   19.83    2.47
  -3  -1  13    9.92    1.88
  -3   1  13    9.16    1.82
  -3  -1  13   10.51    1.46
   3  -1 -13   12.48    2.34
  -3  -1  12  341.67    4.63
  -3   1  12  337.32    4.65
  -3  -1  12  334.72    4.05
   3  -1 -12  333.75    4.71
  -3  -1  11    2.17    1.48
   3  -1 -11    3.17    2.17
  -3   1  11    2.15    1.60
  -3  -1  11    1.01    1.37
  -3  -1  10    1.74    1.50
  -3   1  10    2.12    1.65
  -3  -1  10    1.83    1.37
  -3  -1   9  195.63    3.51
  -3   1   9  184.86    3.48
  -3  -1   9  187.72    3.19
  -3   1   8   17.93    1.68
  -3  -1   8   16.48    1.61
  -3  -1   8   16.84    1.80
  -3  -1   7    3.65    1.53
  -3   1   7    3.78    1.56
  -3  -1   7    3.49    1.44
  -3   1   6  114.57    2.74
  -3  -1   6  111.37    2.65
  -3  -1   6  111.89    2.79
  -3  -1   5    0.59    1.40
  -3   1   5    1.08    1.47
  -3  -1   5    0.74    1.44
  -3  -1   4    2.99    1.43
  -3   1   4    2.38    1.44
  -3  -1   4    2.47    0.38
  -3  -1   4    3.83    1.53
  -3   1   3  115.95    1.94
  -3  -1   3  112.95    2.73
  -3   1   3  112.56    2.69
  -3  -1   3  111.69    2.69
  -3  -1   3  113.51    1.31
  -3   1   2    5.59    1.06
  -3  -1   2    6.72    1.52
  -3   1   2    4.76    1.50
  -3  -1   2    6.37    1.60
  -3  -1   2    6.40    0.64
  -3  -1   1   42.61    1.99
  -3   1   1   39.22    1.95
  -3  -1   1   42.33    2.13
  -3   1   1   41.40    1.55
  -3  -1   1   43.01    1.08
  -3   1   0   40.49    1.90
  -3   1   0   38.55    1.58
  -3  -1   0   38.37    1.94
  -3  -1   0   37.93    2.05
  -3  -1   0   40.53    1.13
  -3  -1  -1   13.71    1.62
  -3   1  -1   11.44    1.45
  -3  -1  -1   12.65    0.93
  -3   1  -1   12.58    1.40
   3  -1   1   13.00    1.28
  -3   1  -2    5.05    1.43
  -3  -1  -2    5.75    1.55
  -3   1  -2    4.94    1.47
  -3  -1  -2    6.19    0.94
   3  -1   2    6.47    1.14
  -3  -1  -3  261.89    3.86
  -3   1  -3  265.49    3.78
  -3   1  -3  261.69    3.52
  -3  -1  -3  258.38    2.87
   3  -1   3  250.28    2.67
  -3   1  -4   11.18    1.67
  -3  -1  -4   11.95    1.67
  -3   1  -4   12.26    1.56
  -3  -1  -4   12.57    1.15
   3  -1   4   12.26    1.03
   3  -1   5    1.32    0.85
  -3   1  -5   -0.23    1.28
  -3  -1  -5    0.51    1.49
  -3  -1  -5    0.86    1.06
  -3   1  -5   -0.31    1.54
  -3   1  -6  228.43    3.59
  -3  -1  -6  234.01    3.72
  -3   1  -6  233.34    3.69
  -3  -1  -6  229.13    3.09
   3  -1   6  232.32    2.19
   3  -1   7    2.23    0.67
  -3  -1  -7    2.10    1.51
  -3   1  -7    2.02    1.36
  -3  -1  -7    2.35    1.16
  -3   1  -7    1.96    1.71
   3  -1   8    0.58    0.53
  -3  -1  -8    0.76    1.51
  -3   1  -8    0.80    1.75
  -3  -1  -8    1.24    1.26
  -3   1  -8    0.22    1.27
   3  -1   9    0.32    0.41
  -3  -1  -9    1.38    1.38
  -3  -1  -9    1.04    1.48
  -3   1  -9    1.91    1.35
  -3   1  -9    1.79    1.79
  -3   1 -10   12.51    1.90
  -3  -1 -10   10.56    1.64
  -3   1 -10   12.69    1.62
  -3  -1 -10   12.49    1.52
  -3   1 -11    1.52    1.88
  -3  -1 -11    2.00    1.42
  -3  -1 -11    1.51    1.62
  -3   1 -11    1.13    1.35
  -3   1 -12   33.64    2.39
  -3  -1 -12   30.96    2.10
  -3   1 -12   31.11    1.95
  -3  -1 -12   30.57    1.93
  -3  -1 -13    2.15    1.72
  -3   1 -13    2.39    1.49
  -3  -1 -13    2.87    1.49
  -3   1 -13    2.96    1.98
  -3   1 -14   13.81    2.29
  -3  -1 -14   13.53    1.94
  -3   1 -14   12.11    1.64
  -3  -1 -14   13.14    1.85
  -3   1 -15   -0.30    2.12
  -3   1 -15   -0.26    1.47
  -3  -1 -15   -0.26    1.67
  -3  -1 -15    0.92    1.60
  -3   1 -16    0.36    2.05
  -3  -1 -16    0.22    1.80
  -3   1 -16    0.38    1.50
  -3  -1 -16    1.05    1.88
  -3   1 -17   14.43    2.61
  -3   1 -17   16.08    1.91
  -3  -1 -17   15.40    1.99
  -3  -1 -17   13.94    2.08
  -3   1 -18   57.54    3.17
  -3  -1 -18   55.29    2.72
  -3   1 -18   56.42    2.62
  -3  -1 -18   59.12    2.79
  -3   1 -19   75.74    3.38
  -3  -1 -19   77.12    3.10
  -3   1 -19   75.75    2.85
  -3  -1 -19   80.74    3.05
  -3  -1 -20   11.87    2.35
  -3   1 -20   12.14    2.69
  -3   1 -20   14.17    2.09
  -3  -1 -20   14.39    2.35
  -3   1 -21   23.99    3.03
  -3  -1 -21   24.83    2.47
  -3   1 -21   25.52    2.28
  -3  -1 -21   26.44    2.61
  -3  -1 -22   31.18    2.54
  -3   1 -22   29.81    2.37
  -3  -1 -22   29.96    2.62
  -3   1 -22   31.23    3.18
  -3  -1 -23    1.19    2.10
  -3   1 -23    1.85    1.86
  -3  -1 -23    2.36    2.38
  -3   1 -23    0.45    2.72
  -3   1 -24   10.72    2.87
  -3   1 -24   10.61    2.02
  -3  -1 -24   12.16    2.49
  -3  -1 -24   10.78    2.31
  -3  -1 -25    2.16    2.23
  -3  -1 -25    3.94    2.43
  -3   1 -25    2.13    1.89
  -3   1 -25    1.38    2.66
  -3  -1 -26    0.72    2.17
  -3  -1 -26    1.14    2.58
  -3   1 -26    1.92    1.89
  -3   1 -26   -0.25    2.70
  -3  -1 -27   14.52    2.63
  -3   1 -27   12.05    3.00
  -3  -1 -28   18.64    2.87
  -3   1 -28   12.53    3.07
  -3  -1 -29    0.46    2.65
  -3   1 -29   -0.55    2.92
  -3  -1 -30    4.84    2.56
  -3   1 -30    3.99    2.88
  -3  -1 -31   18.14    2.94
  -3   1 -31   21.16    3.08
  -3  -1 -32   28.72    3.20
  -3   1 -32   32.64    3.32
  -3  -1 -33    2.84    2.55
  -3   1 -33    4.47    2.85
  -3   1 -34    4.41    2.86
  -3  -1 -34    3.46    2.66
  -3  -1 -35   -0.59    2.75
  -3   1 -35    2.10    2.78
  -3   1 -36    4.82    2.84
  -3  -1 -36    4.66    2.74
  -3   1 -37    0.98    2.78
  -3  -1 -37    0.02    2.63
  -3  -1 -38    3.26    2.78
  -3   1 -38    7.52    2.93
  -3  -1 -39   27.47    3.41
  -3   1 -39   28.84    3.30
  -3  -1 -40    1.76    2.74
  -3   1 -40    1.42    2.76
  -3   1 -41    1.44    2.70
  -3  -1 -41   -0.61    2.68
  -3  -1 -42   -0.12    2.81
  -3   1 -42    0.32    2.69
  -3  -1 -43   -0.83    2.76
  -3   1 -43    0.25    2.67
  -3  -1 -44   -0.91    2.76
  -3   1 -44    0.70    2.76
  -3  -1 -45    4.11    2.84
  -3   1 -45    4.41    2.94
  -3  -1 -46    3.58    2.92
  -3   1 -46    3.02    2.93
  -3  -1 -47   -0.49    2.86
  -3   1 -47    0.71    2.84
  -3  -1 -48   -2.36    2.92
  -3   1 -48    1.88    2.77
   3  -2 -53   12.72    2.89
   3  -2 -52    6.04    2.80
   3   2 -52    3.68    3.15
  -3  -2  52    6.07    2.64
   3  -2 -51    3.98    2.61
   3   2 -51    7.17    3.17
  -3  -2  51    4.17    2.63
   3  -2 -50    4.78    2.63
   3   2 -50    2.44    3.22
  -3  -2  50    3.07    2.60
   3  -2 -49    5.06    2.74
   3   2 -49    2.20    3.09
  -3  -2  49    2.61    2.69
   3  -2 -48    4.59    2.75
   3   2 -48    2.30    3.21
  -3  -2  48    1.60    2.57
   3  -2 -47    0.93    3.01
   3   2 -47    1.20    3.24
  -3  -2  47    1.07    2.55
   3  -2 -46   -1.56    3.19
   3   2 -46    3.07    3.18
  -3  -2  46    1.73    2.59
   3  -2 -45   -2.97    3.26
   3   2 -45    2.81    3.07
  -3  -2  45    1.28    2.51
   3  -2 -44   -3.28    3.08
   3   2 -44    2.95    2.98
  -3  -2  44    1.99    2.59
   3  -2 -43    5.16    3.09
   3   2 -43   13.03    3.33
  -3  -2  43   12.15    2.72
   3  -2 -42    0.20    3.22
   3   2 -42    3.58    3.40
  -3  -2  42    2.09    2.54
   3  -2 -41    0.06    3.26
   3   2 -41    5.08    3.22
  -3  -2  41    2.43    2.54
   3  -2 -40   -0.98    3.18
   3   2 -40    4.51    3.07
  -3  -2  40    1.69    2.49
   3  -2 -39   11.45    3.22
   3   2 -39   19.66    3.43
  -3  -2  39   12.49    2.59
   3  -2 -38   -1.92    3.16
   3   2 -38    5.43    3.36
  -3  -2  38    0.84    2.23
   3  -2 -37    8.80    3.44
  -3  -2  37   11.98    2.56
   3  -2 -36   19.53    3.43
  -3  -2  36   21.09    2.85
  -3  -2  35    4.10    2.32
   3  -2 -35    1.25    3.15
   3  -2 -34   20.21    3.60
  -3  -2  34   22.21    2.75
   3  -2 -33   12.24    3.33
  -3  -2  33   13.99    2.55
   3  -2 -32   21.50    3.51
  -3  -2  32   24.42    2.75
  -3  -2  31    2.80    2.22
   3  -2 -31    0.96    3.37
   3  -2 -30   10.21    3.19
  -3  -2  30   10.91    2.46
  -3  -2  30    9.19    1.54
  -3  -2  29    1.05    2.30
   3  -2 -29   -0.08    3.24
   3  -2 -29    0.27    1.23
  -3  -2  29   -0.02    1.48
   3  -2 -28   43.08    1.94
  -3  -2  28   43.48    2.92
  -3  -2  28   39.66    2.12
   3  -2 -28   46.83    3.77
  -3  -2  27   68.10    3.15
  -3  -2  27   66.79    2.39
   3  -2 -27   69.56    2.23
   3  -2 -27   69.63    4.02
   3  -2 -26   38.08    1.81
  -3  -2  26   38.15    2.68
  -3  -2  26   37.07    2.11
   3  -2 -26   35.80    3.67
   3  -2 -25   23.14    1.53
  -3  -2  25   24.86    2.45
  -3   2  25   23.53    2.96
  -3  -2  25   22.64    1.81
   3  -2 -25   24.86    3.40
   3  -2 -24   70.67    2.10
  -3  -2  24   71.29    3.05
  -3   2  24   72.22    3.36
  -3  -2  24   70.66    2.47
   3  -2 -24   74.19    3.98
   3  -2 -23    1.91    3.07
   3  -2 -23    1.26    1.07
  -3  -2  23    1.75    2.16
  -3   2  23    2.10    2.59
  -3  -2  23    1.40    1.52
   3  -2 -22   16.48    3.23
   3  -2 -22   16.89    1.33
  -3  -2  22   17.30    2.20
  -3   2  22   17.29    2.63
  -3  -2  22   16.30    1.71
   3  -2 -21   52.17    1.77
  -3  -2  21   51.94    2.69
  -3   2  21   54.83    3.08
  -3  -2  21   52.61    2.27
   3  -2 -21   55.46    3.54
  -3  -2  20   48.56    2.52
  -3   2  20   46.94    2.78
  -3  -2  20   48.44    2.19
   3  -2 -20   51.31    3.29
   3  -2 -19   11.99    2.95
  -3  -2  19    9.19    2.01
  -3   2  19    9.75    2.23
  -3  -2  19    9.35    1.69
   3  -2 -18   10.39    2.73
  -3  -2  18    6.87    1.90
  -3   2  18    8.06    2.03
  -3  -2  18    6.77    1.58
   3  -2 -17    3.04    2.40
  -3   2  17    2.77    2.00
  -3  -2  17    2.67    1.80
  -3  -2  17    1.86    1.51
   3  -2 -16   14.51    2.61
  -3   2  16   14.51    2.08
  -3  -2  16   14.71    1.64
  -3  -2  16   15.92    1.96
  -3  -2  15   34.80    2.09
  -3   2  15   33.20    2.24
  -3  -2  15   31.37    1.81
   3  -2 -15   34.77    2.77
   3  -2 -14    3.82    2.35
  -3   2  14    4.43    1.79
  -3  -2  14    4.60    1.71
  -3  -2  14    5.35    1.53
   3  -2 -13    4.79    2.17
  -3  -2  13    5.10    1.57
  -3   2  13    4.56    1.81
  -3  -2  13    4.29    1.51
  -3  -2  12   43.85    2.13
  -3   2  12   41.12    2.17
  -3  -2  12   43.06    2.06
   3  -2 -12   43.52    2.54
  -3   2  11    9.51    1.78
   3  -2 -11    9.99    2.11
  -3  -2  11    9.88    1.71
  -3  -2  11   11.17    1.61
  -3  -2  10   56.71    2.27
  -3   2  10   55.90    2.33
  -3  -2  10   52.29    2.19
   3  -2 -10   55.90    2.57
   3  -2  -9  116.42    3.09
  -3  -2   9  117.10    2.82
  -3   2   9  119.58    2.94
  -3  -2   9  114.93    2.77
  -3  -2   8   13.96    1.69
  -3   2   8   16.08    1.77
  -3  -2   8   17.41    1.67
   3  -2  -8   16.05    2.03
   3  -2  -7    3.32    1.67
  -3  -2   7    2.80    1.52
  -3   2   7    3.12    1.51
  -3  -2   7    3.42    1.54
  -3  -2   6  201.95    3.50
  -3   2   6  205.44    3.48
  -3  -2   6  201.82    3.46
   3  -2  -6  205.91    3.40
  -3  -2   5   27.96    1.77
  -3   2   5   27.22    1.77
  -3  -2   5   30.15    1.97
   3  -2  -5   28.53    1.89
  -3  -2   4   53.29    0.83
  -3  -2   4   57.12    2.22
  -3   2   4   59.97    2.19
  -3  -2   4   57.99    2.29
   3  -2  -4   59.24    2.10
   3  -2  -3    3.40    1.51
  -3  -2   3    3.55    0.47
  -3  -2   3    3.72    1.54
  -3   2   3    3.33    1.46
  -3  -2   3    3.29    1.65
  -3  -2   2   70.21    1.19
  -3  -2   2   70.34    2.35
  -3   2   2   71.62    2.28
  -3  -2   2   67.07    2.38
   3  -2  -2   70.34    2.07
  -3  -2   1   35.12    1.01
  -3   2   1   36.81    1.85
  -3  -2   1   37.97    2.17
  -3  -2   1   34.58    1.98
   3  -2  -1   34.71    1.72
  -3  -2   0 1097.87    4.96
  -3   2   0 1108.47    6.65
  -3  -2   0 1115.86    7.50
  -3  -2   0 1087.12    7.58
  -3   2   0 1130.95    7.29
   3  -2   0 1101.76    6.07
  -3   2  -1   57.08    2.01
  -3  -2  -1   60.41    2.21
  -3   2  -1   59.39    2.07
  -3  -2  -1   56.77    1.40
  -3  -2  -1   57.52    2.42
   3  -2   1   59.51    1.74
   3  -2   2    4.47    1.12
  -3  -2  -2    5.23    0.89
  -3  -2  -2    7.88    1.72
  -3   2  -2    5.96    1.36
  -3  -2  -2    6.67    1.73
  -3   2  -2    5.77    1.53
  -3   2  -3   17.44    1.58
  -3  -2  -3   16.71    1.11
  -3  -2  -3   15.76    1.85
   3  -2   3   16.56    1.17
  -3   2  -3   16.44    1.78
   3  -2   4    2.95    0.90
  -3   2  -4    4.58    1.70
  -3  -2  -4    4.58    0.99
  -3   2  -4    4.69    1.30
  -3  -2  -4    4.84    1.77
  -3   2  -5    4.16    1.36
  -3  -2  -5    4.45    1.08
  -3  -2  -5    6.99    1.95
  -3  -2  -5    6.64    1.72
   3  -2   5    5.31    0.77
  -3   2  -5    4.71    1.77
  -3   2  -6   73.74    2.27
   3  -2   6   71.02    1.33
  -3  -2  -6   73.09    1.94
  -3  -2  -6   77.23    2.51
  -3   2  -6   71.62    2.54
   3  -2   7   10.27    0.68
  -3   2  -7   11.09    1.48
  -3  -2  -7   10.30    1.53
  -3   2  -7   11.34    2.05
  -3  -2  -7   11.45    1.30
  -3  -2  -8    2.98    1.26
  -3  -2  -8    4.00    1.60
  -3   2  -8    3.26    1.85
  -3   2  -8    3.32    1.34
   3  -2   8    2.54    0.49
  -3  -2  -9   78.33    2.61
  -3   2  -9   74.71    2.30
  -3   2  -9   76.03    2.93
  -3  -2  -9   73.50    2.15
  -3   2 -10    8.15    2.30
  -3  -2 -10    8.71    1.48
  -3  -2 -10    8.52    1.72
  -3   2 -10    8.17    1.48
  -3  -2 -11    0.21    1.33
  -3  -2 -11    1.13    1.60
  -3   2 -11   -0.03    1.39
  -3   2 -11   -0.83    2.25
  -3   2 -12   42.49    2.79
  -3   2 -12   44.61    2.01
  -3  -2 -12   39.28    1.95
  -3  -2 -12   42.99    2.29
  -3  -2 -13    2.16    1.54
  -3  -2 -13    1.86    0.84
  -3   2 -13    1.60    1.40
  -3  -2 -13    1.48    1.72
  -3   2 -13    2.75    2.29
  -3  -2 -14    0.80    0.78
  -3   2 -14    1.31    2.23
  -3  -2 -14    0.36    1.78
  -3  -2 -14    0.00    1.61
  -3   2 -14    0.51    1.41
  -3   2 -15    0.44    1.40
  -3  -2 -15    1.20    1.77
  -3  -2 -15    2.55    1.73
  -3   2 -15    3.24    2.29
  -3  -2 -15    1.92    0.79
  -3  -2 -16    1.33    1.92
  -3  -2 -16    0.97    0.76
  -3   2 -16    0.92    1.45
  -3   2 -16    0.94    2.56
  -3  -2 -16    1.02    1.77
  -3   2 -17    1.05    2.63
  -3  -2 -17    0.61    1.89
  -3   2 -17    0.29    1.45
  -3  -2 -17    0.54    1.79
  -3  -2 -17    0.11    0.75
  -3   2 -18    6.74    1.69
  -3  -2 -18    8.48    1.93
  -3   2 -18    7.30    2.72
  -3  -2 -18    9.18    2.19
  -3  -2 -18    7.79    0.87
  -3   2 -19    4.33    1.79
  -3   2 -19    6.13    2.82
  -3  -2 -19    4.59    0.85
  -3  -2 -19    4.56    2.18
  -3  -2 -19    5.26    2.07
  -3   2 -20   57.37    3.59
  -3  -2 -20   55.47    2.95
  -3   2 -20   55.30    2.54
  -3  -2 -20   54.66    2.91
  -3   2 -21   50.02    3.56
  -3  -2 -21   47.10    2.89
  -3   2 -21   48.14    2.50
  -3  -2 -21   49.62    2.89
  -3   2 -22    0.76    2.96
  -3   2 -22    0.74    1.65
  -3  -2 -22    0.45    2.12
  -3  -2 -22    0.89    2.08
  -3   2 -23   10.07    2.96
  -3  -2 -23    9.49    2.41
  -3   2 -23    9.31    1.98
  -3  -2 -23    9.27    2.36
  -3   2 -24   17.84    3.37
  -3  -2 -24   20.19    2.56
  -3   2 -24   17.65    2.16
  -3  -2 -24   20.44    2.65
  -3   2 -25    9.08    3.23
  -3  -2 -25    7.79    2.33
  -3   2 -25    8.62    2.02
  -3  -2 -25    7.10    2.35
  -3   2 -26   33.94    3.42
  -3  -2 -26   34.98    2.99
  -3   2 -26   34.61    2.47
  -3  -2 -26   37.42    3.10
  -3   2 -27   27.61    3.52
  -3  -2 -27   27.53    2.84
  -3   2 -28    0.62    3.20
  -3  -2 -28    2.07    2.58
  -3  -2 -29    1.44    2.49
  -3   2 -29    0.38    3.17
  -3  -2 -30   14.34    2.81
  -3   2 -30   11.78    3.20
  -3  -2 -31    4.26    2.69
  -3   2 -31    0.41    2.93
  -3  -2 -32   10.69    2.69
  -3   2 -32    8.47    3.16
  -3  -2 -33    9.55    2.74
  -3   2 -33    6.10    3.21
  -3  -2 -34    3.47    2.69
  -3   2 -34    2.27    3.22
  -3  -2 -35    0.49    2.55
  -3   2 -35   -1.14    3.04
  -3   2 -36    4.79    2.89
  -3  -2 -36    3.15    2.80
   3  -2  36    6.07    2.38
  -3  -2 -37    3.71    2.67
   3  -2  37    4.85    2.15
  -3   2 -37    3.67    2.86
  -3   2 -38    3.47    2.78
  -3  -2 -38    2.76    2.78
   3  -2  38    4.25    2.34
  -3  -2 -39    5.18    2.81
   3  -2  39    6.89    2.18
  -3   2 -39    5.96    2.91
  -3  -2 -40    0.35    2.68
  -3   2 -40    1.14    2.83
  -3  -2 -41    3.95    2.94
  -3   2 -41    3.46    2.80
  -3  -2 -42    8.17    2.96
  -3   2 -42    9.79    2.94
  -3  -2 -43    5.39    2.98
  -3   2 -43    6.77    3.00
  -3  -2 -44   -0.86    2.81
  -3   2 -44    3.15    2.84
  -3  -2 -45   -0.92    2.84
  -3   2 -45    3.06    2.94
  -3  -2 -46    5.52    2.99
  -3   2 -46    7.65    3.06
  -3  -2 -47   -0.78    2.91
  -3   2 -47    2.13    3.00
  -3  -2 -48    0.99    2.93
  -3   2 -48    2.14    3.03
  -3  -3  53   11.81    2.63
   3  -3 -52    0.70    2.61
  -3  -3  52    2.90    2.42
   3  -3 -51    3.72    2.73
   3   3 -51    5.98    3.12
  -3  -3  51    1.27    2.53
   3  -3 -50   -0.45    2.61
   3   3 -50    1.39    3.05
  -3  -3  50    1.55    2.52
   3  -3 -49    2.26    2.63
   3   3 -49    3.03    3.23
  -3  -3  49   -0.14    2.53
   3  -3 -48    5.52    2.87
   3   3 -48    8.89    3.26
  -3  -3  48    4.69    2.54
   3  -3 -47    6.84    2.89
   3   3 -47    9.92    3.31
  -3  -3  47    5.22    2.50
   3  -3 -46    5.15    2.69
   3   3 -46    6.79    3.44
  -3  -3  46    3.12    2.43
   3  -3 -45    3.28    2.82
   3   3 -45    3.66    3.09
  -3  -3  45    0.90    2.30
   3  -3 -44    5.31    2.84
   3   3 -44    5.71    3.15
  -3  -3  44    1.49    2.32
   3  -3 -43    1.45    2.69
   3   3 -43    5.52    3.34
  -3  -3  43   -0.25    2.30
   3  -3 -42    9.62    2.81
   3   3 -42   10.05    3.33
  -3  -3  42    6.13    2.43
   3  -3 -41    8.37    3.04
  -3  -3  41    6.46    2.49
   3  -3 -40   12.52    2.98
  -3  -3  40    7.72    2.61
   3  -3 -39   22.22    3.26
  -3  -3  39   21.90    2.77
   3  -3 -38   -0.13    3.17
  -3  -3  38    4.22    2.19
   3  -3 -37   21.36    3.36
  -3  -3  37   22.81    2.76
  -3  -3  36   10.14    2.50
   3  -3 -36    7.74    3.34
   3  -3 -35    2.11    3.12
  -3  -3  35    6.48    2.27
   3  -3 -34    2.23    3.22
  -3  -3  34    6.65    2.35
   3  -3 -33   77.60    4.29
  -3  -3  33   78.04    3.39
   3  -3 -32   17.16    3.52
  -3  -3  32   24.39    2.67
  -3  -3  32   20.06    1.92
   3  -3 -31    4.86    3.26
   3  -3 -31    6.26    1.46
  -3  -3  31    6.10    2.28
  -3  -3  31    6.35    1.64
   3  -3 -30   -1.05    3.27
   3  -3 -30    1.91    1.37
  -3  -3  30    2.34    2.09
  -3  -3  30   -0.18    1.46
   3  -3 -29    9.95    3.26
  -3  -3  29   11.46    2.21
   3  -3 -29   10.13    1.53
  -3  -3  29   10.85    1.72
   3  -3 -28   58.02    2.33
  -3  -3  28   56.51    2.52
  -3  -3  28   60.02    3.03
   3  -3 -28   56.26    4.10
   3  -3 -27   86.33    2.67
  -3  -3  27   92.26    3.38
  -3  -3  27   89.22    2.93
   3  -3 -27   89.40    4.19
   3  -3 -26   19.07    3.47
   3  -3 -26   19.02    1.62
  -3  -3  26   20.77    2.32
  -3  -3  26   19.43    1.93
   3  -3 -25   12.21    3.40
   3  -3 -25   14.46    1.57
  -3  -3  25   14.36    2.10
  -3  -3  25   13.97    1.89
   3  -3 -24   13.42    3.22
   3  -3 -24   12.50    1.46
  -3  -3  24   14.63    2.16
  -3   3  24   15.77    2.62
  -3  -3  24   12.66    1.81
   3  -3 -23    5.54    3.12
   3  -3 -23    8.12    1.33
  -3  -3  23    9.71    2.04
  -3   3  23   10.41    2.48
  -3  -3  23    7.03    1.81
   3  -3 -22   17.87    3.27
  -3  -3  22   17.84    2.12
  -3   3  22   15.07    2.46
  -3  -3  22   15.39    1.86
   3  -3 -21   17.89    3.22
  -3  -3  21   18.03    1.94
  -3  -3  21   16.47    2.06
  -3   3  21   18.37    2.50
   3  -3 -20    0.71    2.94
  -3  -3  20    0.99    1.85
  -3   3  20    0.88    2.15
  -3  -3  20    0.60    1.69
   3  -3 -19    8.93    2.87
  -3  -3  19   10.06    1.95
  -3   3  19   12.26    2.10
  -3  -3  19   11.05    1.83
   3  -3 -18   22.37    2.91
  -3  -3  18   24.06    2.10
  -3   3  18   23.59    2.38
  -3  -3  18   23.17    1.97
   3  -3 -17    2.16    2.53
  -3  -3  17    2.69    1.75
  -3   3  17    2.28    1.88
  -3  -3  17    2.59    1.60
  -3   3  16    4.71    1.89
   3  -3 -16    4.23    2.45
  -3  -3  16    5.43    1.77
  -3  -3  16    6.69    1.71
  -3  -3  15   92.01    2.77
  -3   3  15   84.78    2.92
  -3  -3  15   90.32    2.76
   3  -3 -15   88.62    3.36
  -3  -3  14   40.40    2.17
  -3  -3  14   43.04    2.35
   3  -3 -14   40.52    2.81
  -3   3  14   40.86    2.33
  -3  -3  13   39.05    2.14
  -3   3  13   40.17    2.19
  -3  -3  13   44.41    2.28
   3  -3 -13   37.53    2.69
  -3   3  12  117.98    3.09
  -3  -3  12  120.38    2.94
  -3  -3  12  118.54    2.97
   3  -3 -12  116.87    3.29
   3  -3 -11   10.40    2.20
  -3  -3  11    9.11    1.58
  -3   3  11   10.47    1.71
  -3  -3  11   11.96    1.84
   3  -3 -10    1.42    1.91
  -3  -3  10    3.06    1.58
  -3  -3  10    1.45    1.45
  -3   3  10    2.72    1.61
  -3  -3   9   60.22    2.31
  -3   3   9   61.77    2.37
  -3  -3   9   59.28    2.39
   3  -3  -9   60.63    2.62
  -3  -3   8   48.97    2.11
  -3   3   8   49.86    2.23
  -3  -3   8   45.48    2.20
   3  -3  -8   50.44    2.43
   3  -3  -7    0.97    1.67
  -3  -3   7    2.40    1.45
  -3   3   7    1.70    1.40
  -3  -3   7    2.76    1.67
  -3  -3   6   61.52    2.45
  -3  -3   6   61.98    2.22
  -3   3   6   60.90    2.25
   3  -3  -6   59.78    2.30
   3  -3  -5   -0.39    1.62
  -3  -3   5    0.16    1.41
  -3   3   5    0.82    1.33
  -3  -3   5    0.76    1.61
  -3   3   4   11.97    1.46
   3  -3  -4   10.61    1.63
  -3  -3   4   12.96    1.55
  -3  -3   4   11.32    1.75
  -3   3   3   28.29    1.71
  -3  -3   3   28.51    1.75
  -3  -3   3   27.06    0.88
  -3  -3   3   28.09    1.98
   3  -3  -3   29.33    1.64
   3  -3  -2    6.36    1.31
  -3  -3   2    6.13    0.66
  -3   3   2    7.07    1.34
  -3  -3   2    7.13    1.50
  -3  -3   2    8.35    1.69
   3  -3  -1    5.95    1.22
  -3  -3   1    4.90    0.71
  -3  -3   1    4.27    1.49
  -3   3   1    6.05    1.39
  -3  -3   1    6.31    1.72
   3  -3   0    1.10    1.06
  -3  -3   0    0.04    0.69
  -3  -3   0    0.22    1.38
  -3   3   0   -0.36    1.24
  -3  -3   0    0.09    1.68
  -3  -3  -1   12.03    1.56
  -3  -3  -1   10.53    0.94
  -3   3  -1   11.55    1.37
   3  -3   1   11.94    1.15
  -3  -3  -1   11.14    1.89
  -3  -3  -2    1.05    1.49
  -3   3  -2    0.97    1.18
  -3  -3  -2    1.10    1.65
  -3  -3  -2    0.80    0.82
   3  -3   2    1.34    0.93
   3  -3   3   29.28    1.27
  -3  -3  -3   31.37    1.89
  -3  -3  -3   30.54    1.32
  -3   3  -3   31.63    1.67
  -3  -3  -3   30.35    2.07
  -3   3  -4    0.21    1.61
  -3  -3  -4   -0.22    1.47
  -3   3  -4    0.43    1.17
  -3  -3  -4    0.34    0.92
  -3  -3  -4    0.67    1.74
   3  -3   4    0.03    0.80
  -3   3  -5    0.46    1.68
  -3   3  -5    0.00    1.22
  -3  -3  -5    0.02    1.38
  -3  -3  -5    0.63    1.68
   3  -3   5   -0.02    0.77
  -3  -3  -5    0.62    1.00
  -3  -3  -6  101.54    2.79
  -3   3  -6   98.83    2.42
  -3  -3  -6   94.98    2.18
   3  -3   6   94.25    1.65
  -3  -3  -6   97.34    2.82
  -3   3  -6  101.98    3.03
  -3  -3  -7   23.04    1.91
  -3   3  -7   20.98    1.55
  -3  -3  -7   22.48    1.48
   3  -3   7   22.26    0.90
  -3  -3  -7   21.49    2.08
  -3   3  -7   22.37    2.33
  -3  -3  -8   29.06    1.97
  -3  -3  -8   27.39    1.57
  -3   3  -8   28.89    1.70
   3  -3   8   27.21    0.90
  -3   3  -8   29.60    2.35
  -3  -3  -8   28.51    2.08
   3  -3   9   60.37    1.12
  -3  -3  -9   62.58    1.82
  -3   3  -9   63.15    2.95
  -3  -3  -9   59.76    2.39
  -3  -3  -9   60.22    2.12
  -3   3  -9   61.84    2.10
  -3  -3 -10    7.20    1.50
  -3   3 -10    7.79    1.36
  -3   3 -10    7.94    2.22
  -3  -3 -10    7.01    1.67
  -3  -3 -10    8.42    1.15
   3  -3  10    6.03    0.48
  -3  -3 -11    7.03    1.59
  -3  -3 -11    7.73    1.17
  -3  -3 -11    8.64    1.78
  -3   3 -11    6.14    1.38
  -3   3 -11    6.84    2.31
   3  -3  11    6.21    0.41
  -3   3 -12   11.11    2.61
  -3  -3 -12   12.70    1.19
  -3   3 -12   11.30    1.46
  -3  -3 -12   12.68    1.95
  -3  -3 -12   11.41    1.68
  -3   3 -13   14.19    2.88
  -3  -3 -13   13.89    1.23
  -3  -3 -13   16.49    2.02
  -3   3 -13   14.30    1.52
  -3  -3 -13   15.28    1.76
  -3  -3 -14   25.08    2.23
  -3   3 -14   24.25    1.75
  -3  -3 -14   23.55    1.35
  -3   3 -14   25.79    3.08
  -3  -3 -14   27.31    2.13
  -3   3 -15    8.54    3.02
  -3  -3 -15    7.25    1.75
  -3  -3 -15    6.21    1.97
  -3  -3 -15    8.16    1.11
  -3   3 -15    8.72    1.57
  -3  -3 -16    0.24    1.81
  -3   3 -16   -0.26    1.37
  -3  -3 -16    0.76    1.02
  -3  -3 -16    0.94    2.05
  -3   3 -16    0.55    2.89
  -3  -3 -17    8.03    2.06
  -3  -3 -17    7.02    1.11
  -3  -3 -17    7.30    2.05
  -3   3 -17    6.78    1.51
  -3   3 -17    9.48    2.85
  -3  -3 -18   54.56    2.86
  -3   3 -18   55.66    2.37
  -3  -3 -18   54.91    1.72
  -3   3 -18   59.81    3.56
  -3  -3 -18   56.90    2.78
  -3  -3 -19   13.17    2.18
  -3  -3 -19   15.07    1.21
  -3   3 -19   15.26    1.83
  -3  -3 -19   14.61    2.39
  -3   3 -19   16.12    3.33
  -3  -3 -20    2.60    2.01
  -3  -3 -20    2.25    2.23
  -3  -3 -20    2.28    0.99
  -3   3 -20    4.62    3.13
  -3   3 -20    3.62    1.62
  -3   3 -21   43.07    3.53
  -3  -3 -21   40.43    2.69
  -3  -3 -21   41.82    2.90
  -3   3 -21   40.20    2.24
  -3   3 -22   31.53    3.73
  -3  -3 -22   29.45    2.80
  -3   3 -22   28.64    2.11
  -3  -3 -22   28.74    2.54
  -3  -3 -23    1.40    2.17
  -3   3 -23    2.75    1.67
  -3   3 -23    1.77    3.04
  -3  -3 -23    1.48    2.34
  -3  -3 -24    0.33    2.23
  -3   3 -24    1.09    1.62
  -3   3 -24    0.14    3.34
  -3  -3 -24    0.25    2.32
  -3  -3 -25    4.76    2.47
  -3  -3 -25    4.36    2.36
  -3   3 -25    3.38    3.16
  -3   3 -25    4.07    1.80
  -3  -3 -26    0.03    2.53
  -3   3 -26    0.21    3.45
  -3  -3 -27   10.65    2.66
  -3   3 -27   10.00    3.34
  -3  -3 -28   10.79    2.57
  -3   3 -28   10.77    3.38
  -3  -3 -29    1.17    2.47
  -3   3 -29    0.42    3.32
  -3   3 -30    0.26    3.07
  -3  -3 -30    0.35    2.62
  -3   3 -31    1.72    3.21
  -3  -3 -31    2.16    2.50
  -3   3 -32   -0.09    3.30
  -3  -3 -32   -0.37    2.45
  -3   3 -33   22.81    3.65
   3  -3  33   24.62    2.73
  -3  -3 -33   25.16    3.23
  -3  -3 -34   17.77    2.93
   3  -3  34   17.48    2.57
  -3   3 -34   15.01    3.39
  -3  -3 -35    0.41    2.71
   3  -3  35    1.19    2.36
  -3   3 -35   -0.61    3.18
  -3  -3 -36    8.96    2.88
   3  -3  36   12.88    2.63
  -3   3 -36   10.06    3.36
  -3  -3 -37    1.33    2.57
   3  -3  37    2.62    2.27
  -3   3 -37    2.08    3.23
  -3  -3 -38   -0.10    2.72
   3  -3  38    0.93    2.34
  -3   3 -38   -0.06    3.07
  -3  -3 -39    0.37    2.69
   3  -3  39    2.73    2.35
  -3   3 -39   -1.44    3.16
  -3  -3 -40    5.41    2.85
   3  -3  40    5.04    2.31
  -3   3 -40    5.80    2.96
  -3  -3 -41   -0.12    2.66
   3  -3  41    2.08    2.17
  -3   3 -41    2.14    2.85
  -3  -3 -42    6.48    2.89
  -3   3 -42    7.27    3.11
  -3  -3 -43    2.00    2.75
  -3   3 -43    0.32    2.90
  -3  -3 -44    6.00    2.81
  -3   3 -44    4.43    2.94
  -3  -3 -45    2.68    2.79
  -3   3 -45    3.16    2.97
  -3  -3 -46    0.95    2.79
[truncated: 411,185 more chars]
