# Supplementary material for: Crystal structure of bis­(allyl­ammonium) oxalate
Source: Acta Crystallogr Sect E Struct Rep Online. 2014 Nov 5;70(Pt 12):o1229–30. doi: 10.1107/S1600536814023617 (PMC4257458; doi:10.1107/S1600536814023617)
Supplement: Supplementary file 2 [file e-70-o1229-Isup2.hkl]

#
# h,k,l, Fc-squared, Fo-squared, sigma(Fo-squared), status flag
#
data_I
_shelx_title ' 1 in P2(1)/n'
_shelx_refln_list_code          4
_shelx_F_calc_maximum      382.34
_exptl_crystal_F_000      1320.00
_reflns_d_resolution_high  0.8107

loop_
 _space_group_symop_operation_xyz
 'x, y, z'
 '-x+1/2, y+1/2, -z+1/2'
 '-x, -y, -z'
 'x-1/2, -y-1/2, z-1/2'

_cell_length_a     6.7060
_cell_length_b    12.1364
_cell_length_c    40.6017
_cell_angle_alpha  90.000
_cell_angle_beta   93.969
_cell_angle_gamma  90.000

_shelx_F_squared_multiplier     1.000

loop_
 _refln_index_h
 _refln_index_k
 _refln_index_l
 _refln_F_squared_calc
 _refln_F_squared_meas
 _refln_F_squared_sigma
 _refln_observed_status
   2   0   0        633.60        548.05        20.85 o
   4   0   0        143.78        210.62        24.47 o
   6   0   0       9343.10       8476.65       157.60 o
   8   0   0        207.71        164.17        67.86 o
   1   1   0          1.83         -0.22         6.43 o
   2   1   0        181.15        187.70        10.24 o
   3   1   0        995.54        961.76        17.35 o
   4   1   0        713.01        789.92        19.17 o
   5   1   0         14.10         12.54        21.99 o
   6   1   0         65.74         39.73        42.16 o
   7   1   0         74.44         33.99        43.07 o
   8   1   0          0.82         18.16        48.28 o
   0   2   0         54.43         14.09         9.10 o
   1   2   0          2.25          2.14         6.84 o
   2   2   0          7.31         17.95        10.01 o
   3   2   0      27057.07      26890.30       124.23 o
   4   2   0        129.59         89.48        13.54 o
   5   2   0         33.69         51.22        22.98 o
   6   2   0        528.90        344.54        45.66 o
   7   2   0          6.74          4.30        42.86 o
   8   2   0        128.85        119.90        47.99 o
   1   3   0        894.02        701.20        12.17 o
   2   3   0         16.01          1.91        10.26 o
   3   3   0          2.54          5.48        11.44 o
   4   3   0         15.23         41.55        12.71 o
   5   3   0         26.64         40.82        23.45 o
   6   3   0        526.32        507.70        47.11 o
   7   3   0       2374.84       2453.92       167.82 o
   8   3   0         51.32         37.32        44.89 o
   0   4   0        384.77        453.57        22.23 o
   1   4   0        312.23        385.68        10.57 o
   2   4   0       1610.24       1401.00        17.53 o
   3   4   0       6182.17       6132.32        49.62 o
   4   4   0          0.13         13.01        14.05 o
   5   4   0        764.89        746.20        28.68 o
   6   4   0       2648.96       2892.25        71.40 o
   7   4   0         16.66         51.30        40.72 o
   1   5   0       4829.59       4422.04        25.35 o
   2   5   0        628.38        725.63        16.99 o
   3   5   0          8.83          9.31        13.04 o
   4   5   0        119.79        157.73        16.08 o
   5   5   0         14.78          3.89        26.50 o
   6   5   0          1.61         12.15        33.21 o
   7   5   0        327.55        389.96        45.50 o
   0   6   0       1453.82       1636.40        38.75 o
   1   6   0         15.14          4.44         7.58 o
   2   6   0         11.94         12.69        11.38 o
   3   6   0       3708.23       3490.94        38.04 o
   4   6   0        106.27         99.21        20.77 o
   5   6   0        227.55        229.78        31.61 o
   6   6   0         96.44         88.37        26.70 o
   7   6   0        137.28        112.33        39.29 o
   1   7   0       3176.69       2985.89        28.64 o
   2   7   0       2000.20       2008.50        23.42 o
   3   7   0        341.04        320.95        18.23 o
   4   7   0       5111.39       4708.80        49.31 o
   5   7   0          3.75         14.14        26.53 o
   6   7   0          7.00          9.91        33.33 o
   7   7   0        596.92        618.53        56.34 o
   0   8   0        617.47        581.16        36.48 o
   1   8   0        733.04        849.35        28.87 o
   2   8   0          6.30         10.30        15.88 o
   3   8   0        155.09        199.39        20.86 o
   4   8   0        214.33        281.77        24.62 o
   5   8   0        117.59        206.32        62.26 o
   6   8   0        463.17        744.86        69.74 o
   1   9   0        133.30        140.48        24.74 o
   2   9   0        183.78        151.97        25.67 o
   3   9   0        108.28        119.64        26.89 o
   4   9   0        493.46        530.38        35.01 o
   5   9   0         24.48         35.77        28.06 o
   6   9   0         83.86        130.49        34.58 o
   0  10   0         29.73        111.65        37.67 o
   1  10   0        285.99        307.90        28.96 o
   2  10   0         55.57         69.67        25.62 o
   3  10   0        255.76        240.67        29.01 o
   4  10   0        231.25        182.14        30.28 o
   5  10   0          4.44         65.67        45.00 o
   6  10   0          3.77         43.19        44.91 o
   1  11   0       5794.58       5491.00        62.22 o
   2  11   0          0.28         14.43        26.30 o
   3  11   0        145.80        121.06        27.96 o
   4  11   0        292.20        315.24        44.84 o
   5  11   0          4.85         14.31        42.45 o
   0  12   0       1254.71       1357.37       156.14 o
   1  12   0         92.90         80.26        27.06 o
   2  12   0         10.59         36.88        26.79 o
   3  12   0        146.35        175.98        32.72 o
   4  12   0        223.82        185.91        43.24 o
   1  13   0          8.76         18.00        27.11 o
   2  13   0         17.41         16.57        27.07 o
   3  13   0        320.03        333.66        31.27 o
   4  13   0         17.06         -3.89        61.78 o
   0  14   0         83.91        163.88        47.79 o
   1  14   0        163.68        159.22        28.94 o
   2  14   0          5.60         37.76        34.73 o
  -7   0   1        272.83        226.19        64.45 o
  -5   0   1         18.35         65.91        54.48 o
  -3   0   1        104.06         69.56        18.52 o
  -1   0   1        161.28        257.80        14.59 o
   1   0   1         37.44         36.24        12.16 o
   3   0   1        270.90        324.66        22.67 o
   5   0   1       2501.75       2559.60        49.54 o
   7   0   1        888.19       1083.75        82.94 o
  -8   1   1        139.06         97.86        46.95 o
  -7   1   1        201.62        104.95        44.07 o
  -6   1   1         82.91         77.43        42.23 o
  -5   1   1         62.69        118.70        22.35 o
  -4   1   1       8094.08       8275.36        47.25 o
  -3   1   1        893.82       1023.75        17.16 o
  -2   1   1       2081.47       2105.21        17.86 o
  -1   1   1       3955.65       4786.11        21.89 o
   1   1   1         28.82         16.41         5.40 o
   2   1   1      29501.97      27908.96       118.44 o
   3   1   1        291.92        308.45        13.74 o
   4   1   1        865.44       1017.12        20.71 o
   5   1   1        950.35        929.24        28.44 o
   6   1   1         23.42         18.75        42.80 o
   7   1   1          2.48          9.63        43.85 o
   8   1   1        503.36        399.79        51.94 o
  -8   2   1         47.11         63.31        46.23 o
  -7   2   1        136.42        127.89        44.65 o
  -6   2   1         27.02         15.37        40.76 o
  -5   2   1        185.71        154.95        23.82 o
  -4   2   1        311.07        349.03        14.77 o
  -3   2   1        703.84        864.57        16.87 o
  -2   2   1       2706.22       2871.57        21.33 o
  -1   2   1        198.58        188.92         7.71 o
   0   2   1         26.83         53.26         6.71 o
   1   2   1       1171.76        973.36        12.05 o
   2   2   1       1511.32       1337.95        17.38 o
   3   2   1       1234.18       1416.88        18.67 o
   4   2   1         33.91         24.12        13.53 o
   5   2   1       1036.41        979.78        29.91 o
   6   2   1         74.23         58.88        42.28 o
   7   2   1        239.44        137.87        43.65 o
   8   2   1        127.90        117.83        46.79 o
  -8   3   1         18.29         39.68        45.33 o
  -7   3   1       3798.62       3737.35        87.47 o
  -6   3   1        127.44        116.36        41.91 o
  -5   3   1        428.86        400.11        24.29 o
  -4   3   1          1.22         21.77        12.47 o
  -3   3   1        163.27        130.22        12.22 o
  -2   3   1       1170.15       1220.58        16.56 o
  -1   3   1       3740.75       2409.76        20.44 o
   0   3   1       1302.65       1325.61        17.16 o
   1   3   1        435.13        447.05         9.88 o
   2   3   1        974.00        771.49        14.68 o
   3   3   1        276.91        275.69        13.79 o
   4   3   1          2.16         14.83        12.84 o
   5   3   1       5872.01       5614.41        52.57 o
   6   3   1        118.11         77.12        40.18 o
   7   3   1       1666.57       1602.25        66.04 o
   8   3   1         13.31        -30.24        43.11 o
  -7   4   1        153.74        221.95        45.88 o
  -6   4   1        307.42        454.59       121.97 o
  -5   4   1       4830.52       4946.16        51.69 o
  -4   4   1         58.65         70.39        14.19 o
  -3   4   1        622.53        691.98        17.28 o
  -2   4   1       8607.00       9020.56        42.08 o
  -1   4   1       2415.14       2412.55        18.09 o
   0   4   1        586.20        671.34        17.18 o
   1   4   1       7231.64       7197.64        30.09 o
   2   4   1       1398.59       1260.57        16.77 o
   3   4   1       1396.57       1414.96        21.54 o
   4   4   1          0.00          1.95        14.22 o
   5   4   1        184.18        258.87        28.99 o
   6   4   1       1538.13       1645.28        59.80 o
   7   4   1          8.38          6.96        41.26 o
  -7   5   1        337.95        386.71        45.67 o
  -6   5   1         40.63         42.88        33.59 o
  -5   5   1         35.14         30.20        21.42 o
  -4   5   1        589.48        685.95        20.26 o
  -3   5   1         75.57         63.16        17.21 o
  -2   5   1       1095.95       1162.61        19.57 o
  -1   5   1      10717.18      10346.86        35.92 o
   0   5   1         30.59         38.13        14.19 o
   1   5   1        289.22        219.80         9.33 o
   2   5   1        899.81        922.10        20.40 o
   3   5   1         75.32         47.84        13.47 o
   4   5   1         28.31         15.65        15.14 o
   5   5   1          8.67         35.12        26.60 o
   6   5   1        373.24        320.80        35.65 o
   7   5   1         52.62         69.20        39.95 o
  -7   6   1          3.90         30.57        39.26 o
  -6   6   1         71.84        106.03        30.73 o
  -5   6   1       2390.41       2178.92        49.28 o
  -4   6   1          0.00         14.52        20.73 o
  -3   6   1       1146.71       1151.60        29.63 o
  -2   6   1       1267.62       1387.25        19.81 o
  -1   6   1        440.29        428.99        11.27 o
   0   6   1       1075.40       1188.66        24.95 o
   1   6   1       1785.07       1884.20        23.00 o
   2   6   1        390.12        371.94        13.95 o
   3   6   1       2148.08       2190.30        31.45 o
   4   6   1        119.91        119.24        20.50 o
   5   6   1          9.71          3.61        27.44 o
   6   6   1         21.19         11.90        26.53 o
   7   6   1        118.99        111.62        39.85 o
  -7   7   1        182.00        314.00        50.34 o
  -6   7   1         14.32         44.34        34.23 o
  -5   7   1         36.66         23.74        26.73 o
  -4   7   1        966.22        978.97        30.48 o
  -3   7   1          6.29         17.32        15.83 o
  -2   7   1         18.15         23.90        12.12 o
  -1   7   1       1113.12       1176.31        21.08 o
   0   7   1         94.37         75.64        19.36 o
   1   7   1        241.06        284.73        14.94 o
   2   7   1       1450.58       1476.34        26.79 o
   3   7   1        367.25        316.37        17.09 o
   4   7   1        161.59        185.25        24.96 o
   5   7   1        177.11        276.65        42.19 o
   6   7   1        295.33        330.88        38.85 o
   7   7   1         15.44         88.87        80.87 o
  -6   8   1        213.71        310.49        38.77 o
  -5   8   1       1801.86       1629.76        57.65 o
  -4   8   1         50.87         58.79        22.48 o
  -3   8   1        233.45        302.51        23.23 o
  -2   8   1        115.28        147.19        17.31 o
  -1   8   1        275.30        293.50        24.75 o
   0   8   1        319.48        277.68        23.20 o
   1   8   1       2941.37       2719.10        45.88 o
   2   8   1        209.62        193.72        17.93 o
   3   8   1        362.23        361.75        22.34 o
   4   8   1        121.41        174.89        23.98 o
   5   8   1         68.00         93.61        39.71 o
   6   8   1       5020.82       4959.76        78.34 o
  -6   9   1          0.28          9.15        38.56 o
  -5   9   1          1.58         39.51        41.51 o
  -4   9   1          9.08         30.77        28.84 o
  -3   9   1          0.48          0.84        25.90 o
  -2   9   1        398.78        446.24        28.15 o
  -1   9   1         23.08         29.57        23.32 o
   0   9   1         79.82         78.31        24.06 o
   1   9   1          3.25         17.18        23.00 o
   2   9   1        126.42        112.53        25.35 o
   3   9   1        120.42        135.11        26.33 o
   4   9   1        197.82        160.65        24.29 o
   5   9   1         65.57         61.04        29.44 o
   6   9   1        619.47        608.34        43.70 o
  -6  10   1        101.93        119.10        46.49 o
  -5  10   1       1888.80       1723.44        64.90 o
  -4  10   1        396.60        351.63        33.92 o
  -3  10   1         65.49         56.36        25.95 o
  -2  10   1        105.17        113.79        26.72 o
  -1  10   1        292.96        241.55        28.06 o
   0  10   1       3692.04       3481.49        48.62 o
   1  10   1       1419.26       1402.25        36.58 o
   2  10   1        319.37        322.20        28.25 o
   3  10   1        251.13        297.69        28.95 o
   4  10   1         97.03         41.57        28.46 o
   5  10   1        243.49        247.34        45.48 o
   6  10   1        130.14        112.90        38.92 o
  -5  11   1        147.63        115.28        68.34 o
  -4  11   1          1.87         11.60        29.78 o
  -3  11   1         16.35         68.90        27.91 o
  -2  11   1        661.54        694.52        32.86 o
  -1  11   1        678.01        868.41        36.67 o
   0  11   1          6.63          9.17        26.16 o
   1  11   1         50.26        174.90        31.13 o
   2  11   1          3.73         17.80        26.47 o
   3  11   1         48.16         45.30        26.43 o
   4  11   1          6.81         20.37        40.80 o
   5  11   1         66.88         57.98        42.32 o
  -4  12   1         25.33         48.16        65.91 o
  -3  12   1         71.88         79.39        27.02 o
  -2  12   1          0.74          9.51        25.99 o
  -1  12   1         25.19         27.17        27.50 o
   0  12   1       2383.26       2422.38        47.65 o
   1  12   1         28.97         23.73        26.94 o
   2  12   1        357.24        347.28        30.65 o
   3  12   1       1693.14       1551.39        50.90 o
   4  12   1         87.00         82.03        42.10 o
  -4  13   1          0.03         24.56        62.75 o
  -3  13   1          5.54         42.24        32.19 o
  -2  13   1          2.57         24.59        27.04 o
  -1  13   1         31.56         29.49        27.94 o
   0  13   1         14.37         20.98        27.12 o
   1  13   1        147.70        116.61        28.10 o
   2  13   1         53.37         34.58        26.70 o
   3  13   1        263.64        255.31        30.27 o
   4  13   1         12.75         21.89        62.75 o
  -2  14   1        269.07        303.11        38.31 o
  -1  14   1         63.78         59.13        27.82 o
   0  14   1        265.86        233.05        30.59 o
   1  14   1        103.20        109.56        29.34 o
   2  14   1        474.77        440.42        34.32 o
  -8   0   2          2.09        -36.72        62.75 o
  -6   0   2       1834.25       2001.14        93.15 o
  -4   0   2       1312.60       1207.73        32.37 o
  -2   0   2     129458.38     118417.73      1123.03 o
   2   0   2        257.66        331.86        20.52 o
   4   0   2       2924.26       2699.77        47.08 o
   6   0   2        221.00        212.32        64.21 o
   8   0   2         42.82         60.56        69.80 o
  -8   1   2         78.27        137.14        49.62 o
  -7   1   2          0.55          9.95        42.13 o
  -6   1   2         74.05         29.18        41.84 o
  -5   1   2       1761.89       1601.40        41.94 o
  -4   1   2          6.99         35.25        13.51 o
  -3   1   2        105.79        149.91        11.34 o
  -2   1   2       3902.77       3799.96        24.37 o
  -1   1   2        425.78        463.02         9.81 o
   1   1   2       3249.33       2848.78        15.37 o
   2   1   2        580.87        651.58        12.75 o
   3   1   2         68.20        143.77        13.45 o
   4   1   2       3189.10       3068.56        30.16 o
   5   1   2        139.29        100.70        22.48 o
   6   1   2         96.46        137.32        45.10 o
   7   1   2        318.92        244.03        46.33 o
   8   1   2         60.30         67.86        47.47 o
  -8   2   2        608.28        628.73        56.45 o
  -7   2   2        106.73         94.37        45.30 o
  -6   2   2         91.71         95.60        42.65 o
  -5   2   2        588.57        408.98        25.34 o
  -4   2   2        916.48        970.87        17.88 o
  -3   2   2       1531.16       1704.33        19.93 o
  -2   2   2      31065.21      32851.05       131.70 o
  -1   2   2          0.99          5.56         8.85 o
   0   2   2        127.36        130.71         7.33 o
   1   2   2      26071.30      22672.22        65.02 o
   2   2   2       1528.15       1558.37        17.34 o
   3   2   2        145.42        140.38        12.64 o
   4   2   2       4148.67       4989.24        36.75 o
   5   2   2        642.73        692.58        35.07 o
   6   2   2        443.02        335.64        46.25 o
   7   2   2         30.11         97.27        45.04 o
   8   2   2        132.07        197.51        48.58 o
  -8   3   2         78.73         64.98        44.77 o
  -7   3   2         98.85        304.69        49.62 o
  -6   3   2        217.33        248.91        42.66 o
  -5   3   2        160.74        150.88        24.12 o
  -4   3   2          5.96         12.87        12.35 o
  -3   3   2        168.35        161.52        11.83 o
  -2   3   2       3096.93       3075.81        23.17 o
  -1   3   2         23.51          2.41         8.38 o
   0   3   2        443.01        429.72        12.86 o
   1   3   2       4242.79       3800.44        19.65 o
   2   3   2          1.34         19.01         9.70 o
   3   3   2         41.19         25.37        11.90 o
   4   3   2        349.05        306.27        15.69 o
   5   3   2        599.20        627.42        34.91 o
   6   3   2        265.99        241.76        40.92 o
   7   3   2          0.29         21.61        43.21 o
   8   3   2         12.24        -23.71        43.32 o
  -7   4   2        275.81        279.94        45.50 o
  -6   4   2       1009.67        977.70        44.02 o
  -5   4   2      10481.41      10418.13       122.25 o
  -4   4   2        428.42        378.05        16.33 o
  -3   4   2          2.15         17.55        12.06 o
  -2   4   2      21549.92      21627.75        70.39 o
  -1   4   2        683.37        645.09        12.17 o
   0   4   2        936.05       1066.89        19.34 o
   1   4   2      25521.87      24564.97        62.11 o
   2   4   2         20.04         25.69        10.38 o
   3   4   2          0.64          9.06        12.48 o
   4   4   2         13.35         20.69        14.05 o
   5   4   2       1838.59       1893.00        45.21 o
   6   4   2        474.07        460.55        44.32 o
   7   4   2        490.33        606.46        51.38 o
  -7   5   2          0.00          1.38        39.62 o
  -6   5   2         20.89         40.77        32.65 o
  -5   5   2        197.57        163.87        24.90 o
  -4   5   2        304.28        362.48        24.04 o
  -3   5   2        908.73        990.22        24.52 o
  -2   5   2        183.05        194.95        13.66 o
  -1   5   2       3750.53       3481.83        22.19 o
   0   5   2          1.51          7.31        14.19 o
   1   5   2         52.83         45.83         7.11 o
   2   5   2          0.12         10.95        10.32 o
   3   5   2        108.86         83.96        13.83 o
   4   5   2         13.95         25.74        15.11 o
   5   5   2        394.17        496.81        30.31 o
   6   5   2        230.12        195.00        29.42 o
   7   5   2         20.34          1.49        37.98 o
  -7   6   2          8.56         29.21        33.80 o
  -6   6   2        109.88        122.76        31.96 o
  -5   6   2        282.71        268.20        27.93 o
  -4   6   2         76.98         79.58        21.25 o
  -3   6   2        762.99        805.97        23.87 o
  -2   6   2        473.12        623.54        15.81 o
  -1   6   2        271.29        241.01        10.47 o
   0   6   2          8.51         12.97        16.50 o
   1   6   2        653.26        796.54        17.80 o
   2   6   2          8.00         19.28        11.23 o
   3   6   2         67.24         62.93        15.77 o
   4   6   2         45.25         87.61        16.20 o
   5   6   2        170.80        145.02        26.32 o
   6   6   2          0.29         14.35        26.56 o
   7   6   2         97.37        137.40        40.12 o
  -7   7   2         25.13         53.61        45.45 o
  -6   7   2        923.61        849.75        43.13 o
  -5   7   2         44.36         42.30        27.25 o
  -4   7   2        686.10        707.03        26.99 o
  -3   7   2       2071.11       1960.24        28.73 o
  -2   7   2        356.97        447.74        15.64 o
  -1   7   2       1117.11        932.13        15.04 o
   0   7   2        169.35        135.24        19.28 o
   1   7   2        886.89        839.27        25.39 o
   2   7   2       5778.08       5676.84        43.01 o
   3   7   2        360.14        367.89        21.55 o
   4   7   2        254.94        289.61        28.31 o
   5   7   2       2799.82       2575.15        68.44 o
   6   7   2        544.74        526.95        41.76 o
   7   7   2        134.58        152.01        64.21 o
  -6   8   2        328.21        354.95        45.97 o
  -5   8   2         75.53        195.01       116.26 o
  -4   8   2         17.88         35.59        22.03 o
  -3   8   2         40.07         63.21        20.75 o
  -2   8   2        129.45        130.11        16.35 o
  -1   8   2        528.94        545.00        26.89 o
   0   8   2        215.70        166.99        22.77 o
   1   8   2        591.37        631.83        27.87 o
   2   8   2        358.99        379.47        19.97 o
   3   8   2        441.71        485.62        22.79 o
   4   8   2        576.68        645.09        28.88 o
   5   8   2        272.98        296.96        41.42 o
   6   8   2        216.86        413.55        43.62 o
  -6   9   2        245.02        259.26        73.69 o
  -5   9   2         50.22         51.14        40.55 o
  -4   9   2        108.59        135.17        30.28 o
  -3   9   2          2.44         -7.51        28.51 o
  -2   9   2          7.67         11.27        24.66 o
  -1   9   2        162.76        193.69        25.47 o
   0   9   2         27.21         25.65        23.83 o
   1   9   2        165.36        164.63        24.77 o
   2   9   2        172.42        175.86        26.46 o
   3   9   2        161.37        140.72        26.34 o
   4   9   2         88.36         93.67        22.57 o
   5   9   2          1.93         20.03        29.74 o
   6   9   2          1.56         66.04        35.74 o
  -6  10   2        235.79        195.06        77.10 o
  -5  10   2         56.31        112.90        43.25 o
  -4  10   2        191.22        168.37        32.12 o
  -3  10   2         16.85         19.30        27.79 o
  -2  10   2         18.98         13.76        25.57 o
  -1  10   2         21.38         25.95        24.65 o
   0  10   2        518.59        535.63        31.68 o
   1  10   2        554.24        558.96        31.34 o
   2  10   2         28.49         30.92        25.92 o
   3  10   2         11.78         24.22        25.67 o
   4  10   2         33.34         85.46        41.98 o
   5  10   2         35.26         53.82        43.24 o
   6  10   2         59.19         87.95        39.84 o
  -5  11   2         30.64          8.51        64.21 o
  -4  11   2         14.61         10.98        29.91 o
  -3  11   2       2943.09       2596.57        54.63 o
  -2  11   2         50.12         78.97        25.94 o
  -1  11   2       4823.87       4666.38        58.55 o
   0  11   2        126.09        131.20        27.58 o
   1  11   2        760.59        746.03        33.22 o
   2  11   2        439.19        395.35        29.21 o
   3  11   2         37.46         14.21        25.92 o
   4  11   2         25.80         35.47        39.13 o
   5  11   2         60.17         59.07        42.00 o
  -4  12   2         54.58         47.79        38.60 o
  -3  12   2          3.29         21.68        29.30 o
  -2  12   2         57.10         51.68        26.20 o
  -1  12   2         13.44         25.90        26.68 o
   0  12   2        251.04        314.41        33.75 o
   1  12   2         63.80         67.89        27.39 o
   2  12   2         63.97         61.67        27.13 o
   3  12   2         43.23        128.27        29.83 o
   4  12   2         39.71         78.55        79.17 o
  -4  13   2         15.88         24.08        67.61 o
  -3  13   2         52.80         54.72        40.19 o
  -2  13   2         25.29         42.30        33.32 o
  -1  13   2         74.77        129.84        29.00 o
   0  13   2          1.22         -4.32        26.85 o
   1  13   2         43.45         53.63        26.66 o
   2  13   2         77.42         69.26        27.40 o
   3  13   2         11.97         38.01        27.66 o
   4  13   2         27.21          2.39        40.93 o
  -2  14   2        389.62        400.76        39.85 o
  -1  14   2         33.51         52.71        35.91 o
   0  14   2        101.40        123.17        29.19 o
   1  14   2          8.15         10.19        27.94 o
   2  14   2          1.04         48.41        28.60 o
  -7   0   3          0.56         35.75        62.02 o
  -5   0   3         34.25         98.99        54.48 o
  -3   0   3        483.49        534.56        21.62 o
  -1   0   3          5.58          1.67         8.65 o
   1   0   3        195.66        160.71        11.63 o
   3   0   3       4405.64       4672.60        58.13 o
   5   0   3       1443.06       1692.58        59.71 o
   7   0   3        620.94        502.72        76.37 o
  -8   1   3        429.74        363.44        51.88 o
  -7   1   3          9.72         23.85        44.01 o
  -6   1   3        925.01        843.89        39.47 o
  -5   1   3        330.19        442.62        33.53 o
  -4   1   3       1028.10       1061.19        19.94 o
  -3   1   3       2293.42       2764.74        21.68 o
  -2   1   3         65.34         92.23        14.83 o
  -1   1   3        332.35        340.58         9.74 o
   1   1   3          6.28         17.55         6.15 o
   2   1   3        370.88        413.74        11.75 o
   3   1   3       5867.74       6280.04        54.80 o
   4   1   3          8.50         13.13        14.91 o
   5   1   3         67.88         79.24        19.27 o
   6   1   3        437.50        341.53        47.02 o
   7   1   3          0.96         30.45        44.62 o
   8   1   3         11.04         20.78        46.76 o
  -8   2   3         64.80         95.27        47.41 o
  -7   2   3        205.30        144.00        46.17 o
  -6   2   3        138.84        131.72        43.67 o
  -5   2   3         16.60         32.25        22.41 o
  -4   2   3        198.01        225.36        12.13 o
  -3   2   3         61.05         85.43         9.75 o
  -2   2   3        202.03        296.16        10.51 o
  -1   2   3        591.69        659.43        13.10 o
   0   2   3         22.23         13.82         6.17 o
   1   2   3        234.47        201.42         7.78 o
   2   2   3       1910.79       1949.55        18.74 o
   3   2   3        477.63        404.98        15.23 o
   4   2   3       1112.01       1243.67        22.35 o
   5   2   3       1413.54       1369.04        41.23 o
   6   2   3         12.75         -2.25        41.55 o
   7   2   3        612.67        717.15        55.51 o
   8   2   3        268.91        379.32        51.21 o
  -8   3   3        141.67         96.57        48.12 o
  -7   3   3        431.24        397.91        50.62 o
  -6   3   3         23.91         65.96        39.58 o
  -5   3   3       1132.21       1125.63        29.21 o
  -4   3   3         77.02         59.01        11.64 o
  -3   3   3        577.80        677.57        15.12 o
  -2   3   3         17.14         26.47        13.43 o
  -1   3   3        196.03        212.93         9.50 o
   0   3   3       6863.80       6778.70        36.05 o
   1   3   3        620.34        739.44        11.01 o
   2   3   3         29.08         46.04         9.64 o
   3   3   3        813.40        741.00        16.92 o
   4   3   3         37.79         31.50        13.47 o
   5   3   3        452.92        456.60        34.83 o
   6   3   3          5.28          7.97        38.38 o
   7   3   3        132.54        148.24        45.77 o
   8   3   3          0.61        -10.58        44.01 o
  -7   4   3        147.21        135.56        41.80 o
  -6   4   3          1.25         68.92        51.90 o
  -5   4   3        697.54        807.37        29.84 o
  -4   4   3        289.67        247.82        22.99 o
  -3   4   3       2114.37       1939.10        29.31 o
  -2   4   3       5170.73       4980.95        36.26 o
  -1   4   3       7492.23       7245.61        30.80 o
   0   4   3          3.62          4.62        12.73 o
   1   4   3       3347.78       3097.96        30.86 o
   2   4   3        449.93        630.99        13.79 o
   3   4   3        954.59        983.48        19.13 o
   4   4   3         89.79         89.04        14.68 o
   5   4   3        794.83        799.78        38.21 o
   6   4   3          5.66         23.81        37.71 o
   7   4   3        533.84        484.43        47.53 o
  -7   5   3          4.20         29.95        37.57 o
  -6   5   3         70.12         84.97        32.62 o
  -5   5   3         54.87         47.22        24.07 o
  -4   5   3       1255.53       1176.29        30.44 o
  -3   5   3       1832.23       1899.57        30.38 o
  -2   5   3         18.29         12.36        13.19 o
  -1   5   3        977.10        906.13        13.83 o
   0   5   3        352.14        386.08        16.92 o
   1   5   3         24.35          5.84         6.16 o
   2   5   3        302.33        269.85        12.24 o
   3   5   3        581.67        702.27        18.32 o
   4   5   3        236.62        186.84        16.45 o
   5   5   3         76.74         52.29        26.16 o
   6   5   3        148.80        172.17        32.74 o
   7   5   3        134.51        152.27        40.06 o
  -7   6   3         98.35        121.47        35.02 o
  -6   6   3         83.74         59.59        31.67 o
  -5   6   3        335.66        264.84        26.71 o
  -4   6   3       1637.56       1654.98        34.65 o
  -3   6   3         44.46         57.67        18.15 o
  -2   6   3         12.38         38.17        11.98 o
  -1   6   3       7503.57       7327.86        32.82 o
   0   6   3       1274.91       1332.33        25.70 o
   1   6   3       3847.39       3921.12        31.30 o
   2   6   3         15.44         44.70        11.30 o
   3   6   3         75.61         67.20        13.89 o
   4   6   3       1448.15       1496.26        26.55 o
   5   6   3        135.38        150.14        27.07 o
   6   6   3        163.70        152.47        29.65 o
   7   6   3        203.77        150.10        40.30 o
  -7   7   3         75.39         39.15        44.29 o
  -6   7   3        180.55        186.79        32.86 o
  -5   7   3         31.93         40.69        24.78 o
  -4   7   3         10.17         27.35        20.94 o
  -3   7   3        791.68        790.78        22.00 o
  -2   7   3        919.25        799.25        18.00 o
  -1   7   3         29.19         51.54         9.05 o
   0   7   3        153.81        181.33        20.48 o
   1   7   3          3.02         13.60        18.96 o
   2   7   3        138.79        169.52        17.97 o
   3   7   3       1031.54       1200.92        50.35 o
   4   7   3        724.41        757.29        31.47 o
   5   7   3          6.21         27.96        32.93 o
   6   7   3         39.85        109.98        37.27 o
   7   7   3        237.56        272.40        64.21 o
  -6   8   3          0.53         26.06        39.59 o
  -5   8   3         52.26         38.77        37.24 o
  -4   8   3        318.29        325.04        25.31 o
  -3   8   3        334.47        287.00        22.73 o
  -2   8   3        239.71        223.88        17.35 o
  -1   8   3       1580.09       1707.64        34.01 o
   0   8   3        101.34         86.55        22.11 o
   1   8   3       4885.20       4922.89        49.49 o
   2   8   3        343.21        300.01        19.76 o
   3   8   3         35.65         57.88        20.95 o
   4   8   3       1383.63       1366.91        33.96 o
   5   8   3         39.16         51.27        37.79 o
   6   8   3         19.56         24.79        35.80 o
  -6   9   3         62.20        140.82        70.53 o
  -5   9   3          5.78         14.59        39.66 o
  -4   9   3        134.90        154.29        30.36 o
  -3   9   3          2.14         14.94        29.67 o
  -2   9   3          4.82         18.13        24.52 o
  -1   9   3        268.85        241.01        25.67 o
   0   9   3        359.03        328.75        25.93 o
   1   9   3        868.47        868.72        30.62 o
   2   9   3        435.25        375.48        27.88 o
   3   9   3          0.20         15.69        24.27 o
   4   9   3         62.25         85.66        28.21 o
   5   9   3         47.90         49.86        30.52 o
   6   9   3         22.94         44.82        34.85 o
  -6  10   3          0.20         20.43        76.37 o
  -5  10   3         80.28         94.82        42.36 o
  -4  10   3       1220.74       1090.42        41.73 o
  -3  10   3        122.63        128.52        29.70 o
  -2  10   3          0.85          6.37        25.15 o
  -1  10   3        156.81        139.75        25.90 o
   0  10   3       1488.53       1453.90        37.46 o
   1  10   3        687.34        662.18        31.20 o
   2  10   3         33.29         21.11        25.60 o
   3  10   3          0.00         12.37        25.19 o
   4  10   3       1786.13       1590.95        61.22 o
   5  10   3        353.44        298.27        47.54 o
   6  10   3         33.10         68.64        39.49 o
  -5  11   3          0.38          6.08        65.91 o
  -4  11   3        640.55        647.06        48.26 o
  -3  11   3        230.97        225.21        32.37 o
  -2  11   3        118.00        151.42        27.22 o
  -1  11   3         11.60        109.50        27.58 o
   0  11   3        114.78        135.50        27.92 o
   1  11   3        223.11        269.94        28.72 o
   2  11   3        106.34        105.57        26.08 o
   3  11   3         39.78         36.97        26.29 o
   4  11   3       1491.98       1343.40        59.66 o
   5  11   3         69.81        115.87        44.49 o
  -4  12   3        822.08        703.31        49.08 o
  -3  12   3        410.71        354.51        44.36 o
  -2  12   3         56.57         51.96        26.30 o
  -1  12   3        262.19        310.00        29.96 o
   0  12   3        319.13        343.29        30.79 o
   1  12   3        542.32        556.53        32.00 o
   2  12   3        124.53        144.67        28.17 o
   3  12   3         73.81        102.06        27.78 o
   4  12   3       1375.14       1289.91        59.91 o
  -4  13   3          1.37          1.25        38.23 o
  -3  13   3        133.68        129.44        41.02 o
  -2  13   3          0.32         29.59        32.94 o
  -1  13   3        491.54        428.24        31.75 o
   0  13   3         22.49         16.51        27.05 o
   1  13   3          0.81         16.09        27.16 o
   2  13   3          8.90         14.17        27.55 o
   3  13   3        299.67        282.69        31.05 o
   4  13   3         11.93         17.30        39.37 o
  -2  14   3          9.52         65.61        35.20 o
  -1  14   3          2.18         40.16        36.21 o
   0  14   3        275.84        311.12        38.28 o
   1  14   3          6.46          8.50        28.26 o
   2  14   3        225.32        269.41        32.11 o
  -8   0   4         54.72         65.91        63.96 o
  -6   0   4       3106.43       3168.32       108.23 o
  -4   0   4      27177.86      27428.29       112.69 o
  -2   0   4       2151.22       1986.78        19.90 o
   2   0   4       6590.09       7388.22        55.37 o
   4   0   4       3024.75       2679.15        49.32 o
   6   0   4         42.98         47.43        58.37 o
   8   0   4        202.29        109.45        65.42 o
  -8   1   4         32.16         99.15        48.95 o
  -7   1   4        343.26        246.82        54.97 o
  -6   1   4        138.39        228.48        34.83 o
  -5   1   4        150.38        184.21        32.48 o
  -4   1   4       1938.05       2013.44        40.92 o
  -3   1   4         53.82         63.81         8.43 o
  -2   1   4          7.27         18.75        14.53 o
  -1   1   4       2005.93       2002.82        16.97 o
   1   1   4        795.10        727.19         9.71 o
   2   1   4       2120.69       1888.07        17.90 o
   3   1   4        335.03        296.26        14.47 o
   4   1   4         60.55         82.15        15.81 o
   5   1   4       1048.25       1042.16        28.17 o
   6   1   4        194.42        146.05        43.98 o
   7   1   4          0.15         19.07        44.94 o
   8   1   4         13.26          3.85        43.42 o
  -8   2   4        179.81        155.69        47.90 o
  -7   2   4        620.90        430.78        52.10 o
  -6   2   4        174.90        154.23        32.99 o
  -5   2   4        378.51        428.74        23.74 o
  -4   2   4       3172.07       3247.30        34.52 o
  -3   2   4       1229.18       1346.25        36.41 o
  -2   2   4         96.45        171.64        15.79 o
  -1   2   4      24614.99      24167.62        56.22 o
   0   2   4          1.47          5.20         6.39 o
   1   2   4       1060.85       1136.74        11.46 o
   2   2   4      19930.82      20128.57        48.29 o
   3   2   4        129.13        102.71        12.98 o
   4   2   4        298.54        342.59        17.42 o
   5   2   4       2071.77       2111.40        59.24 o
   6   2   4        344.76        299.71        43.97 o
   7   2   4        415.97        395.86        52.61 o
   8   2   4        167.33        215.01        49.77 o
  -8   3   4        158.46        107.69        45.83 o
  -7   3   4          2.19         81.63        88.65 o
  -6   3   4          7.67          1.11        38.78 o
  -5   3   4        778.86        818.20        29.18 o
  -4   3   4         94.55        115.65        22.84 o
  -3   3   4        286.84        287.88        19.30 o
  -2   3   4         91.98         86.13        14.18 o
  -1   3   4       3218.47       3133.30        22.30 o
   0   3   4       1866.03       1805.26        17.36 o
   1   3   4         92.55         97.72         8.38 o
   2   3   4      13103.62      13339.66        41.73 o
   3   3   4          4.87          5.47        11.27 o
   4   3   4        130.48        120.67        14.52 o
   5   3   4       1402.59       1580.90        44.62 o
   6   3   4        214.49        200.46        41.67 o
   7   3   4          0.74         70.62        50.34 o
   8   3   4        205.31        146.10        46.39 o
  -7   4   4          0.84         15.46        40.39 o
  -6   4   4       1105.48       1072.07        54.26 o
  -5   4   4       1083.23       1099.41        36.05 o
  -4   4   4        564.18        485.60        25.41 o
  -3   4   4        528.45        537.65        21.19 o
  -2   4   4       2110.53       1957.85        25.34 o
  -1   4   4      22277.21      21675.58        55.67 o
   0   4   4        518.08        547.28        16.14 o
   1   4   4        449.02        493.91        13.15 o
   2   4   4       8460.62       9075.88        37.50 o
   3   4   4        649.24        604.54        16.78 o
   4   4   4        246.49        235.74        15.91 o
   5   4   4       3698.36       3227.90        49.01 o
   6   4   4        129.93        157.64        32.38 o
   7   4   4         25.72         68.78        41.69 o
  -7   5   4         91.89         55.76        38.60 o
  -6   5   4          4.45         12.03        31.91 o
  -5   5   4          2.27         17.47        24.33 o
  -4   5   4         39.86         43.67        21.81 o
  -3   5   4        289.72        271.85        19.86 o
  -2   5   4        795.32       1059.35        18.89 o
  -1   5   4       4437.07       4724.29        29.53 o
   0   5   4        314.72        355.68        16.57 o
   1   5   4        713.79        739.50        16.54 o
   2   5   4         36.11         45.46        10.82 o
   3   5   4       1406.25       1372.93        21.59 o
   4   5   4        141.19        114.81        15.50 o
   5   5   4        705.29        682.66        32.79 o
   6   5   4          0.01         -0.78        29.56 o
   7   5   4         13.33          4.41        38.71 o
  -7   6   4        259.43        232.36        37.25 o
  -6   6   4         12.85         47.76        32.12 o
  -5   6   4        335.99        299.17        27.06 o
  -4   6   4        847.05        920.95        34.75 o
  -3   6   4         34.68         34.65        17.64 o
  -2   6   4        250.12        223.49        13.58 o
  -1   6   4       9307.77       9575.85        42.64 o
   0   6   4         24.18         28.59        16.50 o
   1   6   4          1.25         19.49        12.63 o
   2   6   4         75.10         82.02        10.85 o
   3   6   4        128.44         91.34        14.11 o
   4   6   4        183.96        217.78        17.74 o
   5   6   4        739.27        727.07        33.51 o
   6   6   4        149.59        151.34        28.07 o
   7   6   4         82.27        100.04        39.97 o
  -7   7   4         26.72         29.97        45.15 o
  -6   7   4         84.60         99.59        31.47 o
  -5   7   4       1318.79       1324.86        34.85 o
  -4   7   4        105.18         97.22        21.90 o
  -3   7   4        305.97        240.50        18.28 o
  -2   7   4       2679.87       2480.31        25.81 o
  -1   7   4          0.85          7.09         8.34 o
   0   7   4       1052.38       1029.96        26.35 o
   1   7   4         19.08         39.19        19.10 o
   2   7   4        670.47        689.17        21.68 o
   3   7   4       2887.61       2714.96        57.15 o
   4   7   4        199.11        205.08        26.21 o
   5   7   4          0.08         25.53        33.07 o
   6   7   4        528.57        570.51        42.09 o
   7   7   4          7.48         57.15        59.83 o
  -6   8   4         50.75        329.87       188.49 o
  -5   8   4        556.42        498.66        32.80 o
  -4   8   4         50.11         55.11        22.73 o
  -3   8   4        334.42        305.53        22.83 o
  -2   8   4        224.03        193.93        16.70 o
  -1   8   4        271.52        310.39        24.72 o
   0   8   4        193.79        157.93        22.66 o
   1   8   4          9.22         24.82        22.77 o
   2   8   4        368.20        361.57        20.10 o
   3   8   4       2554.01       2583.34        45.55 o
   4   8   4          0.96         23.60        28.56 o
   5   8   4         45.78         76.75        41.30 o
   6   8   4         31.21         95.11        35.84 o
  -6   9   4         30.24        -10.70        70.04 o
  -5   9   4          0.01         25.06        38.82 o
  -4   9   4          8.86         31.24        28.55 o
  -3   9   4        594.66        630.05        34.48 o
  -2   9   4        189.49        177.12        25.21 o
  -1   9   4         93.31         99.29        23.92 o
   0   9   4        271.02        321.61        26.66 o
   1   9   4        230.78        222.39        25.88 o
   2   9   4         14.14         -1.16        24.07 o
   3   9   4        889.84        743.39        26.42 o
   4   9   4        129.21        123.68        29.50 o
   5   9   4          0.13         25.07        30.33 o
   6   9   4         40.35         47.54        35.86 o
  -6  10   4         72.78         32.35        74.42 o
  -5  10   4        180.77        150.55        71.02 o
  -4  10   4          1.35         30.54        28.24 o
  -3  10   4          1.54         23.36        28.72 o
  -2  10   4          7.67         21.80        25.83 o
  -1  10   4        391.35        411.45        29.65 o
   0  10   4        138.12        228.72        28.75 o
   1  10   4       1604.77       1566.75        43.85 o
   2  10   4          1.11         24.85        26.20 o
   3  10   4        193.34        151.75        26.95 o
   4  10   4          5.22         55.23        42.72 o
   5  10   4          0.08         26.21        45.23 o
   6  10   4        429.90        468.86        45.39 o
  -5  11   4         57.01         11.67        67.13 o
  -4  11   4         12.57         19.23        38.20 o
  -3  11   4        930.28        787.05        38.85 o
  -2  11   4        749.66        674.00        32.01 o
  -1  11   4       1111.48       1039.62        36.50 o
   0  11   4        633.00        599.70        31.42 o
   1  11   4       1412.66       1223.69        36.54 o
   2  11   4         13.41         32.37        26.33 o
   3  11   4        166.58        130.04        27.35 o
   4  11   4          0.45         74.45        42.65 o
   5  11   4         11.78         34.41        43.42 o
  -4  12   4        246.32        236.76        43.24 o
  -3  12   4        106.94        112.43        41.12 o
  -2  12   4         14.71         20.21        26.05 o
  -1  12   4        252.09        268.81        29.86 o
   0  12   4         82.39        124.43        27.87 o
   1  12   4        107.12        118.75        27.94 o
   2  12   4         65.79         63.34        26.59 o
   3  12   4         69.35         91.41        27.85 o
   4  12   4         65.07        110.82        44.08 o
  -4  13   4          9.51          2.10        40.60 o
  -3  13   4        164.00        196.31        43.66 o
  -2  13   4        177.19        165.82        35.63 o
  -1  13   4         59.83         51.27        35.97 o
   0  13   4          0.23         -1.00        27.21 o
   1  13   4        121.41        160.21        28.01 o
   2  13   4         17.16         11.96        26.99 o
   3  13   4        150.88        163.88        36.11 o
  -2  14   4         73.22         94.96        36.84 o
  -1  14   4        433.79        486.13        41.24 o
   0  14   4         47.65         71.10        35.74 o
   1  14   4         91.10         90.78        28.91 o
   2  14   4        435.58        442.05        34.39 o
  -7   0   5         97.72        122.58        62.02 o
  -5   0   5       1471.42       1331.58        75.40 o
  -3   0   5         49.42         50.51        14.30 o
  -1   0   5         21.31         16.74         9.93 o
   1   0   5       4762.04       3957.31        79.29 o
   3   0   5       2443.45       2750.89        44.76 o
   5   0   5        928.03        771.61        38.27 o
   7   0   5        514.74        459.67        71.50 o
  -8   1   5          0.22         26.02        47.28 o
  -7   1   5        103.02        120.93        46.51 o
  -6   1   5         24.06         38.27        33.82 o
  -5   1   5         20.02         81.99        31.72 o
  -4   1   5         14.39         58.25         8.92 o
  -3   1   5         16.26         19.44        20.16 o
  -2   1   5        293.59        202.97        16.16 o
  -1   1   5        291.75        285.56        11.20 o
   0   1   5        221.27        260.30         8.71 o
   1   1   5      25333.74      25668.59       113.89 o
   2   1   5        347.45        330.04        11.44 o
   3   1   5          0.31         13.40        12.55 o
   4   1   5       4110.25       3541.46        34.35 o
   5   1   5         26.46         19.71        20.32 o
   6   1   5        418.57        405.42        46.62 o
   7   1   5         15.01         14.98        44.60 o
   8   1   5          0.16         -3.14        46.00 o
  -8   2   5         57.86        137.65        49.35 o
  -7   2   5         24.48         86.62        47.68 o
  -6   2   5        356.41        299.27        35.82 o
  -5   2   5        963.65        968.39        34.33 o
  -4   2   5        855.23        848.47        29.47 o
  -3   2   5        595.36        691.05        22.43 o
  -2   2   5       6950.97       6213.70        38.48 o
  -1   2   5       1148.53       1123.98        18.72 o
   0   2   5         35.65         62.50         7.07 o
   1   2   5      32576.77      30549.34        47.92 o
   2   2   5        299.86        325.86        10.17 o
   3   2   5        119.44        128.20        12.15 o
   4   2   5       3077.30       2992.52        30.55 o
   5   2   5        183.49        155.16        21.61 o
   6   2   5         27.48         19.96        42.03 o
   7   2   5       1324.41       1189.99        60.96 o
   8   2   5         24.64         34.45        43.04 o
  -8   3   5        129.08        119.99        47.58 o
  -7   3   5       1446.92       1350.49       100.93 o
  -6   3   5          0.39         -1.32        31.41 o
  -5   3   5       1509.73       1400.87        31.16 o
  -4   3   5          2.26          6.61        22.57 o
  -3   3   5         35.05          8.66        17.95 o
  -2   3   5        429.34        592.15        17.94 o
  -1   3   5          0.25         11.58        10.51 o
   0   3   5        136.54        107.98        10.26 o
   1   3   5       3737.69       2974.37        17.38 o
   2   3   5       3732.70       3891.33        23.91 o
   3   3   5          0.22          6.08        11.35 o
   4   3   5          6.95         19.87        13.61 o
   5   3   5        675.97        755.24        37.20 o
   6   3   5         16.30         16.05        38.65 o
   7   3   5        885.36        814.24        54.63 o
  -7   4   5         32.66         35.77        39.52 o
  -6   4   5       1987.22       1947.03        63.94 o
  -5   4   5        449.12        403.42        32.22 o
  -4   4   5        225.40        198.57        23.76 o
  -3   4   5        521.81        565.24        21.75 o
  -2   4   5        626.94        561.78        18.05 o
  -1   4   5       7811.41       7757.95        34.42 o
   0   4   5         84.89        125.67        13.62 o
   1   4   5       3030.16       3207.32        18.67 o
   2   4   5       3249.42       3745.37        25.30 o
   3   4   5         52.15         82.31        13.01 o
   4   4   5        581.57        573.95        18.30 o
   5   4   5        814.34        814.22        37.90 o
   6   4   5         31.53         36.15        31.46 o
   7   4   5         19.53         34.02        42.51 o
  -7   5   5         21.22         23.46        38.88 o
  -6   5   5          2.52         28.34        31.93 o
  -5   5   5        110.01        140.79        25.83 o
  -4   5   5        154.10        187.37        23.92 o
  -3   5   5         64.84         49.27        17.99 o
  -2   5   5       1055.06       1165.80        19.62 o
  -1   5   5       3081.92       2750.61        23.55 o
   0   5   5       1037.83        999.78        20.88 o
   1   5   5       3853.23       3939.33        28.39 o
   2   5   5        139.42        139.57        11.23 o
   3   5   5        240.04        304.15        14.80 o
   4   5   5         18.95         18.60        14.27 o
   5   5   5        827.76        679.31        33.16 o
   6   5   5         32.21         41.53        32.15 o
   7   5   5          3.27         13.96        37.87 o
  -7   6   5          5.78         -6.22        32.91 o
  -6   6   5         21.27         37.56        30.93 o
  -5   6   5          3.60         28.00        27.57 o
  -4   6   5         37.68         67.31        25.19 o
  -3   6   5        483.06        452.36        22.19 o
  -2   6   5         72.78         57.55        13.01 o
  -1   6   5       2599.79       2593.99        25.33 o
   0   6   5       3855.05       3801.81        67.33 o
   1   6   5        245.41        271.50        15.18 o
   2   6   5       1609.25       1845.63        19.95 o
   3   6   5        806.18        824.93        19.06 o
   4   6   5       1616.96       1617.17        31.98 o
   5   6   5       1785.25       1740.53        40.69 o
   6   6   5         16.77         25.77        28.00 o
   7   6   5        286.86        305.87        42.13 o
  -7   7   5         89.44        244.27        52.77 o
  -6   7   5        319.88        349.56        34.63 o
  -5   7   5        390.18        332.73        28.44 o
  -4   7   5        479.57        448.21        25.88 o
  -3   7   5        124.54        118.50        16.94 o
  -2   7   5        477.31        456.71        15.91 o
  -1   7   5        196.48        216.68        11.63 o
   0   7   5        142.61        212.41        19.84 o
   1   7   5          0.66          6.94        19.44 o
   2   7   5        291.33        350.39        19.45 o
   3   7   5        819.99        811.35        24.62 o
   4   7   5          0.06         17.57        23.05 o
   5   7   5         40.52         21.03        34.25 o
   6   7   5         35.76         98.02        38.18 o
   7   7   5        192.63        199.43        63.23 o
  -6   8   5       2238.55       2231.21        69.30 o
  -5   8   5          9.13         39.73        27.86 o
  -4   8   5        127.97        148.69        23.03 o
  -3   8   5       2594.69       2312.90        36.65 o
  -2   8   5        153.67        141.08        24.41 o
  -1   8   5        174.28        226.10        23.71 o
   0   8   5        185.84        160.54        22.85 o
   1   8   5        452.50        449.15        25.27 o
   2   8   5        225.49        204.94        18.78 o
   3   8   5       1009.73       1013.53        29.29 o
   4   8   5         30.43         50.44        28.39 o
   5   8   5       1149.33       1158.59        45.92 o
   6   8   5        108.39        106.89        36.70 o
  -6   9   5         13.97         39.16        72.72 o
  -5   9   5          3.24         29.62        29.34 o
  -4   9   5          6.35         29.90        28.30 o
  -3   9   5         10.04         24.41        28.11 o
  -2   9   5        122.56         86.19        23.86 o
  -1   9   5          0.37          5.50        22.78 o
   0   9   5       2016.45       1887.57        37.40 o
   1   9   5        339.79        327.22        26.14 o
   2   9   5          6.50         19.43        24.71 o
   3   9   5        102.82         98.88        20.38 o
   4   9   5          9.88         19.02        27.92 o
   5   9   5        526.48        468.99        36.52 o
   6   9   5        210.12        217.10        37.62 o
  -6  10   5        512.43        460.16        80.99 o
  -5  10   5         79.59         75.40        69.32 o
  -4  10   5         25.06         24.93        29.28 o
  -3  10   5       1369.20       1328.62        41.80 o
  -2  10   5          4.94         25.63        24.04 o
  -1  10   5       1025.27        894.14        33.37 o
   0  10   5       5524.37       5569.46        59.01 o
   1  10   5        388.99        449.29        29.72 o
   2  10   5        454.80        408.56        28.21 o
   3  10   5        183.42        195.60        26.59 o
   4  10   5         40.44         45.24        41.87 o
   5  10   5        990.74        903.84        56.66 o
   6  10   5        182.13        184.03        43.33 o
  -5  11   5          3.21         24.32        70.29 o
  -4  11   5        107.93        132.84        41.82 o
  -3  11   5         83.92         50.73        41.08 o
  -2  11   5          7.00         27.50        25.99 o
  -1  11   5         20.68         82.16        27.52 o
   0  11   5         49.12         65.29        26.50 o
   1  11   5         74.50        131.94        27.33 o
   2  11   5        746.97        705.80        32.22 o
   3  11   5        171.41        137.77        27.14 o
   4  11   5        226.60        221.01        44.95 o
   5  11   5         12.83         21.74        45.32 o
  -4  12   5        137.96        106.53        41.43 o
  -3  12   5        135.14        155.46        42.08 o
  -2  12   5         61.31         63.81        33.60 o
  -1  12   5        848.63        880.57        35.51 o
   0  12   5        575.08        510.40        32.39 o
   1  12   5          5.63         22.94        27.18 o
   2  12   5         49.44         51.91        26.48 o
   3  12   5        274.17        279.27        29.66 o
   4  12   5         56.73         73.82        43.25 o
  -4  13   5          0.14         29.21        40.91 o
  -3  13   5        503.68        516.66        50.28 o
  -2  13   5         61.78         72.92        34.58 o
  -1  13   5         29.20         35.10        35.08 o
   0  13   5          0.55          2.58        26.78 o
   1  13   5        249.73        270.23        29.67 o
   2  13   5         99.95         83.96        27.61 o
   3  13   5         71.93         52.36        33.77 o
  -2  14   5        237.84        231.46        38.54 o
  -1  14   5        245.08        256.72        39.18 o
   0  14   5        252.22        247.80        38.38 o
   1  14   5         50.28         86.05        43.38 o
   2  14   5        489.03        511.36        33.98 o
  -8   0   6         26.91         63.72        64.45 o
  -6   0   6       3809.92       3895.03       116.50 o
  -4   0   6       3522.87       3297.05        42.56 o
  -2   0   6        337.23        346.31        22.21 o
   0   0   6      67052.96      64720.54       149.09 o
   2   0   6       1205.19       1380.04        32.19 o
   4   0   6       2459.91       2375.87        49.23 o
   6   0   6        504.99        550.87        69.80 o
   8   0   6        128.09        123.07        63.72 o
  -8   1   6         50.29         89.00        48.69 o
  -7   1   6         68.18         32.89        41.94 o
  -6   1   6        117.94        157.29        35.38 o
  -5   1   6        296.35        309.89        34.30 o
  -4   1   6        399.91        319.86        15.62 o
  -3   1   6       2700.32       2738.75        38.26 o
  -2   1   6        179.95        180.87        16.48 o
  -1   1   6       1262.01       1127.69        14.58 o
   0   1   6      32457.46      31498.66        55.00 o
   1   1   6        626.47        634.74        11.30 o
   2   1   6         18.07         18.41        14.13 o
   3   1   6       5421.76       5630.82        33.20 o
   4   1   6       1458.43       1452.66        23.74 o
   5   1   6         34.28         31.28        20.74 o
   6   1   6       2189.09       2065.68        65.26 o
   7   1   6         15.05         10.97        42.69 o
   8   1   6         75.90        114.06        46.77 o
  -8   2   6        320.46        367.61        50.56 o
  -7   2   6        608.00        524.51        50.96 o
  -6   2   6       1750.35       1718.95        48.07 o
  -5   2   6         76.27        128.33        28.36 o
  -4   2   6        798.21        894.10        29.36 o
  -3   2   6       4763.79       4957.20        42.07 o
  -2   2   6       1069.56       1106.15        21.14 o
  -1   2   6       5080.48       4664.67        32.30 o
   0   2   6      13150.91      13669.16        50.92 o
   1   2   6       2009.77       1828.60        13.27 o
   2   2   6        505.90        478.87        10.37 o
   3   2   6       1780.50       1767.78        21.24 o
   4   2   6        705.28        666.19        19.51 o
   5   2   6         21.86         18.51        20.87 o
   6   2   6       2028.32       2095.52        65.75 o
   7   2   6         10.34         21.60        42.89 o
   8   2   6         81.12        127.63        47.79 o
  -8   3   6         79.27         69.76        45.88 o
  -7   3   6        283.68        585.37       138.63 o
  -6   3   6         10.83         28.65        28.29 o
  -5   3   6          1.55         20.79        22.02 o
  -4   3   6        104.28         89.35        23.13 o
  -3   3   6       1572.43       1484.99        27.97 o
  -2   3   6        672.63        748.82        19.39 o
  -1   3   6        239.84        347.94        12.32 o
   0   3   6       9001.96       8706.70        43.36 o
   1   3   6       1200.93       1098.86        12.40 o
   2   3   6        560.47        601.36        12.52 o
   3   3   6       2266.82       2362.31        29.37 o
   4   3   6        126.11        116.45        14.81 o
   5   3   6       1000.80       1004.72        30.22 o
   6   3   6        105.69        108.65        31.41 o
   7   3   6        416.28        542.22        53.75 o
  -7   4   6         12.40         27.92        40.28 o
  -6   4   6       1328.32       1410.78        39.59 o
  -5   4   6       1583.73       1699.27        43.23 o
  -4   4   6        429.81        485.80        25.83 o
  -3   4   6        701.10        710.28        23.08 o
  -2   4   6        305.61        295.89        16.58 o
  -1   4   6         24.80         22.39         9.85 o
   0   4   6         70.18         61.81        11.53 o
   1   4   6        920.76        813.69        12.29 o
   2   4   6        802.62        876.29        15.16 o
   3   4   6        281.31        315.50        13.21 o
   4   4   6        186.76        182.63        19.68 o
   5   4   6        438.01        420.85        35.06 o
   6   4   6        472.83        488.19        37.33 o
   7   4   6        381.63        372.57        52.29 o
  -7   5   6          4.20          4.35        34.22 o
  -6   5   6        192.45        222.63        34.77 o
  -5   5   6          5.41         34.95        25.97 o
  -4   5   6       1516.45       1453.11        33.24 o
  -3   5   6        333.95        360.28        20.97 o
  -2   5   6        327.63        381.74        15.08 o
  -1   5   6        974.98        890.98        15.86 o
   0   5   6       2727.89       2770.13        29.00 o
   1   5   6       1717.66       1613.43        19.86 o
   2   5   6         96.18        120.11        11.09 o
   3   5   6          0.46          5.20        12.30 o
   4   5   6         25.30         28.75        18.36 o
   5   5   6        163.22        204.50        29.25 o
   6   5   6       1134.29       1297.13        46.09 o
   7   5   6          1.81        -20.71        37.80 o
  -7   6   6         19.01         56.92        33.91 o
  -6   6   6          0.05         21.93        30.11 o
  -5   6   6        587.14        545.59        33.08 o
  -4   6   6       2078.50       2132.93        38.15 o
  -3   6   6          2.83         13.97        18.41 o
  -2   6   6        185.91        186.70        14.30 o
  -1   6   6        660.27        614.22        15.31 o
   0   6   6       6511.33       6506.24        68.66 o
   1   6   6        496.01        491.76        20.64 o
   2   6   6       1103.11       1218.46        17.48 o
   3   6   6        389.14        416.37        16.26 o
   4   6   6       1456.70       1438.04        29.18 o
   5   6   6         39.18         60.83        27.00 o
   6   6   6        340.40        267.78        32.35 o
   7   6   6       2078.85       2271.84       106.28 o
  -7   7   6       2053.22       2096.71        74.48 o
  -6   7   6          9.01         45.78        30.57 o
  -5   7   6         17.11         49.24        28.75 o
  -4   7   6       3940.15       3667.01        46.70 o
  -3   7   6        286.87        341.53        19.26 o
  -2   7   6        277.08        370.24        16.26 o
  -1   7   6        398.48        323.22        12.89 o
   0   7   6        476.63        465.39        22.59 o
   1   7   6       1350.50       1250.71        27.97 o
   2   7   6          0.24         19.52        16.41 o
   3   7   6        408.34        465.94        20.04 o
   4   7   6       1423.98       1377.71        38.15 o
   5   7   6         65.27         86.12        35.23 o
   6   7   6        286.04        369.81        41.61 o
   7   7   6          8.23          1.95        54.24 o
  -6   8   6         22.98        230.99       140.70 o
  -5   8   6        101.79         71.86        28.35 o
  -4   8   6        143.63        156.22        24.18 o
  -3   8   6        279.36        276.91        24.22 o
  -2   8   6        370.86        285.44        25.61 o
  -1   8   6        792.21        778.50        27.70 o
   0   8   6          0.40         11.55        21.04 o
   1   8   6        364.84        416.23        25.21 o
   2   8   6          2.80          5.89        17.34 o
   3   8   6        638.40        673.15        25.26 o
   4   8   6        410.64        394.42        33.05 o
   5   8   6        116.37        179.55        34.49 o
   6   8   6         11.36        120.68        39.13 o
  -6   9   6         12.13         34.78        69.56 o
  -5   9   6         36.58         56.02        36.26 o
  -4   9   6        249.92        283.54        31.28 o
  -3   9   6         30.61         38.21        27.73 o
  -2   9   6         35.06         50.75        24.27 o
  -1   9   6        256.56        226.34        25.47 o
   0   9   6         32.77         35.47        23.67 o
   1   9   6        150.19        211.01        25.63 o
   2   9   6        481.50        439.90        27.58 o
   3   9   6         69.59         74.73        20.01 o
   4   9   6          0.66         26.68        29.09 o
   5   9   6         11.67         50.37        29.35 o
   6   9   6          2.16         71.70        37.14 o
  -6  10   6         44.57        157.60        73.45 o
  -5  10   6        108.40        124.92        39.38 o
  -4  10   6        261.81        244.17        41.59 o
  -3  10   6         88.65        132.99        30.02 o
  -2  10   6        240.89        263.41        27.88 o
  -1  10   6       1331.34       1252.80        36.35 o
   0  10   6         17.67        118.38        42.23 o
   1  10   6       2387.05       2276.14        48.33 o
   2  10   6         34.09         15.12        24.31 o
   3  10   6         39.74         44.75        25.19 o
   4  10   6         41.36         74.96        39.76 o
   5  10   6         25.43         59.10        45.40 o
  -5  11   6         55.61         42.32        68.83 o
  -4  11   6       1100.08        961.51        54.96 o
  -3  11   6        487.66        422.06        46.66 o
  -2  11   6          5.87         19.36        25.37 o
  -1  11   6       3256.38       2977.59        48.84 o
   0  11   6          7.28         46.06        26.57 o
   1  11   6       1108.56        980.18        34.56 o
   2  11   6        128.52        150.30        26.80 o
   3  11   6         28.70         43.97        25.53 o
   4  11   6        199.20        185.83        44.19 o
   5  11   6         43.86         84.18        45.89 o
  -4  12   6         27.31         25.25        38.45 o
  -3  12   6          9.50         10.80        41.17 o
  -2  12   6        128.09        151.22        35.89 o
  -1  12   6        162.31        176.20        36.16 o
   0  12   6        107.30        127.10        27.44 o
   1  12   6        315.02        304.21        29.35 o
   2  12   6         16.76         23.75        26.36 o
   3  12   6        105.17        163.19        36.41 o
   4  12   6          1.09         26.68        42.82 o
  -4  13   6        712.30        668.37        53.30 o
  -3  13   6         53.73         54.89        41.72 o
  -2  13   6         59.51         73.63        34.68 o
  -1  13   6         64.68         59.89        33.96 o
   0  13   6         58.23        100.94        35.05 o
   1  13   6        361.26        398.31        31.87 o
   2  13   6          1.20         17.27        27.60 o
   3  13   6        285.05        307.95        38.17 o
  -2  14   6         24.81         48.31        35.64 o
  -1  14   6        102.04        129.30        37.97 o
   0  14   6        232.54        259.81        38.23 o
   1  14   6        550.82        542.72        51.22 o
   2  14   6        261.38        359.25        42.14 o
  -7   0   7        847.14        909.61        82.69 o
  -5   0   7        126.47        188.25        60.80 o
  -3   0   7          6.65          9.33        10.38 o
  -1   0   7      17230.03      14504.58        45.36 o
   1   0   7          8.03          9.67        16.80 o
   3   0   7       1777.43       1584.57        38.32 o
   5   0   7       3994.09       4289.22        68.19 o
   7   0   7        597.23        412.24        69.56 o
  -8   1   7         12.48         52.79        48.00 o
  -7   1   7         34.09         -4.86        45.99 o
  -6   1   7         23.66         19.03        33.89 o
  -5   1   7         71.36        102.82        33.13 o
  -4   1   7        497.02        449.53        21.98 o
  -3   1   7         61.75         88.43        21.17 o
  -2   1   7          0.00          7.16        15.19 o
  -1   1   7      16826.56      16906.07        59.85 o
   0   1   7       1602.21       1533.80        22.57 o
   1   1   7        252.68        268.79        10.16 o
   2   1   7       5739.75       5536.98        37.36 o
   3   1   7         28.64         52.64        11.74 o
   4   1   7       1138.62       1116.63        25.79 o
   5   1   7          4.98          5.95        21.60 o
   6   1   7         98.65        126.63        42.56 o
   7   1   7          3.82         -4.13        41.13 o
   8   1   7        102.72         87.39        43.69 o
  -8   2   7         46.23        101.84        46.89 o
  -7   2   7        617.29        689.98        56.89 o
  -6   2   7         60.29        133.81        35.00 o
  -5   2   7        104.32        138.16        28.10 o
  -4   2   7       2056.85       1992.65        36.21 o
  -3   2   7         48.95         76.87        18.92 o
  -2   2   7       1420.49       1488.16        23.54 o
  -1   2   7      49588.21      45690.94       125.57 o
   0   2   7       1267.29       1230.75        18.02 o
   1   2   7       1740.64       1688.10        13.27 o
   2   2   7      21426.25      21470.03        92.91 o
   3   2   7        199.85        258.74        12.35 o
   4   2   7        395.25        364.58        23.33 o
   5   2   7       2454.06       2390.66        39.12 o
   6   2   7        266.68        272.13        45.27 o
   7   2   7        351.01        408.77        50.36 o
   8   2   7         50.38         53.22        44.55 o
  -8   3   7         33.86         52.22        43.46 o
  -7   3   7        543.60        473.53        51.14 o
  -6   3   7          7.97         32.05        28.49 o
  -5   3   7         17.91         20.37        30.33 o
  -4   3   7        226.38        199.90        25.29 o
  -3   3   7         30.63         47.71        18.64 o
  -2   3   7       3701.54       3708.07        32.56 o
  -1   3   7       1171.96        788.66        14.74 o
   0   3   7       1323.60       1213.21        15.20 o
   1   3   7       3480.36       3330.32        18.92 o
   2   3   7       4220.16       4046.45        23.00 o
   3   3   7        486.58        538.49        14.54 o
   4   3   7        188.99        166.36        20.89 o
   5   3   7       2082.66       1942.30        37.45 o
   6   3   7        196.51        213.22        33.75 o
   7   3   7        471.65        442.11        48.48 o
  -7   4   7         20.01          0.11        42.77 o
  -6   4   7         58.87         97.48        31.65 o
  -5   4   7       3256.26       3326.86        54.29 o
  -4   4   7        706.48        754.38        28.12 o
  -3   4   7        191.96        184.60        19.54 o
  -2   4   7       3136.48       3053.98        31.24 o
  -1   4   7       3705.07       3756.59        26.94 o
   0   4   7        298.10        290.63        12.94 o
   1   4   7       4777.51       5026.36        23.79 o
   2   4   7       5295.33       5346.30        29.63 o
   3   4   7        383.74        409.66        13.85 o
   4   4   7        159.59        145.70        19.86 o
   5   4   7        197.56        154.62        33.13 o
   6   4   7        177.68        142.07        34.12 o
   7   4   7        262.86        190.27        58.37 o
  -7   5   7          1.56         11.78        34.77 o
  -6   5   7        167.14        199.51        30.33 o
  -5   5   7       1342.76       1416.90        37.39 o
  -4   5   7        860.44        861.98        29.19 o
  -3   5   7        553.58        520.11        22.83 o
  -2   5   7         83.81        127.14        13.12 o
  -1   5   7        229.00        203.90        11.53 o
   0   5   7        666.64        611.13        18.39 o
   1   5   7       1352.26       1242.15        20.53 o
   2   5   7       1209.94       1073.64        16.11 o
   3   5   7        122.96        143.57        13.67 o
   4   5   7        204.78        196.85        19.76 o
   5   5   7        307.44        318.19        29.71 o
   6   5   7       1674.47       1838.66        51.46 o
   7   5   7        100.40         73.24        39.21 o
  -7   6   7         44.67         60.97        33.27 o
  -6   6   7          0.07         15.91        30.66 o
  -5   6   7       5430.52       5008.78        57.45 o
  -4   6   7        599.39        646.21        30.65 o
  -3   6   7         48.13         47.93        18.98 o
  -2   6   7        268.55        300.78        15.20 o
  -1   6   7         95.04        127.17        11.13 o
   0   6   7       5940.20       6078.80        44.81 o
   1   6   7       3011.01       2757.25        29.97 o
   2   6   7       1675.70       1763.57        19.89 o
   3   6   7        425.23        347.79        15.92 o
   4   6   7        127.42        123.97        19.85 o
   5   6   7        709.35        757.08        33.74 o
   6   6   7        121.60         78.24        31.84 o
   7   6   7        977.16       1246.22        89.75 o
  -7   7   7        343.82        445.77        43.35 o
  -6   7   7        133.81        124.75        31.50 o
  -5   7   7        341.98        351.24        27.17 o
  -4   7   7       1184.44       1125.77        35.67 o
  -3   7   7        139.47        163.10        18.02 o
  -2   7   7        569.85        667.50        18.24 o
  -1   7   7         37.36         33.75         9.05 o
   0   7   7        925.63        866.17        25.27 o
   1   7   7         51.35         46.10        19.19 o
   2   7   7         11.30         19.71        15.27 o
   3   7   7       2039.74       2053.70        39.65 o
   4   7   7        122.25        177.17        27.06 o
   5   7   7         71.35         83.12        36.05 o
   6   7   7       1289.42       1522.92        53.70 o
   7   7   7          8.45         -9.00        59.10 o
  -6   8   7        210.25        210.01        44.05 o
  -5   8   7        152.50        147.80        29.99 o
  -4   8   7        424.35        458.91        26.32 o
  -3   8   7        955.80        845.50        27.13 o
  -2   8   7        153.70        216.09        25.62 o
  -1   8   7          1.15          8.93        20.94 o
   0   8   7        585.08        495.63        24.97 o
   1   8   7        140.93        147.36        22.10 o
   2   8   7         15.24         17.30        17.86 o
   3   8   7       1707.94       1665.28        31.33 o
   4   8   7          0.04         15.15        22.51 o
   5   8   7          0.18         -1.08        33.10 o
   6   8   7       1540.18       1385.31        79.05 o
  -6   9   7         28.86         41.35        69.80 o
  -5   9   7        531.54        643.15        47.57 o
  -4   9   7         33.09         72.99        29.39 o
  -3   9   7         11.42         60.27        39.43 o
  -2   9   7        612.03        628.41        29.63 o
  -1   9   7         40.33         50.38        22.68 o
   0   9   7        611.03        588.64        28.49 o
   1   9   7       3184.78       2913.04        43.30 o
   2   9   7         12.37         22.02        24.50 o
   3   9   7        103.73         92.58        20.11 o
   4   9   7        185.87        190.56        30.07 o
   5   9   7         24.71         38.77        29.34 o
   6   9   7       1090.56       1058.91        49.50 o
  -6  10   7         95.64        207.46        73.69 o
  -5  10   7        464.05        448.31        45.07 o
  -4  10   7         13.09         33.13        37.74 o
  -3  10   7         19.89         42.16        41.15 o
  -2  10   7       1304.19       1235.53        35.34 o
  -1  10   7        557.69        623.18        41.11 o
   0  10   7       3987.76       3931.37        51.28 o
   1  10   7       2816.94       2716.68        44.76 o
   2  10   7         25.91         40.29        24.98 o
   3  10   7        476.97        479.59        29.42 o
   4  10   7          5.70         43.00        33.88 o
   5  10   7          0.06         24.49        39.61 o
  -5  11   7         67.12         64.69        70.04 o
  -4  11   7         19.77         37.31        41.53 o
  -3  11   7        115.16        155.36        44.45 o
  -2  11   7        222.52        259.76        36.34 o
  -1  11   7        220.08        325.75        40.03 o
   0  11   7        677.65        684.47        31.87 o
   1  11   7       1118.82       1013.05        37.58 o
   2  11   7        188.63        188.40        27.06 o
   3  11   7        445.91        480.31        38.41 o
   4  11   7        145.00        138.78        35.73 o
   5  11   7         19.33          6.01        44.97 o
  -4  12   7        173.96        139.84        43.24 o
  -3  12   7         66.33        108.18        43.70 o
  -2  12   7        380.57        455.95        40.07 o
  -1  12   7         95.72         96.61        36.62 o
   0  12   7        222.42        234.92        31.20 o
   1  12   7          7.36         17.43        24.55 o
   2  12   7        229.22        197.70        28.83 o
   3  12   7        986.36        996.28        44.71 o
   4  12   7        676.57        649.89        56.01 o
  -4  13   7        265.68        270.49        49.49 o
  -3  13   7         84.47         85.12        42.76 o
  -2  13   7        187.42        132.38        44.20 o
  -1  13   7         43.17         58.08        34.13 o
   0  13   7        195.60        190.87        36.05 o
   1  13   7        192.00        217.13        36.93 o
   2  13   7        147.48        129.73        28.88 o
   3  13   7        669.20        709.50        43.01 o
  -2  14   7         81.33         78.84        44.01 o
  -1  14   7          6.83         33.14        35.47 o
   0  14   7         40.27         59.54        36.06 o
   1  14   7        494.64        491.90        41.49 o
   2  14   7        617.67        573.16        41.63 o
  -8   0   8          0.98         33.81        62.02 o
  -6   0   8         48.54         63.72        64.45 o
  -4   0   8       2956.44       2782.06       179.13 o
  -2   0   8         28.26         12.10        19.31 o
   0   0   8        283.40        285.70        14.14 o
   2   0   8       2035.29       2150.68        38.15 o
   4   0   8      15336.04      15375.43       136.44 o
   6   0   8        485.75        412.73        65.67 o
   8   0   8         76.43        115.04        67.37 o
  -8   1   8          2.08         23.62        47.38 o
  -7   1   8        252.22        222.71        51.93 o
  -6   1   8         26.00         49.37        34.99 o
  -5   1   8        820.47        855.17        40.07 o
  -4   1   8        906.69        892.04        32.74 o
  -3   1   8        369.35        415.86        23.75 o
  -2   1   8        224.02        362.79        18.61 o
  -1   1   8       1313.89       1260.19        14.91 o
   0   1   8        609.49        600.41        13.27 o
   1   1   8       1445.12       1817.98        17.04 o
   2   1   8       1637.30       1676.84        18.81 o
   3   1   8         14.94         16.62        10.30 o
   4   1   8       3772.78       3596.77        58.91 o
   5   1   8         90.55        135.09        23.28 o
   6   1   8        213.09        159.43        42.31 o
   7   1   8        206.99        178.71        42.97 o
   8   1   8         37.74         16.03        45.40 o
  -8   2   8         51.84          0.56        43.94 o
  -7   2   8       1012.77       1020.55        77.58 o
  -6   2   8        305.45        272.32        36.18 o
  -5   2   8        326.95        322.63        30.33 o
  -4   2   8        467.77        453.25        26.47 o
  -3   2   8        388.98        388.46        21.58 o
  -2   2   8       5526.38       6161.48        43.71 o
  -1   2   8       2593.74       2503.39        19.59 o
   0   2   8        725.12        662.87        16.22 o
   1   2   8      34055.71      34326.41        62.91 o
   2   2   8       2775.49       2879.18        24.93 o
   3   2   8         74.59         70.49         9.90 o
   4   2   8        778.23        810.62        27.08 o
   5   2   8          0.07         17.39        22.59 o
   6   2   8        443.25        440.92        35.35 o
   7   2   8        162.81        141.95        45.74 o
  -8   3   8        247.54        263.50        50.21 o
  -7   3   8        124.75        190.76        45.02 o
  -6   3   8        307.14        329.07        32.05 o
  -5   3   8       1742.37       1749.40        40.01 o
  -4   3   8         10.28          3.98        23.63 o
  -3   3   8       1215.10       1183.94        27.16 o
  -2   3   8      17900.83      18191.32        67.32 o
  -1   3   8         81.75         44.94         9.84 o
   0   3   8        956.29        985.43        15.93 o
   1   3   8      21209.97      20881.06        71.13 o
   2   3   8       2239.99       2107.88        17.78 o
   3   3   8        692.09        679.50        14.92 o
   4   3   8         91.13        139.46        21.43 o
   5   3   8         56.83         45.15        22.39 o
   6   3   8         99.33         91.69        32.59 o
   7   3   8         16.41         37.07        40.96 o
  -7   4   8         45.92         45.81        40.50 o
  -6   4   8        464.59        443.61        31.96 o
  -5   4   8       4162.69       3941.17        58.21 o
  -4   4   8        328.82        347.00        25.67 o
  -3   4   8          3.60          0.20        18.61 o
  -2   4   8       9447.72       9655.47        54.31 o
  -1   4   8        105.61        123.00        11.14 o
   0   4   8       2190.53       2151.55        21.57 o
   1   4   8      18816.93      18383.86        44.32 o
   2   4   8        467.70        549.20        13.34 o
   3   4   8         87.78         81.68        11.50 o
   4   4   8        168.57        155.86        20.42 o
   5   4   8       1399.50       1284.93        33.37 o
   6   4   8        165.59        109.94        33.02 o
   7   4   8        219.33        174.03        43.86 o
  -7   5   8         45.92         61.43        33.53 o
  -6   5   8        497.13        515.27        31.68 o
  -5   5   8       2119.05       1950.67        40.65 o
  -4   5   8        207.00        207.46        23.88 o
  -3   5   8         22.71         18.07        18.50 o
  -2   5   8        122.38        147.24        13.56 o
  -1   5   8       1093.52       1254.11        18.82 o
   0   5   8       1985.64       2038.94        25.16 o
   1   5   8       4909.87       4648.08        30.37 o
   2   5   8         69.77        103.72        10.72 o
   3   5   8         90.96         82.99        12.49 o
   4   5   8        219.51        211.33        20.65 o
   5   5   8        654.13        617.36        35.59 o
   6   5   8        508.77        540.39        39.14 o
   7   5   8        345.89        374.49        44.29 o
  -7   6   8         45.45         28.12        33.81 o
  -6   6   8        229.10        236.20        27.77 o
  -5   6   8       2454.01       2371.58        51.03 o
  -4   6   8         60.19         73.47        23.37 o
  -3   6   8         79.66        101.93        20.12 o
  -2   6   8       1769.69       1838.44        24.07 o
  -1   6   8        653.56        650.26        19.81 o
   0   6   8        799.65        770.85        22.07 o
   1   6   8       3170.97       3008.73        31.29 o
   2   6   8        407.32        459.89        13.68 o
   3   6   8         91.16         68.40        13.73 o
   4   6   8        245.87        194.71        20.43 o
   5   6   8       1138.57       1246.79        38.17 o
   6   6   8        327.82        279.59        33.91 o
   7   6   8        561.41        549.90        72.23 o
  -7   7   8          0.87         32.49        33.60 o
  -6   7   8        949.90        756.64        38.97 o
  -5   7   8          8.13         24.80        23.91 o
  -4   7   8        578.92        584.10        28.60 o
  -3   7   8          0.69         12.31        16.47 o
  -2   7   8         54.06         62.32        14.00 o
  -1   7   8         78.08         71.06         9.50 o
   0   7   8        232.25        223.50        20.17 o
   1   7   8        119.30        130.95        19.91 o
   2   7   8       1399.53       1367.25        35.59 o
   3   7   8        865.16        770.71        23.31 o
   4   7   8        405.09        436.23        28.22 o
   5   7   8        608.28        618.05        41.70 o
   6   7   8        304.95        241.16        44.45 o
   7   7   8         75.77         92.66        59.34 o
  -6   8   8        218.77        236.91        53.87 o
  -5   8   8          1.84          5.60        28.85 o
  -4   8   8        232.90        196.68        24.08 o
  -3   8   8         13.12         55.09        20.82 o
  -2   8   8          0.28         10.01        17.86 o
  -1   8   8        118.54        163.63        23.45 o
   0   8   8         23.24          9.79        21.01 o
   1   8   8         20.76         45.51        21.89 o
   2   8   8        829.68        756.09        30.18 o
   3   8   8          1.49         16.68        17.59 o
   4   8   8         36.93         42.95        23.36 o
   5   8   8          5.69         13.84        33.34 o
   6   8   8         33.97         76.87        37.55 o
  -6   9   8        385.28        424.40        78.31 o
  -5   9   8          2.58         64.48        39.41 o
  -4   9   8         24.05        116.31        40.84 o
  -3   9   8       1773.25       1844.83        43.76 o
  -2   9   8         59.86         75.29        27.20 o
  -1   9   8          3.15          6.96        22.40 o
   0   9   8        689.96        714.65        29.24 o
   1   9   8         20.17        112.95        40.58 o
   2   9   8        453.09        439.06        28.08 o
   3   9   8         64.48         62.39        19.95 o
   4   9   8        110.91        139.95        26.22 o
   5   9   8        218.77        251.63        32.51 o
   6   9   8         33.22         91.48        37.11 o
  -6  10   8        236.81        250.02        76.85 o
  -5  10   8          3.45         19.13        40.45 o
  -4  10   8         10.41         97.32        85.73 o
  -3  10   8       2430.20       2094.22        65.24 o
  -2  10   8          2.64          4.32        29.66 o
  -1  10   8       1581.80       1472.73        36.68 o
   0  10   8        732.70        731.98        40.72 o
   1  10   8        566.86        615.91        39.42 o
   2  10   8        289.34        272.81        27.31 o
   3  10   8         42.98         65.16        32.42 o
   4  10   8        119.11        142.84        34.75 o
   5  10   8        125.95        162.08        40.46 o
  -5  11   8          0.65         15.90        39.45 o
  -4  11   8          0.78          0.42        41.36 o
  -3  11   8       1807.18       1629.13        64.82 o
  -2  11   8         44.96         68.18        42.24 o
  -1  11   8       1481.77       1396.60        46.88 o
   0  11   8        381.38        375.91        29.97 o
   1  11   8        696.38        705.75        35.42 o
   2  11   8         76.66         97.31        26.69 o
   3  11   8         13.07         33.40        33.78 o
   4  11   8        155.51        225.22        38.03 o
   5  11   8        128.49        138.09        42.72 o
  -4  12   8         25.87         51.47        42.71 o
  -3  12   8        490.99        409.09        46.40 o
  -2  12   8         38.68         58.24        41.74 o
  -1  12   8        259.79        266.06        36.46 o
   0  12   8        626.67        668.82        46.14 o
   1  12   8        306.07        327.51        28.96 o
   2  12   8         52.91         81.81        27.06 o
   3  12   8        139.22        218.28        36.12 o
   4  12   8        243.77        260.82        46.12 o
  -3  13   8          0.79         11.52        42.10 o
  -2  13   8          1.61         -8.66        41.17 o
  -1  13   8        109.67        124.87        36.04 o
   0  13   8         14.49         38.57        35.15 o
   1  13   8        560.37        504.78        40.61 o
   2  13   8          7.06         33.71        28.10 o
   3  13   8         13.95         46.10        34.65 o
  -2  14   8        230.30        216.56        46.75 o
  -1  14   8        349.70        362.87        41.93 o
   0  14   8          6.05         22.44        35.00 o
   1  14   8          1.30         32.98        33.98 o
   2  14   8        264.65        249.85        36.12 o
  -7   0   9         86.12        198.50        70.90 o
  -5   0   9         24.96         17.75        55.21 o
  -3   0   9         94.21        172.32        25.31 o
  -1   0   9        410.26        453.10        13.67 o
   1   0   9       2453.11       2228.38        34.90 o
   3   0   9       8787.36      10203.85       175.36 o
   5   0   9        382.86        354.87        36.35 o
   7   0   9         65.39        128.42        66.88 o
  -8   1   9        146.39        104.26        49.08 o
  -7   1   9         42.15         81.85        44.71 o
  -6   1   9       1043.21       1061.79        44.89 o
  -5   1   9         61.93         44.08        33.64 o
  -4   1   9         30.83         84.78        23.72 o
  -3   1   9       4188.67       4605.76        71.21 o
  -2   1   9        164.81        161.07        16.07 o
  -1   1   9         41.92         37.06        10.19 o
   0   1   9        544.87        580.52        13.99 o
   1   1   9        103.35        108.62        10.41 o
   2   1   9        975.57        997.94        16.00 o
   3   1   9         17.41         23.18         8.71 o
   4   1   9        285.92        284.27        23.65 o
   5   1   9        209.36        272.00        25.06 o
   6   1   9         78.50         97.52        40.93 o
   7   1   9         22.71         32.07        42.33 o
  -8   2   9          1.56          9.52        45.62 o
  -7   2   9          1.60        102.37        45.08 o
  -6   2   9         81.80         83.28        34.54 o
  -5   2   9        448.54        455.04        31.51 o
  -4   2   9         84.63         82.83        24.50 o
  -3   2   9       2684.48       2845.18        35.23 o
  -2   2   9        343.20        301.05        17.35 o
  -1   2   9          1.68          1.79        10.71 o
   0   2   9      27820.45      26890.09       164.96 o
   1   2   9       4204.58       3800.18        25.49 o
   2   2   9       3305.56       3270.18        26.50 o
   3   2   9       1841.43       1833.48        29.74 o
   4   2   9        217.68        286.39        23.40 o
   5   2   9        699.63        695.50        28.73 o
   6   2   9        489.70        507.23        36.65 o
   7   2   9        370.53        346.66        47.65 o
  -8   3   9         59.04         40.59        43.79 o
  -7   3   9        474.53        550.67        52.29 o
  -6   3   9        126.07        188.27        30.11 o
  -5   3   9        184.64        247.50        34.80 o
  -4   3   9          9.81          8.89        23.11 o
  -3   3   9       1566.70       1471.02        29.36 o
  -2   3   9        194.37        202.40        16.92 o
  -1   3   9        157.38        112.81         9.18 o
   0   3   9       4241.55       3953.22        29.31 o
   1   3   9       1085.89       1109.96        12.80 o
   2   3   9        177.31        199.72         9.91 o
   3   3   9       1471.46       1484.35        17.94 o
   4   3   9          9.67          8.49        21.12 o
   5   3   9         17.87         20.61        23.60 o
   6   3   9         88.35         70.73        31.57 o
   7   3   9         41.47         37.99        39.60 o
  -7   4   9         67.27         84.69        41.59 o
  -6   4   9         16.06         31.84        27.82 o
  -5   4   9        393.17        398.15        34.27 o
  -4   4   9         39.93         59.83        23.54 o
  -3   4   9        191.53        224.09        20.95 o
  -2   4   9       1338.34       1310.98        31.21 o
  -1   4   9       3456.29       3679.07        26.56 o
   0   4   9       8868.22       8611.29        38.40 o
   1   4   9       1890.22       1851.01        18.57 o
   2   4   9          9.80          9.78         9.59 o
   3   4   9       1639.53       1746.40        20.15 o
   4   4   9         49.96         55.93        20.73 o
   5   4   9       1269.81       1140.59        32.55 o
   6   4   9        218.12        266.09        34.50 o
   7   4   9        556.72        501.89        48.43 o
  -7   5   9         26.27         45.41        34.49 o
  -6   5   9         49.16         90.21        27.81 o
  -5   5   9        231.75        250.79        28.05 o
  -4   5   9        203.85        231.52        24.40 o
  -3   5   9         98.18         53.75        19.81 o
  -2   5   9         59.17         75.44        12.93 o
  -1   5   9       1950.52       2014.07        22.46 o
   0   5   9       5352.24       5445.79        35.05 o
   1   5   9       3958.73       4049.98        32.28 o
   2   5   9        693.49        575.49        13.70 o
   3   5   9        193.78        180.70        13.40 o
   4   5   9         26.45         33.10        19.43 o
   5   5   9         72.98        115.08        29.54 o
   6   5   9         13.16         27.84        31.03 o
   7   5   9        824.18        733.61        50.54 o
  -7   6   9          0.01         43.08        33.18 o
  -6   6   9        298.00        308.50        28.83 o
  -5   6   9        589.19        618.60        35.24 o
  -4   6   9         28.53         73.99        23.03 o
  -3   6   9          6.43          9.04        19.33 o
  -2   6   9        354.65        466.87        16.65 o
  -1   6   9       4509.06       4152.83        31.22 o
   0   6   9         13.30         20.56        15.39 o
   1   6   9        530.05        575.78        19.39 o
   2   6   9        177.91        163.55        11.86 o
   3   6   9        778.68        702.98        18.16 o
   4   6   9         47.95         86.54        19.56 o
   5   6   9        143.67        166.98        27.40 o
   6   6   9        140.08        137.03        32.51 o
   7   6   9         18.68         81.23        66.88 o
  -7   7   9         37.68          5.79        32.05 o
  -6   7   9        198.60        207.88        42.00 o
  -5   7   9         19.52         14.22        23.17 o
  -4   7   9       1322.06       1268.24        33.51 o
  -3   7   9        206.59        202.37        17.90 o
  -2   7   9        316.31        356.80        16.50 o
  -1   7   9       4026.79       4236.95        40.09 o
   0   7   9        543.09        527.90        22.71 o
   1   7   9         17.96         24.63        19.76 o
   2   7   9        197.76        188.32        17.06 o
   3   7   9        798.20        727.77        21.57 o
   4   7   9        458.91        527.03        29.60 o
   5   7   9        450.31        410.89        40.77 o
   6   7   9          7.01         59.19        46.68 o
   7   7   9        231.99        326.15        68.83 o
  -6   8   9        250.86        288.66        42.69 o
  -5   8   9         20.09         60.05        29.85 o
  -4   8   9        320.82        345.56        27.27 o
  -3   8   9        890.61        964.50        28.84 o
  -2   8   9         10.32         13.58        17.63 o
  -1   8   9       2666.22       2791.87        39.80 o
   0   8   9        126.03        131.67        22.16 o
   1   8   9        261.40        276.92        22.85 o
   2   8   9          0.97         19.47        17.92 o
   3   8   9         53.48         35.31        17.42 o
   4   8   9       1040.56       1079.03        28.36 o
   5   8   9        321.46        265.29        37.25 o
   6   8   9          5.80         27.18        37.09 o
  -6   9   9         20.85        100.20        73.21 o
  -5   9   9         26.69         75.46        38.87 o
  -4   9   9        729.80        691.12        48.04 o
  -3   9   9         27.42        294.19       204.91 o
  -2   9   9        274.07        341.26        28.03 o
  -1   9   9        248.76        254.18        24.71 o
   0   9   9        944.58        969.81        30.99 o
   1   9   9       3270.61       3290.37        45.07 o
   2   9   9        199.01        201.32        24.77 o
   3   9   9        144.02        183.61        25.12 o
   4   9   9        747.09        753.67        33.37 o
   5   9   9          0.21         36.88        29.32 o
   6   9   9         17.24         78.56        34.37 o
  -6  10   9          2.79         23.83        71.26 o
  -5  10   9         11.66         21.70        40.55 o
  -4  10   9       2300.24       2025.03        96.68 o
  -3  10   9        239.84        368.70        81.48 o
  -2  10   9        238.18        233.87        44.45 o
  -1  10   9        190.77        260.78        27.22 o
   0  10   9        541.27        498.65        29.20 o
   1  10   9       2102.83       2048.60        41.22 o
   2  10   9        375.92        334.00        28.14 o
   3  10   9         21.61         42.21        32.41 o
   4  10   9         48.76         75.48        34.76 o
   5  10   9         25.32         32.37        40.62 o
  -5  11   9          0.18         15.14        41.19 o
  -4  11   9         87.70         55.79        39.95 o
  -3  11   9         54.87        103.98       100.45 o
  -2  11   9        165.88        228.69        43.69 o
  -1  11   9         52.94        104.85        35.01 o
   0  11   9        976.74        924.99        34.30 o
   1  11   9         47.01         54.04        24.10 o
   2  11   9        226.20        240.52        28.11 o
   3  11   9        211.44        187.75        35.40 o
   4  11   9       2680.50       2275.56        83.37 o
   5  11   9         31.63          7.78        40.41 o
  -4  12   9        512.26        432.47        61.65 o
  -3  12   9        107.31        111.38        41.60 o
  -2  12   9        126.46        119.71        43.33 o
  -1  12   9         28.21         26.96        34.35 o
   0  12   9         93.51        111.96        35.43 o
   1  12   9        175.78        226.76        34.79 o
   2  12   9         41.15         61.93        25.72 o
   3  12   9        117.20        185.09        34.64 o
   4  12   9        797.51        770.00        44.74 o
  -3  13   9         99.26        114.04        43.63 o
  -2  13   9         19.13         28.98        41.21 o
  -1  13   9        265.19        284.80        39.01 o
   0  13   9        227.85        248.49        36.04 o
   1  13   9        852.51        853.81        44.89 o
   2  13   9        321.92        378.09        38.01 o
   3  13   9        374.72        377.07        38.33 o
  -2  14   9          6.60         12.30        42.62 o
  -1  14   9        264.15        289.50        40.20 o
   0  14   9          4.53         26.14        35.63 o
   1  14   9        252.07        255.88        38.47 o
   2  14   9         21.72         50.87        34.74 o
  -8   0  10         25.40          8.03        66.88 o
  -6   0  10        813.26        824.73        77.34 o
  -4   0  10      14281.42      13391.71       157.84 o
  -2   0  10       1608.01       1414.56        17.79 o
   0   0  10        400.86        425.57        13.77 o
   2   0  10       2080.69       1808.63        37.19 o
   4   0  10        314.51        328.24        35.30 o
   6   0  10        146.15        161.01        57.40 o
  -8   1  10        123.10        161.62        50.00 o
  -7   1  10        622.81        598.43        43.70 o
  -6   1  10        112.01        118.65        36.31 o
  -5   1  10          5.81          8.45        34.14 o
  -4   1  10       2108.15       2276.60        38.21 o
  -3   1  10         28.26         45.91        20.97 o
  -2   1  10         34.37         38.16        12.38 o
  -1   1  10      15224.47      15775.50        59.50 o
   0   1  10        867.64        866.84        16.34 o
   1   1  10        443.66        474.29        12.80 o
   2   1  10       2516.56       2356.63        21.63 o
   3   1  10        236.41        294.75        20.11 o
   4   1  10        173.66        150.09        22.56 o
   5   1  10         39.17         98.76        24.08 o
   6   1  10        191.65        238.83        31.89 o
   7   1  10        101.35        128.66        44.78 o
  -8   2  10          0.46         10.16        46.60 o
  -7   2  10       1427.99       1490.52        96.80 o
  -6   2  10        839.64        752.77        41.89 o
  -5   2  10          0.63         27.24        28.51 o
  -4   2  10       1053.22       1290.31        33.12 o
  -3   2  10       1229.17       1341.35        28.31 o
  -2   2  10       1299.69       1229.95        23.21 o
  -1   2  10       1392.89       1539.34        20.48 o
   0   2  10       3122.20       3046.26        27.18 o
   1   2  10        197.02        163.21        12.41 o
   2   2  10       1828.36       1966.56        25.58 o
   3   2  10        178.44        204.97        20.27 o
   4   2  10          2.60         13.07        21.65 o
   5   2  10          1.10         21.01        22.96 o
   6   2  10        128.94        148.24        33.21 o
   7   2  10         17.31         50.54        42.17 o
  -8   3  10         16.43         34.79        44.65 o
  -7   3  10         18.33         69.00        43.34 o
  -6   3  10        174.41        170.60        31.04 o
  -5   3  10       1717.76       1759.24        41.77 o
  -4   3  10         52.94         32.10        24.93 o
  -3   3  10         55.58         52.93        19.62 o
  -2   3  10        557.53        581.23        14.78 o
  -1   3  10         69.57         79.48         7.95 o
   0   3  10       2057.53       2014.53        27.58 o
   1   3  10         17.53         19.81         8.14 o
   2   3  10      15480.16      16269.43        53.33 o
   3   3  10        129.80        164.27         9.63 o
   4   3  10        143.81        114.69        22.94 o
   5   3  10       3090.62       2931.38        44.54 o
   6   3  10        195.94        177.31        33.43 o
   7   3  10          3.30         44.09        39.46 o
  -7   4  10         25.58         39.42        42.35 o
  -6   4  10        285.34        335.84        31.56 o
  -5   4  10        448.76        542.50        32.53 o
  -4   4  10          7.17         17.61        23.39 o
  -3   4  10         52.22         69.58        19.94 o
  -2   4  10          4.67         14.60        15.27 o
  -1   4  10       1409.14       1341.26        17.54 o
   0   4  10        586.09        579.84        15.57 o
   1   4  10        140.12        145.25        11.63 o
   2   4  10       3969.41       4159.84        25.85 o
   3   4  10       1244.72       1286.46        17.89 o
   4   4  10        159.15        143.41        22.24 o
   5   4  10        418.76        492.99        27.46 o
   6   4  10         69.05        103.80        33.00 o
   7   4  10          0.37         76.85        52.53 o
  -7   5  10        124.51        119.17        35.35 o
  -6   5  10         23.52         37.42        27.04 o
  -5   5  10        277.39        268.51        28.18 o
  -4   5  10        184.46        201.71        25.34 o
  -3   5  10         24.14         39.35        20.21 o
  -2   5  10       1057.55       1138.25        19.89 o
  -1   5  10       5515.90       5390.83        33.85 o
   0   5  10        844.03        740.57        14.85 o
   1   5  10         48.90         81.25        13.92 o
   2   5  10        985.47        822.91        15.32 o
   3   5  10        123.30        116.25        12.82 o
   4   5  10        413.83        367.82        22.55 o
   5   5  10        671.92        618.32        28.54 o
   6   5  10        296.76        293.93        35.77 o
   7   5  10        587.67        647.61        49.44 o
  -7   6  10          7.77         39.75        33.25 o
  -6   6  10         33.95         77.02        28.93 o
  -5   6  10       1090.87       1037.48        34.86 o
  -4   6  10        494.15        521.29        27.69 o
  -3   6  10        506.29        463.15        23.57 o
  -2   6  10       3239.03       3176.04        30.26 o
  -1   6  10       2911.29       2703.38        26.62 o
   0   6  10       1846.69       1696.82        27.02 o
   1   6  10        322.79        309.39        17.37 o
   2   6  10        769.32        670.21        15.32 o
   3   6  10        924.57        855.65        18.62 o
   4   6  10        379.37        308.62        21.94 o
   5   6  10          1.77         70.68        27.35 o
   6   6  10         11.47         22.74        44.47 o
   7   6  10         66.22         96.07        64.45 o
  -7   7  10        128.80        167.24        33.17 o
  -6   7  10        135.56        112.94        26.17 o
  -5   7  10          1.44         13.12        23.24 o
  -4   7  10         62.70         80.75        23.55 o
  -3   7  10         20.16         47.90        16.59 o
  -2   7  10         12.23         24.95        13.62 o
  -1   7  10        698.53        904.17        29.37 o
   0   7  10          3.12          6.39        17.96 o
   1   7  10        983.78        855.49        23.68 o
   2   7  10        215.95        234.60        17.30 o
   3   7  10         55.21         70.40        21.12 o
   4   7  10          1.16         18.90        21.85 o
   5   7  10         58.17        112.61        36.25 o
   6   7  10        484.55        520.86        52.46 o
  -6   8  10        106.85        470.21       276.65 o
  -5   8  10        961.91        992.69        40.83 o
  -4   8  10          7.38          7.35        21.18 o
  -3   8  10          8.31         29.36        21.55 o
  -2   8  10         88.60         90.83        18.67 o
  -1   8  10        960.59       1015.62        32.41 o
   0   8  10        849.35        847.27        27.71 o
   1   8  10        171.57        176.15        22.48 o
   2   8  10        554.77        651.25        27.62 o
   3   8  10        390.01        514.29        25.17 o
   4   8  10        147.09        174.67        22.47 o
   5   8  10         41.61         71.89        35.67 o
   6   8  10         13.71         84.16        43.89 o
  -6   9  10         64.81        173.41        72.72 o
  -5   9  10        261.33        247.91        42.77 o
  -4   9  10         41.74        112.34        39.32 o
  -3   9  10        201.52        625.74       257.68 o
  -2   9  10        910.74        913.96        34.63 o
  -1   9  10         14.43          8.32        21.82 o
   0   9  10          2.75         43.23        24.68 o
   1   9  10         90.94         98.52        29.21 o
   2   9  10        298.63        280.05        25.62 o
   3   9  10        262.42        320.07        26.59 o
   4   9  10          1.41         26.84        26.46 o
   5   9  10         60.12        202.66        34.64 o
   6   9  10        447.57        478.07        37.72 o
  -6  10  10          0.57         20.67        70.04 o
  -5  10  10         19.38         41.38        41.78 o
  -4  10  10         10.08         67.91        42.97 o
  -3  10  10        524.53        464.55        66.28 o
  -2  10  10        439.93        386.22        46.05 o
  -1  10  10        851.27        865.22        42.20 o
   0  10  10        191.83        173.19        25.17 o
   1  10  10        457.82        404.38        28.16 o
   2  10  10        195.90        236.51        26.93 o
   3  10  10        408.19        342.85        35.76 o
   4  10  10        121.90        131.12        35.23 o
   5  10  10        228.95        211.75        41.69 o
  -5  11  10          1.45         12.49        42.50 o
  -4  11  10         43.96          7.84        41.99 o
  -3  11  10        143.99        176.87        57.03 o
  -2  11  10         40.51         59.68        42.00 o
  -1  11  10        347.65        377.57        37.81 o
   0  11  10        439.56        524.85        48.14 o
   1  11  10         99.62        131.93        25.70 o
   2  11  10        237.07        251.85        27.55 o
   3  11  10        195.76        171.06        35.20 o
   4  11  10          4.07         78.45        39.30 o
   5  11  10         15.15         28.27        41.18 o
  -4  12  10        421.24        346.89        49.86 o
  -3  12  10        129.60        180.62        44.98 o
  -2  12  10         81.66         42.08        43.54 o
  -1  12  10        271.69        246.70        38.51 o
   0  12  10         81.24         80.04        35.46 o
   1  12  10        316.03        398.36        37.83 o
   2  12  10         12.79         15.99        24.79 o
   3  12  10         21.55         43.49        33.16 o
   4  12  10         21.14         58.20        35.41 o
  -3  13  10          0.65         40.92        43.18 o
  -2  13  10        118.99         96.47        42.60 o
  -1  13  10        565.61        539.86        43.06 o
   0  13  10        314.13        287.18        38.16 o
   1  13  10         15.42         43.89        35.57 o
   2  13  10        292.66        405.76        45.71 o
   3  13  10          0.83        119.00        88.65 o
  -2  14  10         91.50        127.30        47.35 o
  -1  14  10        235.69        257.38        39.57 o
   0  14  10          0.08         28.49        34.67 o
   1  14  10        322.11        357.49        40.39 o
   2  14  10         23.01          7.66        47.10 o
  -7   0  11        122.27        112.21        45.57 o
  -5   0  11         81.44        102.15        60.32 o
  -3   0  11       1349.08       1353.69        36.02 o
  -1   0  11       2766.79       2713.76        47.91 o
   1   0  11      30064.24      32152.46        71.89 o
   3   0  11       1283.74       1294.65        40.48 o
   5   0  11         30.91         38.88        34.41 o
   7   0  11          0.08          8.27        62.75 o
  -8   1  11        398.63        288.87        54.08 o
  -7   1  11        119.86         79.84        36.55 o
  -6   1  11        115.58        113.68        37.02 o
  -5   1  11         53.47         98.82        28.91 o
  -4   1  11        405.16        328.06        27.21 o
  -3   1  11         23.40         48.89        19.27 o
  -2   1  11        581.28        540.37        12.51 o
  -1   1  11        951.47       1001.66        16.24 o
   0   1  11       1493.95       1514.96        48.27 o
   1   1  11        205.06        224.22        12.13 o
   2   1  11        409.59        445.75        12.95 o
   3   1  11         16.84         37.37        18.61 o
   4   1  11        171.19        203.57        24.27 o
   5   1  11          6.87         10.50        24.09 o
   6   1  11        220.63        258.74        34.79 o
   7   1  11         41.65         58.20        44.35 o
  -8   2  11        134.40        106.01        47.37 o
  -7   2  11        889.14        967.93        45.80 o
  -6   2  11        200.01        254.20        37.92 o
  -5   2  11        208.46        214.35        29.69 o
  -4   2  11          7.25         30.63        25.06 o
  -3   2  11        231.57        249.12        21.60 o
  -2   2  11       3876.72       3937.67        24.91 o
  -1   2  11        146.14        150.62        14.30 o
   0   2  11        200.52        195.34        15.78 o
   1   2  11         56.27         57.48        12.12 o
   2   2  11         92.70        107.30        12.78 o
   3   2  11         15.81          4.53        18.81 o
   4   2  11       3488.50       3244.78        55.18 o
   5   2  11         39.58         40.38        24.38 o
   6   2  11        520.30        630.45        38.77 o
   7   2  11        322.32        377.16        47.43 o
  -8   3  11         55.38         31.33        43.75 o
  -7   3  11         86.51        118.57        45.18 o
  -6   3  11        385.52        436.48        34.15 o
  -5   3  11       1741.10       1762.84        47.31 o
  -4   3  11        124.34        125.02        25.30 o
  -3   3  11        223.01        254.93        21.80 o
  -2   3  11        449.93        459.56        14.74 o
  -1   3  11        888.94        805.00        16.31 o
   0   3  11        441.31        402.76        11.79 o
   1   3  11          7.54         15.47         9.51 o
   2   3  11       2109.88       2149.89        24.92 o
   3   3  11        168.47        159.39         8.67 o
   4   3  11        814.66        780.78        28.45 o
   5   3  11        320.14        357.07        27.30 o
   6   3  11         16.02         27.88        32.14 o
   7   3  11        142.57        153.60        42.36 o
  -7   4  11          9.30         45.22        35.53 o
  -6   4  11        305.45        340.50        32.00 o
  -5   4  11        138.46        137.18        31.07 o
  -4   4  11          7.35         39.96        24.65 o
  -3   4  11        107.33         92.66        19.99 o
  -2   4  11       2371.76       2409.93        30.38 o
  -1   4  11        575.62        566.51        12.48 o
   0   4  11         69.74         62.43        11.46 o
   1   4  11        672.73        646.41        15.27 o
   2   4  11       2977.17       2542.83        21.30 o
   3   4  11          6.02          5.20        14.86 o
   4   4  11        277.97        274.97        23.92 o
   5   4  11        108.93         82.50        24.55 o
   6   4  11          3.19         39.67        30.84 o
   7   4  11        769.22        793.31        54.05 o
  -7   5  11          0.37         24.08        34.65 o
  -6   5  11        110.84        156.53        28.13 o
  -5   5  11         56.12        112.78        27.35 o
  -4   5  11         98.83        131.16        24.65 o
  -3   5  11        370.67        396.53        23.32 o
  -2   5  11         11.07         74.51        12.93 o
  -1   5  11        286.49        316.12        13.10 o
   0   5  11          9.82         24.60        12.14 o
   1   5  11        533.85        440.54        16.06 o
   2   5  11        354.40        384.69        12.86 o
   3   5  11        181.13        143.96        16.05 o
   4   5  11          2.95         10.22        19.95 o
   5   5  11        227.92        265.33        25.25 o
   6   5  11         19.71         38.04        32.03 o
   7   5  11         63.53         63.67        38.09 o
  -7   6  11         55.01         94.29        34.19 o
  -6   6  11        383.24        340.23        30.49 o
  -5   6  11        133.76        149.08        30.01 o
  -4   6  11        127.53        174.71        27.67 o
  -3   6  11          8.40         -1.42        20.52 o
  -2   6  11       1722.94       1784.20        29.67 o
  -1   6  11       5389.57       5358.39        35.86 o
   0   6  11        135.05        122.18        14.99 o
   1   6  11          0.69          2.30        15.12 o
   2   6  11        114.75         93.56        11.63 o
   3   6  11        835.43        787.91        21.50 o
   4   6  11         95.75         91.91        20.09 o
   5   6  11       2212.25       2004.10        49.28 o
   6   6  11          1.73          8.53        43.91 o
   7   6  11        333.45        377.71        72.48 o
  -7   7  11         67.04        112.97        34.01 o
  -6   7  11        422.08        376.64        30.04 o
  -5   7  11          1.43          6.87        23.72 o
  -4   7  11          0.52          6.14        23.38 o
  -3   7  11        579.38        548.66        22.26 o
  -2   7  11       1248.44       1103.92        21.52 o
  -1   7  11       2916.47       2906.16        41.12 o
   0   7  11        498.49        491.27        22.25 o
   1   7  11        210.57        219.30        18.84 o
   2   7  11          6.88         13.11        15.94 o
   3   7  11        362.37        502.87        29.27 o
   4   7  11         13.83         37.36        22.48 o
   5   7  11        874.04        845.88        43.82 o
   6   7  11         31.13         39.59        43.59 o
  -6   8  11       2043.53       1984.77        53.34 o
  -5   8  11         86.51         71.93        32.89 o
  -4   8  11          4.93         22.35        21.77 o
  -3   8  11       2135.13       1849.64        42.93 o
  -2   8  11        253.63        233.87        20.26 o
  -1   8  11        183.08        213.91        26.74 o
   0   8  11       1054.75       1037.31        28.98 o
   1   8  11        166.69        203.91        25.10 o
   2   8  11       1268.50       1271.09        28.98 o
   3   8  11        200.89        273.41        23.69 o
   4   8  11         93.80        114.25        23.16 o
   5   8  11        470.02        445.28        39.91 o
   6   8  11        120.64        141.82        47.18 o
  -6   9  11        634.08        620.43        81.96 o
  -5   9  11         21.65         30.21        39.55 o
  -4   9  11         93.20        144.49        41.80 o
  -3   9  11       2630.51       2540.75        68.35 o
  -2   9  11        642.47        654.16        50.04 o
  -1   9  11        207.39        258.17        27.42 o
   0   9  11       4047.37       3731.82        47.25 o
   1   9  11        232.30        241.82        26.66 o
   2   9  11        390.22        390.94        26.91 o
   3   9  11        347.11        367.33        28.00 o
   4   9  11        107.22        103.47        22.39 o
   5   9  11       2660.00       2569.69        54.13 o
   6   9  11         25.30         69.97        34.36 o
  -5  10  11        298.66        259.65        44.29 o
  -4  10  11         59.16        141.53        43.88 o
  -3  10  11          0.89         53.98        42.30 o
  -2  10  11         30.70         39.42        41.17 o
  -1  10  11        112.89        144.58        35.12 o
   0  10  11        134.75        120.98        25.41 o
   1  10  11         83.11        109.80        24.92 o
   2  10  11          4.39          1.88        23.78 o
   3  10  11         11.21         20.27        32.51 o
   4  10  11         26.63         33.84        31.06 o
   5  10  11        105.90         99.69        40.91 o
  -5  11  11        102.18         71.04        40.91 o
  -4  11  11         65.16         53.20        41.84 o
  -3  11  11        186.57        196.66        45.53 o
  -2  11  11          2.71         26.42        41.05 o
  -1  11  11         94.29        125.05        36.43 o
   0  11  11       2494.46       2658.74        63.33 o
   1  11  11          9.00         22.92        25.03 o
   2  11  11       1156.90       1064.19        39.32 o
   3  11  11         91.91         73.83        33.66 o
   4  11  11        293.55        316.57        38.42 o
   5  11  11        118.78         95.82        40.78 o
  -4  12  11         40.94         41.17        43.48 o
  -3  12  11        851.71        777.54        66.64 o
  -2  12  11         46.96         25.98        44.18 o
  -1  12  11         12.29         27.30        35.94 o
   0  12  11        404.95        370.70        37.73 o
   1  12  11        283.06        300.72        37.02 o
   2  12  11          6.89         26.35        31.45 o
   3  12  11        325.23        271.47        35.85 o
   4  12  11         29.78         30.50        35.86 o
  -3  13  11        148.60        154.64        45.06 o
  -2  13  11          1.76          4.20        42.50 o
  -1  13  11        611.65        668.56        44.16 o
   0  13  11         48.47         44.21        33.87 o
   1  13  11        150.58        192.50        36.94 o
   2  13  11        759.22        828.21        68.59 o
   3  13  11        626.77        804.69        57.29 o
  -2  14  11        411.72        409.86        59.59 o
  -1  14  11          7.51         36.64        45.66 o
   0  14  11        628.57        620.59        43.95 o
   1  14  11        135.97        131.52        37.30 o
   2  14  11         62.64         47.88        46.60 o
  -8   0  12          0.02         20.92        70.29 o
  -6   0  12         20.73         27.48        63.23 o
  -4   0  12          5.24         48.30        31.32 o
  -2   0  12        615.72        625.96        14.97 o
   0   0  12      24884.90      23452.15       104.04 o
   2   0  12        146.49        112.22        24.33 o
   4   0  12        458.76        510.96        38.04 o
   6   0  12       1261.66       1058.46        47.22 o
  -8   1  12         47.83         79.72        48.61 o
  -7   1  12          0.42         10.27        36.61 o
  -6   1  12       1321.31       1149.46        47.77 o
  -5   1  12          2.08         43.33        28.91 o
  -4   1  12        289.78        341.81        26.98 o
  -3   1  12       8011.97       8190.42        54.53 o
  -2   1  12       1011.16        994.70        11.69 o
  -1   1  12        231.05        247.11        13.10 o
   0   1  12     146184.69     137787.05       186.27 o
   1   1  12         18.00         27.14        11.03 o
   2   1  12         45.53         69.74        10.60 o
   3   1  12        792.46        764.45        25.18 o
   4   1  12        671.86        635.28        28.06 o
   5   1  12        326.53        314.76        27.72 o
   6   1  12       3059.75       2870.30        57.56 o
   7   1  12        112.39         92.42        44.54 o
  -8   2  12         75.59        102.51        48.58 o
  -7   2  12        390.75        398.09        49.60 o
  -6   2  12       1922.12       1697.86        51.80 o
  -5   2  12          4.43         17.47        28.30 o
  -4   2  12         28.27         42.34        24.61 o
  -3   2  12        984.49       1042.99        26.80 o
  -2   2  12         19.27         25.80         9.93 o
  -1   2  12         29.08         27.30        14.12 o
   0   2  12      30084.41      30175.68       117.05 o
   1   2  12        612.68        659.40        16.00 o
   2   2  12        247.37        226.77        14.36 o
   3   2  12       1186.43       1029.48        26.70 o
   4   2  12        358.41        351.90        26.06 o
   5   2  12         57.05         50.66        25.32 o
   6   2  12        736.71        635.93        38.98 o
   7   2  12        297.18        371.15        47.60 o
  -7   3  12        129.61        110.92        37.15 o
  -6   3  12        811.75        857.89        41.35 o
  -5   3  12         79.90        127.84        34.60 o
  -4   3  12          1.91         17.08        24.60 o
  -3   3  12       2988.55       2883.35        37.26 o
  -2   3  12         29.31         40.95        14.08 o
  -1   3  12        149.23        126.32        12.84 o
   0   3  12       2166.48       1877.13        25.68 o
   1   3  12         78.69         58.03        12.90 o
   2   3  12        168.14        141.46        14.39 o
   3   3  12        242.18        292.90        17.46 o
   4   3  12          0.13         -2.35        23.16 o
   5   3  12        630.15        638.61        38.14 o
   6   3  12        721.27        738.48        40.22 o
   7   3  12          5.90         17.80        40.79 o
  -7   4  12         92.72        100.08        35.42 o
  -6   4  12        234.32        232.79        30.16 o
  -5   4  12        651.75        590.22        39.34 o
  -4   4  12        512.05        484.03        27.95 o
  -3   4  12        649.05        729.46        25.78 o
  -2   4  12       1256.46       1097.99        27.87 o
  -1   4  12          2.47         14.64         7.81 o
   0   4  12        909.05        995.33        17.00 o
   1   4  12        255.25        265.04        16.08 o
   2   4  12        336.21        290.50        11.72 o
   3   4  12        609.79        625.35        21.10 o
   4   4  12         73.45         65.93        22.84 o
   5   4  12         21.87         72.24        24.44 o
   6   4  12          0.23         -4.89        30.33 o
   7   4  12        720.78        677.64        53.05 o
  -7   5  12         14.12          6.00        33.93 o
  -6   5  12         46.59         78.62        27.24 o
  -5   5  12        570.68        686.39        48.65 o
  -4   5  12        152.88        185.18        25.57 o
  -3   5  12       2558.92       2400.72        36.50 o
  -2   5  12         65.71         57.63        13.50 o
  -1   5  12        300.98        211.11        12.03 o
   0   5  12        508.73        436.00        16.96 o
   1   5  12       1107.68       1075.07        20.22 o
   2   5  12         11.00          4.44        10.63 o
   3   5  12         72.50         51.32        16.12 o
   4   5  12         23.10          2.89        21.19 o
   5   5  12          9.88         24.34        23.24 o
   6   5  12        433.49        398.91        36.85 o
   7   5  12        263.57        316.22        45.58 o
  -7   6  12        249.84        307.53        38.95 o
  -6   6  12         26.38         66.54        27.42 o
  -5   6  12        739.12        664.61        35.78 o
  -4   6  12       3941.61       3914.76        73.13 o
  -3   6  12        389.19        392.11        23.85 o
  -2   6  12       3354.75       3378.72        35.31 o
  -1   6  12        303.06        286.39        26.36 o
   0   6  12        290.44        254.01        10.78 o
   1   6  12         48.17         45.98        15.59 o
   2   6  12         34.51          9.56        11.05 o
   3   6  12        256.88        200.74        17.31 o
   4   6  12         10.74         23.05        17.95 o
   5   6  12         87.76        109.10        22.95 o
   6   6  12        210.16        262.06        50.61 o
   7   6  12        797.15        874.59        83.66 o
  -7   7  12        718.23        667.45        43.20 o
  -6   7  12        125.81        151.48        27.77 o
  -5   7  12        258.32        260.79        27.54 o
  -4   7  12        386.03        338.69        26.53 o
  -3   7  12       1175.11       1050.09        24.37 o
  -2   7  12         49.92         59.44        14.24 o
  -1   7  12        214.33        202.41        25.27 o
   0   7  12         88.12        129.64        18.76 o
   1   7  12          0.49          5.17        17.76 o
   2   7  12         11.59         11.22        15.73 o
   3   7  12       1859.87       1923.84        32.29 o
   4   7  12        440.94        470.49        25.40 o
   5   7  12          5.33         24.18        34.13 o
   6   7  12          3.39         33.03        46.65 o
  -6   8  12          2.82         89.22        48.97 o
  -5   8  12         43.68         35.87        24.07 o
  -4   8  12        570.83        571.74        34.45 o
  -3   8  12          5.27         18.82        29.99 o
  -2   8  12          0.48          6.50        24.39 o
  -1   8  12        495.67        436.10        26.36 o
   0   8  12        448.57        447.35        23.98 o
   1   8  12       1106.90       1078.26        30.48 o
   2   8  12       2632.95       2611.99        43.69 o
   3   8  12        225.30        282.60        23.79 o
   4   8  12       2129.43       1930.70        35.12 o
   5   8  12          1.87          6.82        34.63 o
   6   8  12        114.96        134.77        48.00 o
  -6   9  12        121.71        192.61        48.40 o
  -5   9  12          6.38          5.57        40.41 o
  -4   9  12        383.57        410.64        47.02 o
  -3   9  12          0.01         88.25        55.33 o
  -2   9  12         27.58        312.06       167.57 o
  -1   9  12        954.23        992.48        67.61 o
   0   9  12       1024.53       1109.12        66.94 o
   1   9  12        663.78        760.29        29.24 o
   2   9  12          0.84         26.26        23.19 o
   3   9  12        207.04        236.79        23.73 o
   4   9  12          1.81         12.08        20.86 o
   5   9  12          2.99         48.15        31.06 o
   6   9  12         62.83        150.54        40.29 o
  -5  10  12          4.87         50.32        42.64 o
  -4  10  12       1819.74       1727.33        63.91 o
  -3  10  12        378.48        392.78        47.41 o
  -2  10  12        475.51        439.84        47.19 o
  -1  10  12          7.14         30.40        40.67 o
   0  10  12         97.82        131.87        33.39 o
   1  10  12       1204.80       1088.05        33.76 o
   2  10  12          7.84         17.53        23.63 o
   3  10  12        432.21        409.46        36.70 o
   4  10  12         28.77         56.54        30.78 o
   5  10  12        141.28        121.50        40.99 o
  -5  11  12         42.77        161.45        69.92 o
  -4  11  12         17.02         36.43        42.37 o
  -3  11  12         24.44          3.93        44.20 o
  -2  11  12        125.60        118.29        42.94 o
  -1  11  12        693.99        682.93        51.90 o
   0  11  12        289.08        366.93        46.88 o
   1  11  12        419.30        467.20        37.69 o
   2  11  12          4.37         14.69        24.55 o
   3  11  12         36.09         26.93        32.66 o
   4  11  12        572.01        608.60        41.39 o
   5  11  12         45.77         62.38        40.10 o
  -4  12  12         19.84          6.62        42.71 o
  -3  12  12         39.26         77.02        44.02 o
  -2  12  12         67.55         62.81        45.48 o
  -1  12  12        822.75        920.38        57.35 o
   0  12  12         35.17         49.22        33.50 o
   1  12  12       1000.17        974.74        44.26 o
   2  12  12        196.58        215.68        46.84 o
   3  12  12         34.51         53.44        43.59 o
   4  12  12         49.71         74.77        33.50 o
  -3  13  12          7.75         68.05        44.10 o
  -2  13  12          2.25         -7.32        44.16 o
  -1  13  12         36.83         67.73        45.47 o
   0  13  12         11.63         32.48        34.22 o
   1  13  12        144.73        162.51        36.31 o
   2  13  12         23.32         52.54        47.01 o
   3  13  12        601.96        836.76        98.14 o
  -2  14  12          0.75          5.18        45.29 o
  -1  14  12        506.12        498.82        54.76 o
   0  14  12        762.41        764.40        46.17 o
   1  14  12        330.30        361.72        38.47 o
   2  14  12        134.59        145.79        47.11 o
  -7   0  13         63.06         75.61        45.65 o
  -5   0  13        254.38        205.51        60.56 o
  -3   0  13         23.99         33.80        23.98 o
  -1   0  13      19593.25      20289.80        97.28 o
   1   0  13        532.88        452.91        15.10 o
   3   0  13        316.09        343.16        32.03 o
   5   0  13          8.82         15.63        35.91 o
   7   0  13        169.35        212.57        62.99 o
  -8   1  13         24.73         21.89        47.01 o
  -7   1  13         14.56         17.19        36.37 o
  -6   1  13        119.42        157.76        38.80 o
  -5   1  13         13.67         68.19        29.52 o
  -4   1  13        399.56        494.84        28.33 o
  -3   1  13        248.44        253.90        21.87 o
  -2   1  13         19.25         16.71         7.30 o
  -1   1  13        388.74        437.82        13.88 o
   0   1  13       3474.28       3465.87        72.95 o
   1   1  13       1334.72       1456.44        15.41 o
   2   1  13        104.99        122.51        11.49 o
   3   1  13         58.73         62.84        19.90 o
   4   1  13        400.23        377.10        26.13 o
   5   1  13         71.23        106.82        25.44 o
   6   1  13          0.34         20.85        32.47 o
   7   1  13        386.53        376.01        47.98 o
  -8   2  13        214.96        146.40        48.95 o
  -7   2  13        403.93        431.62        41.84 o
  -6   2  13        156.14        288.97        36.55 o
  -5   2  13         74.82         98.66        29.77 o
  -4   2  13         83.34        107.70        24.79 o
  -3   2  13        116.50        113.99        20.84 o
  -2   2  13       2076.41       2024.30        19.94 o
  -1   2  13         14.37          6.55        13.84 o
   0   2  13        362.26        432.07        18.50 o
   1   2  13        377.78        421.82        19.63 o
   2   2  13      16029.33      15719.96        59.32 o
   3   2  13         50.23         46.44        14.34 o
   4   2  13       1016.45       1107.18        32.43 o
   5   2  13        115.47        100.95        25.97 o
   6   2  13         55.39         57.99        31.54 o
   7   2  13        265.40        270.14        45.81 o
  -7   3  13        465.82        425.95        39.96 o
  -6   3  13         22.01         28.92        34.80 o
  -5   3  13          3.72         17.32        29.13 o
  -4   3  13         27.53         13.91        24.91 o
  -3   3  13       1034.68        987.29        31.06 o
  -2   3  13        431.73        600.29        18.62 o
  -1   3  13       4419.95       4109.08        34.41 o
   0   3  13        287.90        301.64        17.86 o
   1   3  13        304.00        328.32        18.39 o
   2   3  13       3975.64       3963.60        32.92 o
   3   3  13        364.47        356.88        18.22 o
   4   3  13        157.97        146.21        24.28 o
   5   3  13        223.13        303.36        28.18 o
   6   3  13        301.52        293.77        35.30 o
   7   3  13        156.64        109.23        42.52 o
  -7   4  13        201.37        212.22        31.94 o
  -6   4  13        107.01        116.44        30.93 o
  -5   4  13       3066.20       2873.03        66.84 o
  -4   4  13        632.94        596.06        29.55 o
  -3   4  13         17.12         26.91        20.95 o
  -2   4  13        531.01        546.55        19.00 o
  -1   4  13         49.36         52.48         6.90 o
   0   4  13       2685.04       2588.09        32.40 o
   1   4  13        972.98        917.34        19.95 o
   2   4  13       1178.94       1088.26        16.24 o
   3   4  13       1656.91       1513.28        26.76 o
   4   4  13         55.13         43.25        22.91 o
   5   4  13       2189.41       2142.88        41.98 o
   6   4  13          3.59         32.82        30.91 o
   7   4  13        223.02        205.62        43.18 o
  -7   5  13          4.89          4.20        35.70 o
  -6   5  13        128.84        162.93        28.94 o
  -5   5  13       6710.07       6585.92        97.45 o
  -4   5  13         10.53         36.74        24.39 o
  -3   5  13        551.50        581.51        25.78 o
  -2   5  13        446.51        419.30        16.37 o
  -1   5  13        654.58        793.29        15.03 o
   0   5  13         20.94         27.12        12.73 o
   1   5  13       3732.90       3758.62        37.87 o
   2   5  13        287.86        254.61        12.28 o
   3   5  13        445.69        367.82        18.58 o
   4   5  13        172.22        186.24        23.84 o
   5   5  13        477.16        457.67        28.47 o
   6   5  13        851.02        882.85        43.35 o
   7   5  13        508.73        651.96       128.42 o
  -7   6  13        363.20        380.29        38.37 o
  -6   6  13          0.34         38.46        26.47 o
  -5   6  13       1619.70       1502.91        38.59 o
  -4   6  13       1724.57       1816.84        43.49 o
  -3   6  13        404.20        373.14        19.22 o
  -2   6  13         17.29         32.55        14.76 o
  -1   6  13       2391.87       2137.17        27.87 o
   0   6  13         91.68         86.26        10.55 o
   1   6  13        779.39        874.58        21.62 o
   2   6  13        107.54        100.00        11.74 o
   3   6  13        652.91        627.00        20.98 o
   4   6  13         24.73         30.56        17.90 o
   5   6  13        433.19        490.18        36.43 o
   6   6  13         39.55         45.59        45.58 o
   7   6  13        585.34        445.81        71.75 o
  -7   7  13          5.86         67.25        32.74 o
  -6   7  13        195.66        233.44        29.73 o
  -5   7  13        625.91        530.34        30.90 o
  -4   7  13        797.56        802.00        30.75 o
  -3   7  13         22.00         28.16        20.61 o
  -2   7  13       2417.09       2411.26        38.11 o
  -1   7  13          0.25         13.06        18.15 o
   0   7  13         58.60         85.10        18.19 o
   1   7  13        450.07        386.23        20.18 o
   2   7  13         18.97         13.44        16.05 o
   3   7  13        731.77        748.56        26.19 o
   4   7  13        610.24        570.75        27.17 o
   5   7  13          8.51         30.76        43.15 o
   6   7  13        918.05        926.84        60.80 o
  -6   8  13         95.07        145.87        33.61 o
  -5   8  13        138.72        135.13        25.23 o
  -4   8  13        117.48        113.26        29.91 o
  -3   8  13       1097.12       1070.27        38.01 o
  -2   8  13        241.41        271.27        27.38 o
  -1   8  13        121.29        117.92        39.89 o
   0   8  13         47.24         68.17        22.03 o
   1   8  13        820.24        747.94        24.53 o
   2   8  13        816.64        824.93        36.48 o
   3   8  13        301.08        335.79        23.73 o
   4   8  13          9.85         51.38        22.25 o
   5   8  13          2.19         -2.15        34.39 o
   6   8  13        177.91        238.35        48.40 o
  -6   9  13         61.08        147.49        47.18 o
  -5   9  13         56.72        104.78        43.00 o
  -4   9  13        101.56        107.19        41.36 o
  -3   9  13        531.64        497.54        48.49 o
  -2   9  13       4111.06       3748.79       122.21 o
  -1   9  13        187.10        147.77        44.29 o
   0   9  13       1411.19       1395.52        33.30 o
   1   9  13       1253.28       1173.56        42.34 o
   2   9  13        514.31        495.79        27.64 o
   3   9  13        796.58        711.03        27.51 o
   4   9  13         23.58         34.43        21.21 o
   5   9  13        257.80        286.48        34.76 o
   6   9  13       2453.35       2234.05        92.27 o
  -5  10  13        780.53        692.52        52.95 o
  -4  10  13          1.72        168.34        94.37 o
  -3  10  13         63.77         67.54        42.56 o
  -2  10  13        566.60        571.16        49.55 o
  -1  10  13         46.16         41.06        43.37 o
   0  10  13        603.77        600.47        38.06 o
   1  10  13        773.00        744.11        30.57 o
   2  10  13         33.48         41.79        27.11 o
   3  10  13        223.33        257.11        34.70 o
   4  10  13          0.00         14.72        30.84 o
   5  10  13          1.12          3.25        40.76 o
  -5  11  13       1135.27       1174.85        62.08 o
  -4  11  13         67.19         31.12        42.18 o
  -3  11  13          0.06          9.66        43.02 o
  -2  11  13         63.14         62.26        43.21 o
  -1  11  13        418.99        406.44        49.27 o
   0  11  13       1768.55       1824.82        51.00 o
   1  11  13       2650.24       2558.17        55.96 o
   2  11  13          7.17         25.43        29.00 o
   3  11  13        168.17        149.12        33.60 o
   4  11  13          1.07         60.18        32.06 o
   5  11  13        101.82        140.54        42.01 o
  -4  12  13         15.92         27.08        44.21 o
  -3  12  13          4.51         55.07        45.43 o
  -2  12  13        387.39        405.93        50.12 o
  -1  12  13        561.19        639.89        54.26 o
   0  12  13         45.53         47.55        33.80 o
   1  12  13        285.05        341.71        38.13 o
   2  12  13         68.41         97.38        45.41 o
   3  12  13          4.61        100.20        44.89 o
   4  12  13        110.29        102.55        42.63 o
  -3  13  13         32.72         21.10        43.61 o
  -2  13  13        333.64        326.75        49.67 o
  -1  13  13         46.28         77.03        46.16 o
   0  13  13        179.79        178.54        36.42 o
   1  13  13        697.01        652.83        42.26 o
   2  13  13        402.31        421.73        51.39 o
   3  13  13       2431.28       2469.40       172.19 o
  -2  14  13          7.92         -1.66        46.32 o
  -1  14  13        424.11        383.22        53.04 o
   0  14  13        299.68        328.06        40.88 o
   1  14  13         39.22         88.96        34.99 o
  -8   0  14        159.13        122.82        64.45 o
  -6   0  14        132.20        116.01        63.96 o
  -4   0  14        487.84        613.60        37.62 o
  -2   0  14       3393.74       3337.53        29.46 o
   0   0  14         81.46         70.47        14.55 o
   2   0  14         37.67         43.43        27.00 o
   4   0  14        125.86        147.70        35.07 o
   6   0  14         49.14         45.81        35.56 o
  -8   1  14          2.78         51.13        62.63 o
  -7   1  14        108.07         85.82        38.86 o
  -6   1  14        665.90        615.92        42.96 o
  -5   1  14        485.13        386.70        32.34 o
  -4   1  14        309.35        349.20        27.52 o
  -3   1  14        403.59        435.49        18.51 o
  -2   1  14       4954.82       4769.32        24.55 o
  -1   1  14        383.12        410.69        10.11 o
   0   1  14       2615.69       2498.21        26.36 o
   1   1  14        168.92        320.16        12.54 o
   2   1  14       1533.32       1433.59        19.50 o
   3   1  14        349.24        317.12        22.98 o
   4   1  14        756.88        800.03        30.54 o
   5   1  14          0.67          9.38        25.18 o
   6   1  14        246.02        294.92        28.53 o
   7   1  14        205.27        211.54        44.71 o
  -8   2  14          6.92         89.35        49.53 o
  -7   2  14        493.14        455.97        43.19 o
  -6   2  14        294.38        386.21        34.09 o
  -5   2  14        201.54        241.16        31.43 o
  -4   2  14        373.46        402.81        28.39 o
  -3   2  14        131.50        113.38        21.65 o
  -2   2  14        419.88        388.43        13.12 o
  -1   2  14          0.00          0.80        13.33 o
   0   2  14        768.82        744.29        20.36 o
   1   2  14        309.10        229.38        18.67 o
   2   2  14        560.30        575.98        22.52 o
   3   2  14         11.65         14.62        13.93 o
   4   2  14         52.40         71.75        25.09 o
   5   2  14         62.07         87.42        25.37 o
   6   2  14         18.45         33.19        31.87 o
   7   2  14          3.73         37.05        40.39 o
  -7   3  14        269.34        234.83        43.88 o
  -6   3  14        137.92        142.08        31.44 o
  -5   3  14         58.84         65.53        29.58 o
  -4   3  14        373.04        411.51        28.33 o
  -3   3  14       1118.95       1003.23        28.98 o
  -2   3  14      15177.92      15218.34        68.70 o
  -1   3  14        232.56        291.56        17.43 o
   0   3  14         13.41         15.76        16.46 o
   1   3  14       2928.90       3148.17        33.69 o
   2   3  14         98.84        131.55        14.80 o
   3   3  14        570.49        602.26        20.54 o
   4   3  14       1018.30       1169.02        33.50 o
   5   3  14        456.73        519.75        30.14 o
   6   3  14        267.62        213.02        34.98 o
   7   3  14         38.00         55.98        40.69 o
  -7   4  14          3.93         37.70        30.27 o
  -6   4  14         10.20          2.88        30.53 o
  -5   4  14        359.39        413.29        41.43 o
  -4   4  14         49.94         68.08        25.79 o
  -3   4  14         41.87         43.02        21.03 o
  -2   4  14       1221.46       1258.82        23.88 o
  -1   4  14         15.43          7.55        13.31 o
   0   4  14        235.04        223.04        11.91 o
   1   4  14        112.28         97.57        15.05 o
   2   4  14         38.73         31.87        12.99 o
   3   4  14         15.45         21.96        17.17 o
   4   4  14       1076.76        959.86        31.03 o
   5   4  14        693.23        648.24        31.30 o
   6   4  14          0.06         13.85        31.36 o
   7   4  14         24.57         79.90        41.08 o
  -7   5  14         37.44         82.87        33.70 o
  -6   5  14        343.24        411.34        31.83 o
  -5   5  14       7339.46       7241.78        79.51 o
  -4   5  14        183.69        208.11        26.37 o
  -3   5  14         71.05         59.02        22.00 o
  -2   5  14        301.51        210.53        14.28 o
  -1   5  14          2.97          0.76         8.70 o
   0   5  14        228.94        223.27        13.76 o
   1   5  14       6072.43       6215.40        54.91 o
   2   5  14         62.53        110.19        11.59 o
   3   5  14         43.19         60.74        16.53 o
   4   5  14         39.57         37.49        22.44 o
   5   5  14        457.15        416.45        28.55 o
   6   5  14          4.51         17.81        30.79 o
   7   5  14       1046.21       1040.59        55.82 o
  -7   6  14         14.73         93.99        36.93 o
  -6   6  14        395.42        425.77        31.52 o
  -5   6  14       1351.80       1354.22        38.13 o
  -4   6  14        952.24       1000.00        33.37 o
  -3   6  14        444.34        535.23        20.24 o
  -2   6  14         81.00        104.34        14.67 o
  -1   6  14       1403.61       1351.73        20.71 o
   0   6  14       1528.12       1595.76        27.13 o
   1   6  14       1302.28       1380.27        28.66 o
   2   6  14         17.97         19.48        11.36 o
   3   6  14        520.70        533.57        20.20 o
   4   6  14         94.78        103.07        18.79 o
   5   6  14       1837.16       1836.48        49.99 o
   6   6  14         12.97         -6.64        45.63 o
   7   6  14         43.27        163.92        69.56 o
  -7   7  14         16.99        162.13        37.29 o
  -6   7  14         81.59         94.99        27.44 o
  -5   7  14         58.89         80.75        25.37 o
  -4   7  14        161.22        144.82        27.75 o
  -3   7  14        251.76        256.40        23.50 o
  -2   7  14        420.66        416.92        44.30 o
  -1   7  14         66.25        381.27        45.91 o
   0   7  14        423.31        459.63        22.14 o
   1   7  14         99.16        101.00        18.47 o
   2   7  14        402.41        379.97        20.06 o
   3   7  14        149.58        181.31        22.13 o
   4   7  14         11.79         79.33        23.50 o
   5   7  14          6.97         26.40        44.38 o
   6   7  14        160.19        228.66        48.53 o
  -6   8  14        543.83        471.25        49.12 o
  -5   8  14          9.99         16.97        31.25 o
  -4   8  14         63.60         48.69        30.79 o
  -3   8  14         68.22         63.11        28.90 o
  -2   8  14         18.75         64.75        40.50 o
  -1   8  14       1619.68       1636.63        57.69 o
   0   8  14       3780.48       3681.25        99.12 o
   1   8  14        118.78        122.69        19.81 o
   2   8  14       5805.82       5670.79        57.78 o
   3   8  14          1.69         14.82        20.45 o
   4   8  14          1.48         30.78        21.77 o
   5   8  14         87.48        186.85        37.86 o
   6   8  14        532.88        513.85        55.84 o
  -6   9  14        820.36        767.78        53.75 o
  -5   9  14         58.24         80.95        42.78 o
  -4   9  14        157.41        450.41       138.39 o
  -3   9  14        313.98        359.23        46.74 o
  -2   9  14        412.22        569.49       126.47 o
  -1   9  14         61.90         79.17        42.77 o
   0   9  14         60.01        132.78        32.39 o
   1   9  14        902.85       1133.53       161.33 o
   2   9  14         53.52         90.89        20.96 o
   3   9  14         22.67         15.34        20.90 o
   4   9  14         95.97        115.50        22.54 o
   5   9  14         31.21         67.19        31.51 o
   6   9  14         20.28        107.43        39.40 o
  -5  10  14         87.21        116.13        44.00 o
  -4  10  14        763.21        640.81        53.14 o
  -3  10  14        106.10         75.16        42.82 o
  -2  10  14        247.84        312.88        47.11 o
  -1  10  14        245.86        234.18        45.21 o
   0  10  14        103.53        135.62        33.70 o
   1  10  14        873.83        899.98        41.05 o
   2  10  14       1208.34       1233.94        38.47 o
   3  10  14        183.09        147.66        31.81 o
   4  10  14        275.78        306.13        34.19 o
   5  10  14          3.07         30.04        30.82 o
  -5  11  14         27.48         63.38        44.57 o
  -4  11  14         15.65         19.28        42.69 o
  -3  11  14         16.65         19.41        43.73 o
  -2  11  14         32.41         18.99        42.14 o
  -1  11  14         23.21         18.13        44.52 o
   0  11  14          1.25         83.75        35.73 o
   1  11  14          1.47         47.80        42.56 o
   2  11  14          0.01         33.79        44.02 o
   3  11  14         35.43         41.21        44.25 o
   4  11  14          9.22         80.41        33.63 o
  -4  12  14          7.94         21.00        43.61 o
  -3  12  14       1283.83       1273.32        61.25 o
  -2  12  14          0.46         -4.98        44.54 o
  -1  12  14       1320.58       1284.13        62.08 o
   0  12  14         52.50         60.61        34.32 o
   1  12  14        403.38        419.77        36.95 o
   2  12  14        143.24        155.14        46.50 o
   3  12  14        823.36        860.46        62.63 o
   4  12  14         33.93         40.40        39.96 o
  -3  13  14         72.27         84.73        45.62 o
  -2  13  14         94.14         90.88        46.21 o
  -1  13  14        207.72        220.25        49.23 o
   0  13  14        107.33         99.51        36.92 o
   1  13  14        465.13        535.57        41.80 o
   2  13  14        162.97        183.99        47.98 o
   3  13  14        272.57        379.94        74.30 o
  -1  14  14        455.67        409.03        53.83 o
   0  14  14         21.23         74.23        47.14 o
   1  14  14        109.02        126.42        36.99 o
  -7   0  15        128.57         97.62        49.52 o
  -5   0  15          2.02         19.21        57.88 o
  -3   0  15        999.76       1245.09        35.45 o
  -1   0  15        141.20        120.45        13.63 o
   1   0  15        332.01        499.16        24.08 o
   3   0  15         79.82        104.93        31.78 o
   5   0  15         16.16         25.56        37.22 o
   7   0  15        283.03        244.18        64.69 o
  -8   1  15         45.02         50.19        39.55 o
  -7   1  15          2.00         31.75        37.02 o
  -6   1  15        188.75        277.60        51.93 o
  -5   1  15          3.11         38.67        29.15 o
  -4   1  15        372.00        379.52        28.83 o
  -3   1  15         63.30         95.29        16.46 o
  -2   1  15        528.60        521.50        11.70 o
  -1   1  15        592.61        499.29        10.84 o
   0   1  15       5159.65       4996.54        34.89 o
   1   1  15         97.52         94.28        12.96 o
   2   1  15        492.40        490.00        14.91 o
   3   1  15          3.32          1.03        20.31 o
   4   1  15        656.21        672.03        29.50 o
   5   1  15          7.78         22.69        27.20 o
   6   1  15          4.12          2.20        26.21 o
   7   1  15        157.11        146.59        44.73 o
  -7   2  15          2.44         36.35        38.47 o
  -6   2  15          8.72         89.42        40.52 o
  -5   2  15          3.26         15.79        29.80 o
  -4   2  15         86.37        119.78        26.70 o
  -3   2  15        819.20        809.44        26.17 o
  -2   2  15        181.24        197.61        12.55 o
  -1   2  15          3.48         11.02        13.80 o
   0   2  15      13110.69      12873.08        76.81 o
   1   2  15        526.94        486.38        21.14 o
   2   2  15       1529.66       1529.46        22.70 o
   3   2  15         17.75         43.12        14.14 o
   4   2  15        805.67        937.84        32.27 o
   5   2  15        147.41        147.31        26.60 o
   6   2  15        442.26        360.96        36.46 o
   7   2  15        293.81        324.38        46.18 o
  -7   3  15        640.92        595.45        43.07 o
  -6   3  15          8.37         25.99        31.52 o
  -5   3  15        116.16        111.59        29.96 o
  -4   3  15        359.81        404.98        29.23 o
  -3   3  15       2338.12       2168.56        35.57 o
  -2   3  15        805.06        914.74        19.14 o
  -1   3  15       2125.52       2304.00        31.95 o
   0   3  15         42.63         70.82        17.15 o
   1   3  15        377.41        413.75        20.60 o
   2   3  15        212.25        271.97        16.50 o
   3   3  15        183.82        193.77        17.59 o
   4   3  15        625.47        745.19        30.56 o
   5   3  15       1606.70       1625.55        39.28 o
   6   3  15          7.60         -1.52        33.78 o
   7   3  15        677.26        771.30        53.57 o
  -7   4  15        405.80        345.76        33.87 o
  -6   4  15          2.69         -2.08        28.82 o
  -5   4  15         75.51         88.45        28.89 o
  -4   4  15         72.27         78.58        26.12 o
  -3   4  15          5.04         11.63        21.35 o
  -2   4  15        731.33        701.78        21.26 o
  -1   4  15         72.71         76.94        14.44 o
   0   4  15        221.03        220.45        11.65 o
   1   4  15         88.27        103.50        15.08 o
   2   4  15         62.65         32.57        14.83 o
   3   4  15       1307.29       1382.21        33.78 o
   4   4  15        305.74        273.42        26.44 o
   5   4  15        741.33        739.42        31.93 o
   6   4  15          6.09         27.07        31.86 o
   7   4  15        244.47        266.20        45.99 o
  -7   5  15        536.76        553.93        34.85 o
  -6   5  15          3.72         35.94        27.28 o
  -5   5  15        893.37       1059.08        42.21 o
  -4   5  15        134.76        123.96        26.07 o
  -3   5  15        495.31        486.18        25.82 o
  -2   5  15       1339.50       1082.95        18.35 o
  -1   5  15       3642.33       3503.19        55.55 o
   0   5  15          0.17          7.96        11.56 o
   1   5  15        264.60        255.19        17.76 o
   2   5  15        330.42        348.87        15.85 o
   3   5  15         18.01         19.83        17.23 o
   4   5  15         89.69         81.88        19.36 o
   5   5  15          6.20          9.00        23.28 o
   6   5  15          2.37          0.80        30.31 o
   7   5  15        785.30        865.64       119.17 o
  -7   6  15        831.35        864.22        45.83 o
  -6   6  15        440.10        449.16        32.60 o
  -5   6  15        419.37        411.51        37.39 o
  -4   6  15        252.68        258.37        27.59 o
  -3   6  15        613.52        621.95        26.98 o
  -2   6  15         44.84         47.13        13.08 o
  -1   6  15        795.67        697.58        21.68 o
   0   6  15       1803.36       1865.82        43.63 o
   1   6  15       2684.35       2707.41        33.47 o
   2   6  15        102.98        110.66        12.55 o
   3   6  15        299.92        314.40        18.13 o
   4   6  15        249.66        262.80        26.75 o
   5   6  15        121.94         73.70        31.10 o
   6   6  15         21.61          1.47        46.91 o
  -7   7  15        840.48        830.63        45.07 o
  -6   7  15         28.40         49.58        27.25 o
  -5   7  15         47.23         49.92        24.87 o
  -4   7  15       1833.31       1789.49        38.78 o
  -3   7  15        308.69        313.00        24.16 o
  -2   7  15          7.33         16.38        20.65 o
  -1   7  15       5516.07       5822.59       167.94 o
   0   7  15       1093.26       1082.04        41.22 o
   1   7  15        341.22        375.94        20.14 o
   2   7  15        832.02        722.37        22.99 o
   3   7  15        143.54        184.72        23.10 o
   4   7  15       1968.99       1977.01        38.84 o
   5   7  15          8.78         22.76        30.18 o
   6   7  15         86.15         66.25        48.66 o
  -6   8  15          2.97         24.79        42.56 o
  -5   8  15         85.79         76.02        31.58 o
  -4   8  15        456.90        427.46        35.94 o
  -3   8  15         84.62        112.60        29.51 o
  -2   8  15        259.44        285.24        44.15 o
  -1   8  15         16.56         97.76        45.34 o
   0   8  15       1547.55       1831.57       123.19 o
   1   8  15        292.04        251.46        20.78 o
   2   8  15         34.77         72.11        21.47 o
   3   8  15         43.75         83.27        21.99 o
   4   8  15        680.63        740.03        28.03 o
   5   8  15        241.78        276.63        40.95 o
   6   8  15         78.16         85.77        48.98 o
  -6   9  15         30.13         79.05        42.02 o
  -5   9  15         23.33         12.83        43.16 o
  -4   9  15       3435.93       3189.09        78.73 o
  -3   9  15         32.23         53.91        43.52 o
  -2   9  15        604.28        693.39        50.95 o
  -1   9  15        489.78        497.22        49.36 o
   0   9  15       1604.21       1647.77        58.56 o
   1   9  15       4679.64       4786.03       123.55 o
   2   9  15        377.00        348.48        27.37 o
   3   9  15         49.95         87.12        25.57 o
   4   9  15        192.61        195.19        23.21 o
   5   9  15        837.49        759.38        39.96 o
  -5  10  15         10.03         38.41        44.30 o
  -4  10  15         36.67         83.89        47.18 o
  -3  10  15         34.40         37.49        43.22 o
  -2  10  15         31.57        101.25        44.84 o
  -1  10  15         82.85        124.42        45.98 o
   0  10  15        112.80        131.74        42.80 o
   1  10  15        275.00        538.70        56.79 o
   2  10  15        131.86        195.19        44.05 o
   3  10  15        241.04        241.35        31.08 o
   4  10  15        116.12        131.36        23.31 o
   5  10  15          2.84         18.65        30.01 o
  -5  11  15         29.33         23.16        44.47 o
  -4  11  15        154.10        145.83        43.58 o
  -3  11  15         27.82         47.42        43.98 o
  -2  11  15          0.04         25.76        43.57 o
  -1  11  15        368.40        347.97        50.56 o
   0  11  15        260.33        285.24        46.25 o
   1  11  15        119.51        140.53        32.57 o
   2  11  15        463.63        476.51        49.67 o
   3  11  15        163.70        169.55        41.17 o
   4  11  15       1622.34       1496.91        47.13 o
  -4  12  15         27.27         -5.47        44.67 o
  -3  12  15        397.79        431.27        51.50 o
  -2  12  15         74.01        119.48        47.59 o
  -1  12  15        481.13        499.78        52.26 o
   0  12  15          0.13         -5.33        42.73 o
   1  12  15        183.78        210.74        34.14 o
   2  12  15         21.85         47.06        43.51 o
   3  12  15          0.71         26.25        45.04 o
   4  12  15         19.63          6.38        42.37 o
  -3  13  15         33.41         44.65        44.69 o
  -2  13  15          8.50          3.40        45.73 o
  -1  13  15        675.05        576.38        53.31 o
   0  13  15        470.08        447.35        52.88 o
   1  13  15       1504.01       1427.58        50.59 o
   2  13  15        174.09        187.17        46.85 o
   3  13  15        234.42        244.53        51.14 o
  -1  14  15        278.11        311.53        51.59 o
   0  14  15         12.43         28.43        44.76 o
   1  14  15        315.30        295.84        38.72 o
  -8   0  16         22.55         72.09        49.18 o
  -6   0  16        331.19        379.65        70.77 o
  -4   0  16        101.57         97.40        32.52 o
  -2   0  16         22.85         19.72        13.08 o
   0   0  16        146.51        173.59        15.54 o
   2   0  16       5756.55       5311.28       169.10 o
   4   0  16         30.31         23.15        35.67 o
   6   0  16        140.67        147.52        38.16 o
  -7   1  16        309.69        322.02        42.83 o
  -6   1  16       1902.19       1922.31        54.80 o
  -5   1  16        248.49        271.78        31.30 o
  -4   1  16       5180.37       5293.23        85.93 o
  -3   1  16        609.75        658.73        23.22 o
  -2   1  16        243.60        211.14        10.10 o
  -1   1  16          6.11          8.79         7.50 o
   0   1  16        438.20        431.30        13.04 o
   1   1  16        283.77        354.81        14.17 o
   2   1  16       9022.86       8616.17        60.11 o
   3   1  16          0.10         12.04        21.55 o
   4   1  16          9.61          2.84        24.86 o
   5   1  16       2344.97       2367.78        44.12 o
   6   1  16        133.41        111.65        27.34 o
   7   1  16        135.42        124.16        43.37 o
  -7   2  16         31.30         30.38        38.53 o
  -6   2  16        615.37        547.16        35.82 o
  -5   2  16         30.54         24.94        29.33 o
  -4   2  16        250.65        262.49        27.76 o
  -3   2  16        376.36        364.08        24.20 o
  -2   2  16        130.64        163.71        12.70 o
  -1   2  16        228.36        291.87        16.17 o
   0   2  16       5978.14       5757.71        40.78 o
   1   2  16        167.07        237.39        19.58 o
   2   2  16       2130.59       2042.89        25.56 o
   3   2  16         10.45         24.78        14.16 o
   4   2  16        288.74        311.11        27.68 o
   5   2  16        102.59         90.13        27.02 o
   6   2  16        108.23        112.80        34.18 o
   7   2  16        372.12        367.12        48.74 o
  -7   3  16        436.31        468.24        42.90 o
  -6   3  16        314.28        270.65        32.69 o
  -5   3  16          0.00          3.43        28.92 o
  -4   3  16        111.81        139.62        26.61 o
  -3   3  16        124.34        133.03        23.11 o
  -2   3  16       2629.95       2430.79        26.17 o
  -1   3  16       4680.55       4656.84        69.26 o
   0   3  16       2286.63       2354.50        31.02 o
   1   3  16        302.36        262.99        19.95 o
   2   3  16       2710.16       2518.74        29.24 o
   3   3  16         11.15         10.50        16.56 o
   4   3  16          6.37          8.16        24.92 o
   5   3  16       2629.74       2573.34        46.38 o
   6   3  16        177.59        218.69        36.24 o
   7   3  16          7.40        -12.66        39.03 o
  -7   4  16         20.14         31.93        30.57 o
  -6   4  16         25.11         21.43        30.49 o
  -5   4  16          8.30         17.02        28.88 o
  -4   4  16        401.01        453.99        29.43 o
  -3   4  16         78.11        119.22        23.04 o
  -2   4  16        118.85        154.42        10.23 o
  -1   4  16        391.58        411.60        21.44 o
   0   4  16        252.31        272.96        21.31 o
   1   4  16        149.53        159.71        20.96 o
   2   4  16        897.62        809.68        21.19 o
   3   4  16        458.90        505.73        21.49 o
   4   4  16          0.55         -1.95        24.41 o
   5   4  16         92.21         79.58        25.14 o
   6   4  16          0.09         13.63        32.89 o
   7   4  16        102.17         94.68        41.65 o
  -7   5  16        341.05        402.30        33.86 o
  -6   5  16         21.64         50.01        28.75 o
  -5   5  16       1686.09       1649.24        41.75 o
  -4   5  16         82.63        101.62        25.94 o
  -3   5  16         36.26         37.92        22.27 o
  -2   5  16        156.96        184.04        11.79 o
  -1   5  16       6850.33       6845.25        49.28 o
   0   5  16        164.39        168.94        15.48 o
   1   5  16         21.52         36.32        16.19 o
   2   5  16        174.38        195.90        15.29 o
   3   5  16         43.22         70.18        17.86 o
   4   5  16         39.26         43.74        18.89 o
   5   5  16        513.93        468.36        28.79 o
   6   5  16         17.09          7.73        31.57 o
   7   5  16        205.29        277.87        43.00 o
  -7   6  16         15.24         71.91        29.89 o
  -6   6  16        430.64        433.77        36.44 o
  -5   6  16        286.57        259.98        28.99 o
  -4   6  16         96.37        120.69        26.89 o
  -3   6  16        177.84        223.67        24.65 o
  -2   6  16       1295.66       1484.51        29.72 o
  -1   6  16        228.87        234.31        14.64 o
   0   6  16          8.97          6.05        14.21 o
   1   6  16         10.98         25.56        18.01 o
   2   6  16        252.57        303.98        23.26 o
   3   6  16        902.68        890.64        26.22 o
   4   6  16          0.03          9.92        24.00 o
   5   6  16          2.82          3.64        31.09 o
   6   6  16         26.71         80.79        47.07 o
  -6   7  16          1.72         19.46        27.87 o
  -5   7  16         29.79         10.82        26.16 o
  -4   7  16        210.64        206.13        26.32 o
  -3   7  16          0.62         18.70        21.62 o
  -2   7  16        839.25        815.64        29.34 o
  -1   7  16       2241.27       2661.16        64.11 o
   0   7  16        682.07        733.81        23.72 o
   1   7  16          3.14          6.89        19.06 o
   2   7  16          4.34         25.36        17.96 o
   3   7  16       1743.00       1799.84        32.61 o
   4   7  16         53.70        104.55        23.79 o
   5   7  16          8.89         30.41        30.37 o
   6   7  16        149.44        138.40        51.05 o
  -6   8  16          7.92          5.51        31.58 o
  -5   8  16         18.01         -0.59        31.53 o
  -4   8  16         82.11         89.38        31.24 o
  -3   8  16        765.05        740.46        36.56 o
  -2   8  16        443.73        577.06        76.37 o
  -1   8  16        831.22        877.26        50.82 o
   0   8  16       1850.63       1756.91        58.94 o
   1   8  16        541.43        521.93        23.28 o
   2   8  16        187.54        176.06        24.01 o
   3   8  16         51.67         56.02        21.57 o
   4   8  16        168.31        213.68        24.26 o
   5   8  16         66.55         90.39        39.58 o
   6   8  16        232.27        241.88        53.79 o
  -6   9  16         93.68         68.77        43.76 o
  -5   9  16        418.69        344.17        51.32 o
  -4   9  16        324.59        402.76        50.86 o
  -3   9  16        366.62        387.97        49.25 o
  -2   9  16         70.40         88.69        45.89 o
  -1   9  16          0.29         25.34        43.50 o
   0   9  16        260.51        401.67        78.31 o
   1   9  16       1282.23       1534.62        62.51 o
   2   9  16         48.43         61.76        25.47 o
   3   9  16        363.67        283.87        27.42 o
   4   9  16          0.02          6.23        22.18 o
   5   9  16        144.39        196.70        40.00 o
  -5  10  16        400.03        401.91        48.73 o
  -4  10  16        339.76        341.90        48.98 o
  -3  10  16         12.82         25.53        44.31 o
  -2  10  16       1369.16       1273.00        59.01 o
  -1  10  16        805.33        804.65        53.65 o
   0  10  16        283.99        295.79        45.32 o
   1  10  16       2747.70       2619.68        71.53 o
   2  10  16        150.46        164.70        43.11 o
   3  10  16         48.11         30.97        25.29 o
   4  10  16        164.31        163.27        23.13 o
   5  10  16        113.59         98.52        33.05 o
  -5  11  16         24.54         53.39        42.99 o
  -4  11  16          5.79         30.31        44.56 o
  -3  11  16        207.43        318.53        50.93 o
  -2  11  16        270.41        233.95        47.50 o
  -1  11  16        258.48        316.00        59.47 o
   0  11  16         28.41         34.42        44.02 o
   1  11  16        100.56        135.53        31.88 o
   2  11  16          8.99         21.52        42.58 o
   3  11  16         67.02         49.50        39.90 o
   4  11  16          1.12         63.52        40.63 o
  -4  12  16        340.98        280.50        50.07 o
  -3  12  16        441.15        368.48        50.83 o
  -2  12  16        915.85        817.46        56.31 o
  -1  12  16        436.96        394.55        50.38 o
   0  12  16        182.11        229.41        47.55 o
   1  12  16          6.56         41.19        32.09 o
   2  12  16         51.07         66.92        42.89 o
   3  12  16        145.49        163.68        41.22 o
  -3  13  16        124.77        131.67        45.99 o
  -2  13  16          1.98         16.78        45.06 o
  -1  13  16         73.45         64.07        45.92 o
   0  13  16         99.86        162.63        49.61 o
   1  13  16        100.46        131.42        35.04 o
   2  13  16        116.46        127.07        48.20 o
  -1  14  16        121.14        160.71        50.74 o
   0  14  16          9.57         36.38        46.35 o
   1  14  16         23.11         17.20        46.77 o
  -7   0  17         14.26         70.05        60.92 o
  -5   0  17        948.84        716.26        73.21 o
  -3   0  17        167.77        142.97        12.89 o
  -1   0  17       2067.62       2083.94        28.69 o
   1   0  17       4645.12       4623.19        44.03 o
   3   0  17          0.85          9.90        32.90 o
   5   0  17       1103.46       1058.02       103.73 o
   7   0  17         65.95        112.36        63.72 o
  -7   1  17         68.30         81.45        39.97 o
  -6   1  17          0.37        252.84        76.51 o
  -5   1  17        308.45        296.24        31.26 o
  -4   1  17         52.26         82.40        27.93 o
  -3   1  17       1174.75       1068.58        19.99 o
  -2   1  17        780.00        868.68        14.07 o
  -1   1  17          2.04         15.03         8.06 o
   0   1  17        507.05        540.65        17.32 o
   1   1  17        168.78        155.05        13.38 o
   2   1  17        458.74        423.32        15.15 o
   3   1  17        318.08        367.84        25.57 o
   4   1  17        761.04        778.00        31.32 o
   5   1  17        233.92        280.20        29.10 o
   6   1  17          5.00         21.67        26.24 o
   7   1  17         45.53         64.77        42.24 o
  -7   2  17         77.52         95.27        39.20 o
  -6   2  17        220.73        255.31        33.81 o
  -5   2  17         32.04         28.44        28.60 o
  -4   2  17        242.48        285.20        28.21 o
  -3   2  17         51.09         61.15        22.48 o
  -2   2  17       3087.44       3200.23        27.43 o
  -1   2  17        461.60        503.16        18.67 o
   0   2  17         63.64         86.43        17.08 o
   1   2  17       2265.38       2166.16        33.60 o
   2   2  17        317.99        395.88        18.97 o
   3   2  17          0.00          9.55        14.07 o
   4   2  17       3065.00       2830.66        48.94 o
   5   2  17        176.76        147.60        27.87 o
   6   2  17        106.32         95.38        27.21 o
   7   2  17        301.04        270.90        47.15 o
  -7   3  17          2.96         12.23        36.80 o
  -6   3  17        243.18        251.55        34.68 o
  -5   3  17        103.11         82.19        29.65 o
  -4   3  17          1.21          2.17        25.82 o
  -3   3  17         83.72         59.81        22.62 o
  -2   3  17        668.47        684.87        18.44 o
  -1   3  17         47.56         76.41        17.47 o
   0   3  17         55.37         47.20        18.80 o
   1   3  17        179.76        175.24        19.14 o
   2   3  17         31.98         43.29        15.32 o
   3   3  17        106.72        178.96        17.90 o
   4   3  17        289.26        254.82        27.75 o
   5   3  17        326.70        346.06        30.50 o
   6   3  17          0.03         41.48        34.33 o
   7   3  17         70.86         65.96        40.60 o
  -7   4  17         55.19         55.92        30.30 o
  -6   4  17          6.31          6.15        29.51 o
  -5   4  17         72.57         92.93        29.67 o
  -4   4  17        132.64        160.25        27.65 o
  -3   4  17        137.70        165.59        23.99 o
  -2   4  17        867.13        817.86        24.12 o
  -1   4  17       1334.78       1385.69        28.18 o
   0   4  17       1034.96       1069.75        27.26 o
   1   4  17        296.14        292.45        22.16 o
   2   4  17        215.37        169.69        17.31 o
   3   4  17         57.95         60.52        17.76 o
   4   4  17         18.74         15.91        24.43 o
   5   4  17         38.37         97.21        26.20 o
   6   4  17        151.98        122.73        34.90 o
   7   4  17         22.43         25.60        39.93 o
  -7   5  17         65.77         94.74        29.30 o
  -6   5  17        156.97        137.43        29.54 o
  -5   5  17        122.31        182.37        31.16 o
  -4   5  17         23.41         30.75        25.72 o
  -3   5  17        651.88        594.33        28.13 o
  -2   5  17          1.53         15.84        18.56 o
  -1   5  17       3363.62       3462.97        33.94 o
   0   5  17       3136.83       3083.50        49.22 o
   1   5  17         88.57        106.16        17.03 o
   2   5  17       1960.79       1931.16        27.28 o
   3   5  17        440.43        395.42        21.11 o
   4   5  17          9.37         17.23        23.27 o
   5   5  17        725.32        639.30        32.03 o
   6   5  17          1.67         40.67        32.59 o
   7   5  17         66.01         93.33        34.99 o
  -7   6  17         83.98         88.70        29.85 o
  -6   6  17        303.56        381.73        31.59 o
  -5   6  17         38.74         51.24        27.32 o
  -4   6  17        403.92        461.77        34.10 o
  -3   6  17        305.84        271.83        24.62 o
  -2   6  17       2226.95       2127.87        33.66 o
  -1   6  17        105.28        117.98        16.70 o
   0   6  17          2.96          3.14        13.56 o
   1   6  17        206.08        251.63        20.24 o
   2   6  17        171.30        173.19        21.71 o
   3   6  17        666.06        578.44        27.92 o
   4   6  17         13.24         20.74        23.38 o
   5   6  17        133.78        172.99        34.35 o
   6   6  17         41.55         74.95        44.70 o
  -6   7  17        389.95        438.42        31.45 o
  -5   7  17         13.06         30.87        25.74 o
  -4   7  17         34.44         25.37        24.47 o
  -3   7  17        899.65        747.31        28.80 o
  -2   7  17        256.71        308.74        44.27 o
  -1   7  17        924.93       1030.46        49.95 o
   0   7  17       1090.78        998.33        44.13 o
   1   7  17        154.59        149.66        20.57 o
   2   7  17       1768.78       1854.74        34.41 o
   3   7  17       1626.07       1729.44        33.95 o
   4   7  17        532.61        564.38        28.34 o
   5   7  17        794.75        778.30        41.89 o
   6   7  17        110.35        154.79        49.66 o
  -6   8  17          0.23         -0.80        31.90 o
  -5   8  17         16.15         32.41        30.93 o
  -4   8  17         90.12         88.40        31.32 o
  -3   8  17        639.79        567.28        36.64 o
  -2   8  17        754.22        685.47        51.06 o
  -1   8  17         69.79        102.02        42.89 o
   0   8  17         58.04        115.30        41.90 o
   1   8  17          1.70         40.24        31.76 o
   2   8  17        280.07        319.63        26.00 o
   3   8  17         21.29         19.97        21.05 o
   4   8  17          2.00         39.64        22.81 o
   5   8  17         58.65         83.50        28.89 o
   6   8  17        109.97        106.88        50.63 o
  -6   9  17        388.38        355.88        50.54 o
  -5   9  17          5.99         17.11        42.17 o
  -4   9  17         57.45         78.46        43.87 o
  -3   9  17       1277.81       1212.27        56.41 o
  -2   9  17          5.16         13.92        42.90 o
  -1   9  17        353.23        303.14        46.57 o
   0   9  17       1952.88       1955.91        63.37 o
   1   9  17       1144.96       1327.14        56.30 o
   2   9  17        267.64        309.09        32.86 o
   3   9  17        294.50        257.11        26.85 o
   4   9  17         29.46         33.47        22.76 o
   5   9  17        711.71        643.20        46.65 o
  -5  10  17         45.83         55.42        44.47 o
  -4  10  17         90.75        246.39        51.12 o
  -3  10  17        118.30        138.88        45.31 o
  -2  10  17         63.74        128.88        79.77 o
  -1  10  17        515.07        684.32        53.56 o
   0  10  17          6.55         20.49        43.48 o
   1  10  17        791.92        991.16        55.50 o
   2  10  17        231.76        245.43        39.31 o
   3  10  17        150.41        139.71        32.22 o
   4  10  17         39.84         62.42        22.70 o
   5  10  17         84.72        119.90        32.34 o
  -5  11  17         12.27         -4.79        43.29 o
  -4  11  17          8.99         29.39        45.15 o
  -3  11  17       1375.60       1324.06        72.23 o
  -2  11  17          3.25         24.24        45.40 o
  -1  11  17        207.83        214.30        47.03 o
   0  11  17        169.79        186.39        48.29 o
   1  11  17          2.82         22.15        40.44 o
   2  11  17          2.01        -13.76        43.94 o
   3  11  17        109.04        118.00        41.08 o
   4  11  17        258.17        272.13        42.98 o
  -4  12  17          0.16         54.79        46.40 o
  -3  12  17          6.36         15.00        46.04 o
  -2  12  17         46.24         76.63        45.96 o
  -1  12  17         97.59         97.52        46.43 o
   0  12  17        741.54        718.58        55.95 o
   1  12  17        421.50        423.75        51.15 o
   2  12  17         97.30        100.90        44.03 o
   3  12  17          6.55         18.29        39.90 o
  -3  13  17         28.01         57.50        45.37 o
  -2  13  17         29.68         35.01        46.44 o
  -1  13  17        270.21        219.22        48.15 o
   0  13  17        581.92        613.14        56.06 o
   1  13  17         21.06         42.55        46.18 o
   2  13  17         69.84         73.86        46.57 o
  -1  14  17        109.09        104.14        49.13 o
   0  14  17         53.27         16.13        48.81 o
  -6   0  18        558.74        607.19        57.24 o
  -4   0  18          0.39          7.45        30.97 o
  -2   0  18        367.86        382.07        17.88 o
   0   0  18       1461.62       1494.89        25.04 o
   2   0  18        147.86        150.01        10.33 o
   4   0  18        317.63        297.00        38.68 o
   6   0  18         38.77         70.17        38.38 o
  -7   1  18        388.53        345.40        41.42 o
  -6   1  18       2417.34       2301.31        59.80 o
  -5   1  18        263.05        366.07        31.95 o
  -4   1  18       1539.65       1576.52        37.70 o
  -3   1  18       5157.17       4946.10        49.36 o
  -2   1  18        299.24        323.60        11.73 o
  -1   1  18        411.49        389.79        11.31 o
   0   1  18      19635.88      20146.64        58.04 o
   1   1  18         47.87         69.32        13.58 o
   2   1  18         63.01         56.54        12.20 o
   3   1  18       1359.04       1387.69        34.10 o
   4   1  18        167.86        151.68        27.15 o
   5   1  18        575.09        595.07        32.36 o
   6   1  18       2180.60       1947.41        44.56 o
   7   1  18         12.03         19.41        40.92 o
  -7   2  18         23.73         33.02        38.92 o
  -6   2  18        295.34        338.84        33.83 o
  -5   2  18          1.25         32.86        28.95 o
  -4   2  18         65.41         84.90        27.00 o
  -3   2  18        182.75        188.35        23.69 o
  -2   2  18        307.61        307.83        14.30 o
  -1   2  18        654.16        632.73        20.48 o
   0   2  18       1328.14       1367.96        25.26 o
   1   2  18        803.39        795.75        22.68 o
   2   2  18        289.04        323.06        21.73 o
   3   2  18        202.76        191.11        16.09 o
   4   2  18        226.15        227.12        28.37 o
   5   2  18        596.25        503.66        32.39 o
   6   2  18        362.82        276.37        29.70 o
   7   2  18          4.33         30.66        42.00 o
  -7   3  18        160.99         76.23        32.06 o
  -6   3  18        232.10        249.84        32.43 o
  -5   3  18         54.63         97.24        30.35 o
  -4   3  18          1.21          4.20        26.47 o
  -3   3  18        688.12        569.51        27.55 o
  -2   3  18         15.57         12.01        14.11 o
  -1   3  18        497.76        482.36        21.25 o
   0   3  18        969.62       1054.66        25.87 o
   1   3  18          3.92         23.40        19.13 o
   2   3  18        945.96        869.28        21.99 o
   3   3  18       1195.97       1357.56        26.43 o
   4   3  18        474.07        508.27        30.09 o
   5   3  18        137.33        180.15        28.52 o
   6   3  18        922.74       1025.42        45.27 o
   7   3  18         24.52         55.18        42.10 o
  -7   4  18        148.13        117.32        32.64 o
  -6   4  18          1.31         -4.62        30.18 o
  -5   4  18        240.39        247.12        31.07 o
  -4   4  18        611.49        550.76        37.11 o
  -3   4  18        911.55        907.90        33.30 o
  -2   4  18        386.99        367.20        18.31 o
  -1   4  18        870.89        846.43        25.68 o
   0   4  18       5965.11       5965.17        59.49 o
   1   4  18        967.01       1079.27        39.56 o
   2   4  18         56.79         78.67        17.10 o
   3   4  18        106.37         90.98        18.04 o
   4   4  18          3.86         15.20        24.71 o
   5   4  18         42.36         64.19        25.98 o
   6   4  18        177.25        118.52        33.63 o
   7   4  18        182.50        158.53        41.67 o
  -7   5  18          0.38         24.03        29.36 o
  -6   5  18         28.27         55.03        28.78 o
  -5   5  18       1209.81       1247.36        44.55 o
  -4   5  18         23.74         34.41        26.43 o
  -3   5  18       1531.80       1578.09        34.74 o
  -2   5  18         85.84         83.61        19.76 o
  -1   5  18       2101.48       1953.94        28.26 o
   0   5  18       3686.08       3660.88        63.53 o
   1   5  18         73.90         85.94        24.92 o
   2   5  18         20.08         28.75        24.60 o
   3   5  18        105.54        112.03        19.23 o
   4   5  18          9.38         12.80        23.48 o
   5   5  18          0.87          9.40        24.89 o
   6   5  18        271.05        307.50        35.71 o
  -7   6  18        513.49        490.31        34.55 o
  -6   6  18        116.60        210.26        30.05 o
  -5   6  18        287.32        333.94        30.04 o
  -4   6  18       3453.36       3434.02        61.89 o
  -3   6  18        283.44        260.17        25.22 o
  -2   6  18          8.27         27.49        19.37 o
  -1   6  18       1458.92       1452.89        26.42 o
   0   6  18        280.33        253.80        15.93 o
   1   6  18        123.68        132.16        19.08 o
   2   6  18         87.94        110.98        21.95 o
   3   6  18        129.81        121.35        23.94 o
   4   6  18        113.67         79.64        31.71 o
   5   6  18        161.08        149.51        34.25 o
   6   6  18          1.73         -1.00        45.75 o
  -6   7  18        106.32        121.28        28.79 o
  -5   7  18         36.09         84.38        26.27 o
  -4   7  18         26.31         -0.52        23.98 o
  -3   7  18        200.62        154.73        24.35 o
  -2   7  18        147.31        157.61        31.48 o
  -1   7  18        100.64         92.29        32.26 o
   0   7  18         17.33         44.73        28.07 o
   1   7  18        273.90        273.23        21.93 o
   2   7  18         38.77         72.75        23.37 o
   3   7  18       1027.53       1144.15        36.32 o
   4   7  18          2.60         19.42        23.24 o
   5   7  18         15.97         38.61        33.21 o
   6   7  18         54.15         37.73        49.31 o
  -6   8  18         43.86         72.83        32.99 o
  -5   8  18         19.79          8.68        32.31 o
  -4   8  18        456.89        397.69        36.73 o
  -3   8  18        765.47        769.90        38.28 o
  -2   8  18         69.44        117.90        42.74 o
  -1   8  18         63.16         37.50        42.98 o
   0   8  18          6.57         27.75        32.54 o
   1   8  18        483.36        554.12        34.00 o
   2   8  18        253.14        299.58        25.86 o
   3   8  18          2.21         12.32        23.97 o
   4   8  18       1564.59       1531.46        37.76 o
   5   8  18        437.86        429.00        34.17 o
   6   8  18        183.39        177.82        52.41 o
  -6   9  18         49.53         40.26        46.33 o
  -5   9  18         68.02        123.28        86.46 o
  -4   9  18        177.14        231.23        46.78 o
  -3   9  18          0.06         60.84        44.13 o
  -2   9  18         33.32         72.91        44.62 o
  -1   9  18         30.23         29.90        42.75 o
   0   9  18        177.03        525.54        76.98 o
   1   9  18        767.47       1037.67        56.18 o
   2   9  18         79.38         93.22        30.61 o
   3   9  18          0.89          3.38        24.21 o
   4   9  18        369.70        352.42        25.44 o
   5   9  18         96.01        167.00        40.59 o
  -5  10  18          0.14         23.36        44.18 o
  -4  10  18       3515.52       3138.92        81.88 o
  -3  10  18        240.71        195.02        44.95 o
  -2  10  18        104.91        137.35        46.16 o
  -1  10  18       1261.24       1350.15        60.52 o
   0  10  18         24.56          2.38        43.08 o
   1  10  18        336.82        451.50        47.73 o
   2  10  18         38.94         38.63        37.79 o
   3  10  18          0.28         26.74        30.31 o
   4  10  18         25.13         38.25        29.71 o
   5  10  18        100.33         84.35        38.10 o
  -4  11  18         20.12         29.58        43.82 o
  -3  11  18        149.21        233.80        50.36 o
  -2  11  18        515.08        553.94        53.12 o
  -1  11  18        307.36        305.87        49.11 o
   0  11  18         23.99         38.59        44.88 o
   1  11  18         15.96         38.64        42.44 o
   2  11  18         48.48         78.83        37.74 o
   3  11  18          2.96          0.86        39.36 o
   4  11  18         28.90         59.61        40.08 o
  -4  12  18        723.97        690.13        57.64 o
  -3  12  18         56.14         44.35        45.12 o
  -2  12  18        251.13        233.92        49.50 o
  -1  12  18        240.31        201.69        49.09 o
   0  12  18        288.51        301.52        50.90 o
   1  12  18        350.04        336.65        59.59 o
   2  12  18          2.09         20.18        38.99 o
   3  12  18          1.79        115.92        43.83 o
  -3  13  18        166.10        208.94        50.09 o
  -2  13  18         33.67         40.34        45.96 o
  -1  13  18        174.63        125.64        48.24 o
   0  13  18        317.97        357.33        51.58 o
   1  13  18         75.79         86.29        49.16 o
   2  13  18         44.96         44.24        40.13 o
  -7   0  19        626.99        546.79        90.23 o
  -5   0  19          0.13         56.18        62.75 o
  -3   0  19       2635.52       2388.97        30.04 o
  -1   0  19         37.57         33.86        16.01 o
   1   0  19         17.97         28.45        18.22 o
   3   0  19       1546.85       1509.24        50.78 o
   5   0  19         17.83         42.72        37.51 o
   7   0  19         45.12        125.01        59.59 o
  -7   1  19          2.22         92.63        50.29 o
  -6   1  19         71.27        358.82        67.45 o
  -5   1  19        281.86        346.30        33.43 o
  -4   1  19         81.65        153.21        28.67 o
  -3   1  19        178.88        199.08        13.82 o
  -2   1  19          5.68          8.76         9.38 o
  -1   1  19          1.59          9.41         8.84 o
   0   1  19       4753.54       4807.04        30.98 o
   1   1  19        266.67        219.77        15.10 o
   2   1  19       3158.45       3274.83        30.16 o
   3   1  19       1882.65       1882.72        37.43 o
   4   1  19         47.10         37.18        26.26 o
   5   1  19         25.50         53.97        26.80 o
   6   1  19        165.26        183.15        29.79 o
   7   1  19          0.01         -0.28        42.48 o
  -7   2  19         39.80         36.18        38.42 o
  -6   2  19        193.66        273.01        33.46 o
  -5   2  19        335.88        292.35        31.88 o
  -4   2  19        176.44        208.39        27.22 o
  -3   2  19        221.57        238.51        25.44 o
  -2   2  19        125.56        148.49        13.59 o
  -1   2  19       1335.58       1254.83        24.19 o
   0   2  19        600.35        621.78        21.75 o
   1   2  19         58.52         53.47        18.00 o
   2   2  19      14672.07      14514.34       129.17 o
   3   2  19        148.96        115.99        16.16 o
   4   2  19        374.34        394.66        29.73 o
   5   2  19        775.34        792.62        34.87 o
   6   2  19         12.68         17.96        27.27 o
   7   2  19        247.68        263.84        47.26 o
  -7   3  19          0.17         25.77        32.43 o
  -6   3  19          0.06         38.62        31.16 o
  -5   3  19        810.86        891.86        36.56 o
  -4   3  19        484.93        472.93        30.21 o
  -3   3  19        264.75        264.90        25.50 o
  -2   3  19       3630.87       3347.32        31.82 o
  -1   3  19       1795.10       1805.14        29.02 o
   0   3  19       1388.07       1278.61        28.96 o
   1   3  19       4181.65       4465.47        63.05 o
   2   3  19       1288.29       1280.67        24.78 o
   3   3  19        361.89        361.97        20.15 o
   4   3  19         84.93         97.02        27.43 o
   5   3  19        195.03        181.29        28.11 o
   6   3  19         59.06         91.80        26.99 o
   7   3  19          3.83         31.72        42.13 o
  -7   4  19         30.52         31.25        31.22 o
  -6   4  19         18.19        -10.15        29.94 o
  -5   4  19        229.42        277.10        31.35 o
  -4   4  19       1596.16       1522.81        38.92 o
  -3   4  19        599.38        607.19        28.86 o
  -2   4  19        560.60        650.03        21.32 o
  -1   4  19       2891.28       3105.59        38.14 o
   0   4  19       1645.83       1664.23        38.05 o
   1   4  19         17.79         33.89        21.49 o
   2   4  19         27.01         57.50        21.48 o
   3   4  19         41.48         54.20        18.06 o
   4   4  19        141.01        135.12        26.69 o
   5   4  19        406.16        341.43        29.34 o
   6   4  19          0.00          3.91        32.17 o
   7   4  19          5.92         19.94        34.26 o
  -7   5  19         39.43         65.19        30.36 o
  -6   5  19         18.38         25.82        28.45 o
  -5   5  19       6894.20       6691.44       100.22 o
  -4   5  19        139.04        125.77        27.99 o
  -3   5  19       1155.90       1076.46        31.81 o
  -2   5  19        493.78        516.50        23.76 o
  -1   5  19        378.15        390.56        19.38 o
   0   5  19        389.62        482.35        32.79 o
   1   5  19       2882.79       2950.71        48.04 o
   2   5  19       1668.82       1684.53        37.53 o
   3   5  19         81.96         83.16        19.03 o
   4   5  19          0.07          1.06        23.66 o
   5   5  19        218.51        268.01        28.28 o
   6   5  19        178.33        144.48        33.58 o
  -7   6  19         94.79        108.58        30.52 o
  -6   6  19        415.68        593.25        63.26 o
  -5   6  19         16.50         38.16        26.00 o
  -4   6  19       1742.82       1705.43        39.97 o
  -3   6  19        722.42        655.60        28.86 o
  -2   6  19        626.89        760.35        26.44 o
  -1   6  19         14.36         32.92        16.98 o
   0   6  19        184.49        171.85        25.73 o
   1   6  19        353.17        349.83        21.02 o
   2   6  19         85.28         83.76        27.91 o
   3   6  19        470.57        452.07        26.83 o
   4   6  19         72.22         60.66        33.18 o
   5   6  19         54.81         64.37        32.83 o
   6   6  19         33.80         57.25        48.88 o
  -6   7  19         57.04         75.54        27.91 o
  -5   7  19        670.20        649.15        33.24 o
  -4   7  19          9.69          8.70        24.97 o
  -3   7  19          5.26         24.16        26.46 o
  -2   7  19        902.94        713.64        36.20 o
  -1   7  19        115.05        116.47        33.53 o
   0   7  19       1019.31       1150.42        37.95 o
   1   7  19        446.17        453.44        32.06 o
   2   7  19       1182.22       1227.28        31.27 o
   3   7  19       1070.83       1117.03        33.70 o
   4   7  19          0.08         15.15        28.92 o
   5   7  19        155.11        195.49        34.46 o
   6   7  19         95.57        138.12        49.37 o
  -6   8  19         89.49         60.71        33.51 o
  -5   8  19        364.31        380.30        36.97 o
  -4   8  19         86.43         83.44        32.73 o
  -3   8  19         85.18        102.88        32.12 o
  -2   8  19          4.95         18.59        31.17 o
  -1   8  19          1.12          9.52        34.45 o
   0   8  19         48.66         84.34        29.18 o
   1   8  19        223.20        215.51        32.25 o
   2   8  19         22.37         91.70        32.17 o
   3   8  19         31.66         67.26        24.63 o
   4   8  19         43.89         81.50        25.58 o
   5   8  19         45.51         52.08        29.39 o
   6   8  19        191.44        174.70        51.27 o
  -6   9  19         10.92         22.11        44.97 o
  -5   9  19        788.82        786.28        55.58 o
  -4   9  19        653.13        559.61        52.62 o
  -3   9  19        773.48        736.81        52.27 o
  -2   9  19        568.99        479.44        48.44 o
  -1   9  19         13.58         18.17        42.73 o
   0   9  19       2828.15       2861.61        70.07 o
   1   9  19       5127.56       4884.53        62.58 o
   2   9  19        157.84        168.46        31.01 o
   3   9  19         10.01         30.48        29.31 o
   4   9  19          0.53          3.31        21.54 o
   5   9  19         43.99         72.05        40.63 o
  -5  10  19        100.58         85.67        44.58 o
  -4  10  19          7.07         81.41        48.99 o
  -3  10  19          3.80         20.71        44.71 o
  -2  10  19        219.50        197.52        47.41 o
  -1  10  19        281.58        311.17        48.84 o
   0  10  19          7.51         -1.82        42.48 o
   1  10  19        652.51        675.24        43.98 o
   2  10  19        169.54        171.23        32.55 o
   3  10  19        434.96        437.85        35.52 o
   4  10  19        193.51        231.20        32.00 o
   5  10  19         38.71         33.31        37.35 o
  -4  11  19        313.71        265.91        49.99 o
  -3  11  19        116.62        193.87        50.52 o
  -2  11  19        785.68        708.96        55.23 o
  -1  11  19        539.48        546.00        51.94 o
   0  11  19        256.24        206.31        46.50 o
   1  11  19        338.46        391.95        49.53 o
   2  11  19         15.42         55.99        39.36 o
   3  11  19         44.04         75.64        39.77 o
   4  11  19         88.71         72.97        40.63 o
  -4  12  19        105.87        145.77        49.38 o
  -3  12  19          0.91        -36.35        45.59 o
  -2  12  19        540.00        569.16        54.50 o
  -1  12  19        299.74        276.71        50.45 o
   0  12  19         11.56          0.44        45.30 o
   1  12  19         35.31         65.83        47.41 o
   2  12  19          8.97         43.15        40.77 o
   3  12  19       1565.71       1552.82        59.10 o
  -2  13  19         85.10         66.27        46.16 o
  -1  13  19          0.13         26.31        45.93 o
   0  13  19         29.99         81.39        49.18 o
   1  13  19        569.49        593.11        55.28 o
   2  13  19         89.57         69.51        42.07 o
  -6   0  20         31.59         61.33        47.49 o
  -4   0  20         38.98         63.52        30.29 o
  -2   0  20         84.13         99.52        15.29 o
   0   0  20       3672.19       3566.45        82.26 o
   2   0  20         48.03         53.64        10.60 o
   4   0  20         46.81         32.58        38.85 o
   6   0  20         41.38         21.03        38.76 o
  -7   1  20        978.06       1050.58        52.14 o
  -6   1  20        208.37        261.89        41.63 o
  -5   1  20       2465.40       2394.71        52.17 o
  -4   1  20       1984.74       1926.96        39.65 o
  -3   1  20         22.47         15.08        12.35 o
  -2   1  20         11.95         20.79         9.83 o
  -1   1  20       1577.51       1529.46        25.55 o
   0   1  20        546.68        561.01        15.96 o
   1   1  20        248.59        202.45        15.43 o
   2   1  20       1028.17       1070.76        20.90 o
   3   1  20        286.28        325.09        28.48 o
   4   1  20        922.81        938.02        35.15 o
   5   1  20         88.49        106.06        27.91 o
   6   1  20        365.07        317.56        30.29 o
   7   1  20          2.15          6.39        43.90 o
  -7   2  20         18.82         59.59        39.38 o
  -6   2  20        147.65        217.34        32.52 o
  -5   2  20         27.34         39.13        30.33 o
  -4   2  20        242.83        216.79        27.89 o
  -3   2  20       1142.08       1182.73        31.72 o
  -2   2  20        541.34        605.92        18.78 o
  -1   2  20        370.96        363.94        19.25 o
   0   2  20       1124.17       1151.52        35.82 o
   1   2  20       1258.67       1295.09        27.02 o
   2   2  20        376.25        457.42        24.31 o
   3   2  20       1316.33       1350.76        35.64 o
   4   2  20        611.82        620.16        32.94 o
   5   2  20        162.54        168.70        28.57 o
   6   2  20         35.43         39.07        27.31 o
   7   2  20        160.41        198.97        46.81 o
  -7   3  20        368.08        364.62        35.66 o
  -6   3  20        134.62        160.10        33.16 o
  -5   3  20        868.28       1031.51        38.56 o
  -4   3  20        465.04        431.27        30.69 o
  -3   3  20         12.03         19.34        24.64 o
  -2   3  20       6528.18       6246.76        41.69 o
  -1   3  20         29.14         34.06        17.77 o
   0   3  20        401.67        414.48        22.78 o
   1   3  20      20639.02      20305.61       145.72 o
   2   3  20       2358.90       2221.88        39.20 o
   3   3  20         47.05         69.92        17.41 o
   4   3  20       1132.02        981.79        35.28 o
   5   3  20        512.44        521.83        32.37 o
   6   3  20         38.69         71.34        27.53 o
   7   3  20         73.31        115.83        43.67 o
  -7   4  20          0.02        -40.46        30.22 o
  -6   4  20         43.09         39.26        31.28 o
  -5   4  20        522.29        566.07        34.17 o
  -4   4  20          0.97          5.52        27.57 o
  -3   4  20        203.60        192.35        25.28 o
  -2   4  20       1421.35       1400.67        25.34 o
  -1   4  20        572.10        564.69        24.91 o
   0   4  20       2139.11       2158.55        36.09 o
   1   4  20        162.80        158.06        22.85 o
   2   4  20        613.68        612.30        27.81 o
   3   4  20         75.67        118.84        19.03 o
   4   4  20        189.02        192.93        27.43 o
   5   4  20         80.02        119.08        27.82 o
   6   4  20         80.41         60.28        33.26 o
   7   4  20          0.76          7.84        34.41 o
  -7   5  20        106.00        102.29        30.60 o
  -6   5  20        543.13        444.76        33.39 o
  -5   5  20       4698.55       4631.92       115.21 o
  -4   5  20        894.50        836.51        42.73 o
  -3   5  20        475.31        454.50        27.39 o
  -2   5  20       1022.03       1022.33        25.18 o
  -1   5  20        376.36        385.14        27.42 o
   0   5  20       2735.00       2934.64        60.80 o
   1   5  20       3655.36       3517.39        52.39 o
   2   5  20        752.98        688.35        31.50 o
   3   5  20         98.19        120.00        19.05 o
   4   5  20          0.12          0.00        24.99 o
   5   5  20         96.69        107.46        26.62 o
   6   5  20         71.34         89.19        34.20 o
  -7   6  20          3.59          9.93        29.11 o
  -6   6  20       2169.49       2128.46        48.29 o
  -5   6  20          0.28         11.17        27.83 o
  -4   6  20        108.85        188.15        42.63 o
  -3   6  20       1616.26       1593.17        36.45 o
  -2   6  20        352.52        367.52        23.57 o
  -1   6  20       2706.60       2678.34        37.96 o
   0   6  20          7.15         37.19        26.48 o
   1   6  20         27.47         40.26        26.79 o
   2   6  20         26.37         38.38        26.01 o
   3   6  20        422.20        416.03        26.81 o
   4   6  20          1.72         -5.38        33.62 o
   5   6  20        268.75        256.72        36.66 o
   6   6  20         72.31        105.29        47.74 o
  -6   7  20        247.49        259.71        29.82 o
  -5   7  20        208.91        240.41        29.64 o
  -4   7  20         51.65         87.20        25.26 o
  -3   7  20       1145.41       1091.55        32.59 o
  -2   7  20          0.09         10.70        30.78 o
  -1   7  20        347.67        423.30        31.90 o
   0   7  20        516.71        562.20        32.66 o
   1   7  20        261.57        271.70        30.87 o
   2   7  20         22.28         31.84        22.40 o
   3   7  20        176.65        222.23        30.29 o
   4   7  20        275.43        276.25        32.97 o
   5   7  20        188.13        164.40        35.44 o
   6   7  20          8.58         16.00        47.43 o
  -6   8  20          0.99        -17.67        32.50 o
  -5   8  20        425.27        503.39        39.06 o
  -4   8  20        457.55        431.96        37.90 o
  -3   8  20        142.97        186.09        33.78 o
  -2   8  20         68.34         58.28        30.67 o
  -1   8  20        484.44        508.13        38.14 o
   0   8  20        241.74        248.38        31.75 o
   1   8  20         28.12         21.33        30.47 o
   2   8  20       2636.60       2627.47        50.12 o
   3   8  20        434.43        412.42        27.46 o
   4   8  20         78.68        114.18        30.83 o
   5   8  20        194.75        190.93        32.64 o
  -5   9  20          4.42         15.62        46.07 o
  -4   9  20          1.63         33.35        44.00 o
  -3   9  20          3.83         29.66        30.85 o
  -2   9  20        139.51        214.12        45.72 o
  -1   9  20         63.15         50.61        35.14 o
   0   9  20        242.53        326.98        39.81 o
   1   9  20         78.67        200.53        41.55 o
   2   9  20        105.63        124.20        30.52 o
   3   9  20         41.11         44.55        29.85 o
   4   9  20          1.56         23.22        25.16 o
   5   9  20        492.60        496.00        36.37 o
  -5  10  20         60.69         67.21        46.05 o
  -4  10  20        254.39        329.70        47.55 o
  -3  10  20       1090.01        916.73        56.65 o
  -2  10  20        222.97        242.21        45.83 o
  -1  10  20         66.23         90.74        46.07 o
   0  10  20         29.37         36.78        36.53 o
   1  10  20        169.74        216.98        53.51 o
   2  10  20        107.27        130.29        31.70 o
   3  10  20        503.05        451.62        35.61 o
   4  10  20        111.04        116.10        31.43 o
  -4  11  20         11.32         14.81        47.42 o
  -3  11  20       1479.09       1326.99        64.65 o
  -2  11  20          1.41         26.72        45.14 o
  -1  11  20        173.88        216.66        48.06 o
   0  11  20          5.31          9.48        42.76 o
   1  11  20        495.55        529.65        45.38 o
   2  11  20        537.47        559.54        45.80 o
   3  11  20        195.24        201.57        40.94 o
   4  11  20        112.45        106.12        32.35 o
  -3  12  20        346.38        313.32        51.76 o
  -2  12  20        187.73        173.12        48.06 o
  -1  12  20        490.64        479.85        52.78 o
   0  12  20        126.29         93.38        45.09 o
   1  12  20         61.94        152.13        46.63 o
   2  12  20        278.77        289.86        43.06 o
   3  12  20        384.27        458.01        47.31 o
  -2  13  20          6.85         11.91        46.60 o
  -1  13  20         48.82         55.78        49.09 o
   0  13  20        628.80        617.53        58.13 o
   1  13  20        197.58        356.22        46.08 o
   2  13  20        148.11        163.30        42.97 o
  -7   0  21          0.71         53.30        52.73 o
  -5   0  21       4023.30       3596.14        70.00 o
  -3   0  21         80.46         35.33        14.19 o
  -1   0  21         14.75         18.05        14.18 o
   1   0  21         91.31         79.37        19.64 o
   3   0  21          0.58         29.97        36.16 o
   5   0  21        175.29        162.20        40.69 o
   7   0  21          0.02         23.83        62.75 o
  -7   1  21        157.35        355.43       110.05 o
  -6   1  21        194.45        334.69        42.58 o
  -5   1  21          5.90         92.00        29.65 o
  -4   1  21         49.61        139.10        30.75 o
  -3   1  21         60.84         86.02        12.97 o
  -2   1  21       1271.72       1291.17        18.20 o
  -1   1  21        201.51        181.45        11.13 o
   0   1  21       8097.77       7787.96        39.77 o
   1   1  21       1017.58        879.21        20.90 o
   2   1  21        549.93        475.19        25.43 o
   3   1  21        525.60        615.59        31.09 o
   4   1  21         52.03         36.47        27.79 o
   5   1  21        320.20        336.97        30.71 o
   6   1  21          5.04         18.31        26.57 o
   7   1  21          1.47         38.50        43.33 o
  -7   2  21        240.94        186.85        40.30 o
  -6   2  21         93.88        108.64        31.72 o
  -5   2  21         60.32         64.45        29.06 o
  -4   2  21          2.39         12.07        26.75 o
  -3   2  21       1180.05       1286.85        26.59 o
  -2   2  21       2330.13       2335.36        29.46 o
  -1   2  21         65.02         58.49        17.32 o
   0   2  21      10339.42      10136.91        77.82 o
   1   2  21        617.51        571.50        23.31 o
   2   2  21        869.20        855.40        27.44 o
   3   2  21       1141.88       1181.65        35.16 o
   4   2  21         61.14         59.07        28.11 o
   5   2  21        239.10        260.82        29.87 o
   6   2  21          0.00         -7.97        26.35 o
   7   2  21        287.18        293.17        48.06 o
  -7   3  21         11.09         10.44        31.83 o
  -6   3  21        238.80        305.87        33.09 o
  -5   3  21        186.13        273.53        32.03 o
  -4   3  21         30.36         39.37        27.09 o
  -3   3  21        436.14        428.85        27.94 o
  -2   3  21        306.32        258.31        17.67 o
  -1   3  21          1.90         12.76        18.61 o
   0   3  21       2169.16       2310.95        41.99 o
   1   3  21        340.34        411.42        25.53 o
   2   3  21         23.25         55.51        22.29 o
   3   3  21        953.36        998.98        33.20 o
   4   3  21       1243.76       1272.40        38.71 o
   5   3  21        301.95        315.27        30.62 o
   6   3  21        117.30        143.18        28.51 o
   7   3  21        598.01        513.21        42.68 o
  -7   4  21          4.69         -5.92        30.86 o
  -6   4  21         46.67         49.47        31.66 o
  -5   4  21        284.64        292.60        35.60 o
  -4   4  21        170.06        170.17        27.71 o
  -3   4  21        433.94        481.53        27.78 o
  -2   4  21        226.48        293.55        19.60 o
  -1   4  21        108.00        163.26        22.74 o
   0   4  21        202.16        221.23        24.22 o
   1   4  21        134.74        153.12        23.55 o
   2   4  21        311.48        305.77        24.84 o
   3   4  21        186.56        189.05        19.87 o
   4   4  21        465.15        488.18        30.60 o
   5   4  21         89.66        118.33        27.46 o
   6   4  21        283.98        315.95        38.37 o
  -7   5  21        125.43        151.89        31.78 o
  -6   5  21         20.11         55.33        28.78 o
  -5   5  21        530.43        580.89        40.76 o
  -4   5  21       1708.18       1764.07        40.77 o
  -3   5  21        166.24        219.05        25.47 o
  -2   5  21         36.65         45.90        18.98 o
  -1   5  21       3353.80       3215.47        43.53 o
   0   5  21       3402.81       3582.01        53.08 o
   1   5  21        904.31        992.39        33.70 o
   2   5  21        145.23        200.43        26.49 o
   3   5  21         43.93         62.59        19.61 o
   4   5  21        164.75        148.08        25.92 o
   5   5  21         28.52         45.42        25.62 o
   6   5  21         40.32         39.50        48.84 o
  -6   6  21        300.32        393.24        42.93 o
  -5   6  21          9.51         23.70        27.25 o
  -4   6  21        941.60        903.45        34.71 o
  -3   6  21         70.34         55.68        25.01 o
  -2   6  21        526.35        507.19        25.03 o
  -1   6  21        283.57        280.50        20.43 o
   0   6  21       2097.13       2148.77        40.96 o
   1   6  21        129.57        119.09        27.63 o
   2   6  21         47.55         41.21        26.92 o
   3   6  21        303.31        291.70        25.95 o
   4   6  21        326.62        322.98        37.19 o
   5   6  21         25.34         36.92        34.42 o
   6   6  21         25.87         37.61        49.37 o
  -6   7  21          7.63         50.45        28.45 o
  -5   7  21        141.85        116.06        28.13 o
  -4   7  21       1240.78       1127.78        36.25 o
  -3   7  21          0.15         32.84        33.09 o
  -2   7  21         35.70         16.49        30.89 o
  -1   7  21       2900.19       2875.95        46.08 o
   0   7  21        651.09        724.33        34.08 o
   1   7  21          3.63          6.21        29.16 o
   2   7  21          4.14         34.51        29.30 o
   3   7  21          2.07         16.70        28.55 o
   4   7  21        143.88        182.99        32.28 o
   5   7  21        241.19        237.60        37.50 o
   6   7  21         26.60        115.30        50.58 o
  -6   8  21          0.98        -12.28        32.76 o
  -5   8  21        268.16        270.24        35.89 o
  -4   8  21         38.86         32.48        31.43 o
  -3   8  21        530.15        545.52        36.91 o
  -2   8  21        118.58        127.53        43.75 o
  -1   8  21         34.25         61.38        34.71 o
   0   8  21         42.62         59.98        30.30 o
   1   8  21         87.48        112.67        31.79 o
   2   8  21        240.30        283.43        34.59 o
   3   8  21         16.92         59.04        29.88 o
   4   8  21        282.13        345.06        34.40 o
   5   8  21         74.45         76.78        31.78 o
  -5   9  21        146.52        139.99        46.76 o
  -4   9  21        522.12        447.36        51.22 o
  -3   9  21        157.05        161.50        31.74 o
  -2   9  21        414.27        409.79        49.35 o
  -1   9  21         11.89         11.23        35.49 o
   0   9  21        431.84        500.92        42.39 o
   1   9  21       1255.79       1222.89        41.91 o
   2   9  21         12.41         21.49        30.31 o
   3   9  21        344.23        350.56        32.63 o
   4   9  21        465.98        559.83        45.06 o
   5   9  21         66.32         95.34        31.77 o
  -5  10  21          8.57         46.68        45.34 o
  -4  10  21        100.29        136.10        46.98 o
  -3  10  21          2.04         58.36        45.72 o
  -2  10  21         37.97         31.94        45.31 o
  -1  10  21        712.46        669.11        43.41 o
   0  10  21        518.51        498.36        40.84 o
   1  10  21       1566.43       1596.61        53.97 o
   2  10  21          1.14         10.37        30.18 o
   3  10  21         28.30         45.41        31.56 o
   4  10  21          5.05         25.25        30.31 o
  -4  11  21        133.90        115.57        47.37 o
  -3  11  21         61.62         80.78        48.23 o
  -2  11  21         13.97         26.00        45.87 o
  -1  11  21        318.33        313.22        40.74 o
   0  11  21        257.62        228.92        39.76 o
   1  11  21        383.11        428.96        42.42 o
   2  11  21        244.95        239.26        42.42 o
   3  11  21         40.70         80.50        31.27 o
   4  11  21          7.87         -0.61        31.59 o
  -3  12  21         12.62          4.98        46.68 o
  -2  12  21         90.24         79.35        47.71 o
  -1  12  21         41.13         43.65        46.43 o
   0  12  21         78.14         79.79        40.31 o
   1  12  21       1778.54       1795.68        59.36 o
   2  12  21         48.94         36.22        40.17 o
   3  12  21        205.20        172.23        41.93 o
  -2  13  21        143.91        162.90        49.21 o
  -1  13  21        488.70        404.97        53.29 o
   0  13  21        293.35        309.94        43.67 o
   1  13  21       1011.37        987.03        53.76 o
  -6   0  22        108.34        103.78        52.40 o
  -4   0  22         19.02         29.64        30.03 o
  -2   0  22       1783.32       1695.80        30.39 o
   0   0  22       1202.28       1171.14        26.05 o
   2   0  22        332.32        335.09        16.81 o
   4   0  22         22.06         81.03        38.57 o
   6   0  22        127.89        110.46        40.13 o
  -7   1  22       2105.16       1994.04        53.21 o
  -6   1  22        952.26        908.85        48.56 o
  -5   1  22         78.50        107.57        30.18 o
  -4   1  22       3800.61       3611.77        55.05 o
  -3   1  22        415.86        378.85        15.72 o
  -2   1  22        411.33        398.33        13.70 o
  -1   1  22       2938.45       2845.52        35.98 o
   0   1  22        102.07        136.40        13.77 o
   1   1  22          9.61         27.45        15.17 o
   2   1  22       2787.09       2816.96        36.89 o
   3   1  22        588.95        741.13        32.00 o
   4   1  22         92.36         89.41        29.19 o
   5   1  22        192.23        208.54        30.40 o
   6   1  22         11.17         35.42        27.62 o
   7   1  22          6.05         40.40        41.27 o
  -7   2  22         52.54         62.53        40.25 o
  -6   2  22          6.29         15.81        30.41 o
  -5   2  22        138.21        134.66        30.41 o
  -4   2  22        185.88        151.78        28.28 o
  -3   2  22        409.37        409.21        20.90 o
  -2   2  22         75.75         80.76        15.74 o
  -1   2  22       2603.95       2520.09        42.29 o
   0   2  22       1207.33       1312.99        21.32 o
   1   2  22        302.31        336.53        21.72 o
   2   2  22        273.13        296.48        22.40 o
   3   2  22         30.69         17.25        25.15 o
   4   2  22        102.38        105.53        28.04 o
   5   2  22        634.02        655.09        34.73 o
   6   2  22         55.14         55.67        26.93 o
   7   2  22        258.37        264.37        45.81 o
  -7   3  22         45.82         19.53        31.65 o
  -6   3  22        675.34        679.07        38.12 o
  -5   3  22        414.40        386.39        32.89 o
  -4   3  22          0.52         -3.65        26.96 o
  -3   3  22        352.43        399.58        27.71 o
  -2   3  22       1121.97       1079.26        23.29 o
  -1   3  22        603.95        612.69        24.40 o
   0   3  22       6118.48       5950.20        49.93 o
   1   3  22         97.12        131.59        21.64 o
   2   3  22        331.75        320.76        26.26 o
   3   3  22        698.37        710.99        31.96 o
   4   3  22          0.32         33.40        27.89 o
   5   3  22        500.48        456.23        32.11 o
   6   3  22         50.89         38.09        28.56 o
  -7   4  22        608.92        540.50        37.49 o
  -6   4  22         28.60         34.76        29.95 o
  -5   4  22        122.20        108.73        29.96 o
  -4   4  22          0.51         -7.92        27.60 o
  -3   4  22        308.70        263.02        26.27 o
  -2   4  22       1886.98       2073.57        29.97 o
  -1   4  22        455.91        458.20        25.30 o
   0   4  22       1461.72       1436.93        32.61 o
   1   4  22        766.49        801.59        28.82 o
   2   4  22          0.00         17.30        22.39 o
   3   4  22         60.23         76.85        18.63 o
   4   4  22         30.43         59.60        26.98 o
   5   4  22        436.70        390.11        30.61 o
   6   4  22        138.43        119.15        28.55 o
  -7   5  22        186.67        176.78        32.42 o
  -6   5  22         43.81         22.21        28.48 o
  -5   5  22       1212.33       1228.73        40.52 o
  -4   5  22       1723.04       1768.57        41.04 o
  -3   5  22        165.69        147.80        25.20 o
  -2   5  22        709.75        804.31        24.71 o
  -1   5  22       2558.38       2405.61        40.26 o
   0   5  22        672.53        669.49        32.77 o
   1   5  22       1108.20       1115.32        33.97 o
   2   5  22        491.85        489.23        30.23 o
   3   5  22         47.11         54.98        19.49 o
   4   5  22          3.83         20.10        25.25 o
   5   5  22         95.26        129.45        27.63 o
   6   5  22         32.55         25.10        46.28 o
  -6   6  22         36.83         87.57        29.28 o
  -5   6  22        300.54        312.64        31.41 o
  -4   6  22          0.39         26.80        25.86 o
  -3   6  22        520.30        513.62        28.62 o
  -2   6  22         51.23         60.83        21.61 o
  -1   6  22        155.35        179.60        19.83 o
   0   6  22        574.19        657.70        32.50 o
   1   6  22        116.48         87.15        28.34 o
   2   6  22        157.31        149.06        28.50 o
   3   6  22          8.89         10.43        25.99 o
   4   6  22          0.01         22.53        34.54 o
   5   6  22         16.78         26.19        33.86 o
   6   6  22         50.92         85.50        48.21 o
  -6   7  22         52.50         94.40        28.25 o
  -5   7  22        109.00        104.06        28.47 o
  -4   7  22          0.13         31.00        25.82 o
  -3   7  22        507.69        477.31        37.26 o
  -2   7  22        370.51        362.34        34.18 o
  -1   7  22        805.79        940.69        35.95 o
   0   7  22          4.89         27.09        29.31 o
   1   7  22         47.58         44.64        29.33 o
   2   7  22        957.26        963.34        41.03 o
   3   7  22          4.93         10.90        27.84 o
   4   7  22          6.32         -2.16        30.92 o
   5   7  22         23.77         53.41        35.74 o
   6   7  22        376.39        512.12        57.79 o
  -6   8  22         55.87         23.26        33.72 o
  -5   8  22        436.51        383.26        39.40 o
  -4   8  22         15.39         11.89        33.23 o
  -3   8  22         73.83         80.60        32.46 o
  -2   8  22         15.53         53.14        42.22 o
  -1   8  22         28.60         35.59        35.10 o
   0   8  22        372.38        460.14        34.18 o
   1   8  22       1234.53       1133.15        40.35 o
   2   8  22         14.69         11.63        29.49 o
   3   8  22        189.63        216.91        30.58 o
   4   8  22          2.10         20.43        30.20 o
   5   8  22         74.88        126.74        33.35 o
  -5   9  22        470.82        500.78        53.18 o
  -4   9  22        229.32        248.11        47.87 o
  -3   9  22          2.95         59.95        35.86 o
  -2   9  22        293.84        280.85        46.42 o
  -1   9  22          8.24         -5.53        35.10 o
   0   9  22       1115.43       1159.41        76.73 o
   1   9  22        422.02        473.93        35.57 o
   2   9  22          7.25          1.29        31.25 o
   3   9  22          6.27          3.94        29.60 o
   4   9  22        148.77        171.20        41.68 o
   5   9  22        141.47        185.00        34.17 o
  -5  10  22          8.94         27.69        47.01 o
  -4  10  22          6.93         -0.21        44.06 o
  -3  10  22          0.79         10.60        45.10 o
  -2  10  22         10.04          8.29        44.28 o
  -1  10  22        142.20        144.86        38.00 o
   0  10  22         67.85        103.94        38.51 o
   1  10  22         13.44         57.61        39.74 o
   2  10  22         31.45         35.36        30.77 o
   3  10  22         20.29         20.60        30.42 o
   4  10  22        366.59        348.61        43.46 o
  -4  11  22         49.84         46.06        47.91 o
  -3  11  22         26.67         38.74        44.74 o
  -2  11  22         22.18         27.09        45.46 o
  -1  11  22       1233.65       1150.55        49.73 o
   0  11  22          6.21         18.07        38.84 o
   1  11  22          5.30         10.74        37.99 o
   2  11  22          7.18         26.11        37.52 o
   3  11  22         22.56         37.88        32.16 o
   4  11  22         95.52        112.22        39.75 o
  -3  12  22         91.68        101.20        46.86 o
  -2  12  22          0.05        -13.52        44.87 o
  -1  12  22         20.36         74.45        39.54 o
   0  12  22        278.67        246.33        42.53 o
   1  12  22         21.21         77.86        42.16 o
   2  12  22          0.67         18.12        39.06 o
   3  12  22         43.33         64.58        42.06 o
  -2  13  22         74.66         56.86        48.15 o
  -1  13  22         12.96         -0.40        47.38 o
   0  13  22         38.27         77.28        41.66 o
   1  13  22        256.20        269.43        44.19 o
  -7   0  23       2101.82       1838.43        75.12 o
  -5   0  23        764.71        700.01        49.02 o
  -3   0  23        150.16        173.97        26.30 o
  -1   0  23       1281.37       1351.64        26.23 o
   1   0  23         31.33         59.79        21.42 o
   3   0  23        258.27        334.90        47.18 o
   5   0  23        119.45        108.04        40.49 o
   7   0  23        198.94        169.28        62.51 o
  -7   1  23         12.81        142.43        44.80 o
  -6   1  23        151.98        282.78        45.10 o
  -5   1  23          7.05         40.55        29.19 o
  -4   1  23        360.02        424.13        30.66 o
  -3   1  23         62.44         84.71        13.53 o
  -2   1  23       3924.34       3885.09        42.94 o
  -1   1  23       1562.23       1464.58        27.37 o
   0   1  23         13.21         24.67        12.51 o
   1   1  23       1930.60       2096.79        25.97 o
   2   1  23        111.26        124.17        18.08 o
   3   1  23         19.12         36.70        26.74 o
   4   1  23         72.43         69.61        27.43 o
   5   1  23          3.43         -0.22        28.49 o
   6   1  23         61.08        110.95        29.75 o
   7   1  23        269.85        231.25        46.54 o
  -7   2  23          0.44         24.90        40.68 o
  -6   2  23        133.32        139.60        32.10 o
  -5   2  23        104.42         93.09        29.06 o
  -4   2  23        365.35        319.70        29.37 o
  -3   2  23         17.74         38.16        18.25 o
  -2   2  23       1234.98       1201.48        24.93 o
  -1   2  23          3.35          8.91        16.92 o
   0   2  23        896.28        883.61        17.64 o
   1   2  23       1190.08       1355.84        29.59 o
   2   2  23          1.22         -4.07        19.17 o
   3   2  23        194.83        230.35        28.64 o
   4   2  23        127.56        113.41        28.88 o
   5   2  23        295.02        347.94        32.99 o
   6   2  23          6.13          0.04        27.54 o
  -7   3  23        118.59        106.31        32.98 o
  -6   3  23        302.32        329.36        35.35 o
  -5   3  23        154.50        181.78        30.49 o
  -4   3  23         33.99         48.24        28.42 o
  -3   3  23        177.48        203.23        20.73 o
  -2   3  23        122.81        101.42        17.14 o
  -1   3  23        227.97        247.75        22.32 o
   0   3  23       1004.21       1085.33        33.37 o
   1   3  23        322.00        323.99        23.74 o
   2   3  23         19.42         37.41        21.96 o
   3   3  23         40.80         46.96        26.20 o
   4   3  23        570.72        552.84        33.15 o
   5   3  23        377.79        294.19        31.42 o
   6   3  23        430.58        370.85        32.60 o
  -7   4  23          7.66         51.05        33.16 o
  -6   4  23          0.44         21.07        30.85 o
  -5   4  23         46.02         34.37        28.39 o
  -4   4  23         40.20         28.31        27.34 o
  -3   4  23         23.37         47.67        25.57 o
  -2   4  23        213.39        158.70        18.93 o
  -1   4  23       1757.71       1709.19        33.74 o
   0   4  23         71.49         79.15        23.73 o
   1   4  23         89.10        103.48        24.19 o
   2   4  23        537.07        518.15        27.69 o
   3   4  23         73.34         89.72        26.28 o
   4   4  23        151.84        189.67        28.22 o
   5   4  23         92.42        111.30        28.69 o
   6   4  23        291.72        310.43        31.27 o
  -7   5  23         28.36         35.46        30.89 o
  -6   5  23         16.16         31.42        28.75 o
  -5   5  23          0.82        105.96        30.38 o
  -4   5  23         90.19        127.49        28.59 o
  -3   5  23         39.92         56.88        24.96 o
  -2   5  23       2721.20       2588.87        34.31 o
  -1   5  23       1193.15       1190.10        33.61 o
   0   5  23        329.01        364.03        28.90 o
   1   5  23         11.54         23.64        25.64 o
   2   5  23       2051.45       1970.36        40.39 o
   3   5  23        783.03        756.64        24.68 o
   4   5  23         91.61         91.51        25.94 o
   5   5  23        282.72        271.16        29.46 o
   6   5  23        277.72        277.64        52.61 o
  -6   6  23         82.11         78.55        29.62 o
  -5   6  23        164.17        169.85        29.04 o
  -4   6  23         17.84         43.24        26.14 o
  -3   6  23        198.30        217.68        26.35 o
  -2   6  23       1048.19       1106.51        31.12 o
  -1   6  23        481.12        444.91        22.51 o
   0   6  23        262.75        261.34        28.67 o
   1   6  23         27.58         26.42        27.84 o
   2   6  23        549.09        592.88        32.82 o
   3   6  23         16.50         23.55        26.37 o
   4   6  23          0.42          5.06        35.08 o
   5   6  23         62.01         88.93        34.47 o
   6   6  23         18.10          1.26        47.91 o
  -6   7  23        173.74        163.29        28.53 o
  -5   7  23         23.71         45.65        27.56 o
  -4   7  23         50.54         89.32        27.04 o
  -3   7  23        607.76        548.69        38.75 o
  -2   7  23         32.61         49.75        42.63 o
  -1   7  23        800.57        858.90        34.72 o
   0   7  23        367.92        395.17        31.71 o
   1   7  23          5.16          6.22        28.05 o
   2   7  23         14.43        102.20        36.97 o
   3   7  23        339.46        380.35        31.28 o
   4   7  23          6.47         18.32        31.38 o
   5   7  23       1197.16       1299.89        51.35 o
  -6   8  23         40.33         40.60        33.02 o
  -5   8  23         73.20         88.13        34.38 o
  -4   8  23        226.58        232.38        36.81 o
  -3   8  23        787.51        697.87        40.05 o
  -2   8  23          4.13         26.38        42.37 o
  -1   8  23          9.45         41.72        34.11 o
   0   8  23       1531.39       1653.03        53.17 o
   1   8  23        580.36        609.17        36.37 o
   2   8  23          4.05         17.71        28.94 o
   3   8  23         56.00         51.98        28.20 o
   4   8  23         69.84        110.82        40.69 o
   5   8  23        508.84        518.26        37.73 o
  -5   9  23         40.70         48.14        46.69 o
  -4   9  23         13.93         24.80        34.05 o
  -3   9  23       1787.90       1598.66        62.65 o
  -2   9  23          3.65          2.52        43.24 o
  -1   9  23         13.26         26.20        35.98 o
   0   9  23       1791.94       1804.96        45.66 o
   1   9  23          2.23         31.84        31.51 o
   2   9  23         44.80         41.54        30.91 o
   3   9  23        132.63        122.88        32.07 o
   4   9  23          0.57         51.95        39.92 o
   5   9  23        651.91        606.07        39.55 o
  -5  10  23         24.79         16.58        45.15 o
  -4  10  23          4.54         -6.74        46.16 o
  -3  10  23         12.41         14.12        44.11 o
  -2  10  23         83.90         61.54        44.62 o
  -1  10  23        441.19        393.19        40.91 o
   0  10  23        510.19        498.09        41.12 o
   1  10  23         95.26         96.47        32.85 o
   2  10  23        139.91        116.26        32.78 o
   3  10  23          7.34         16.96        31.00 o
   4  10  23        283.15        253.96        43.50 o
  -4  11  23         35.88          0.63        45.99 o
  -3  11  23        142.07        178.77        49.42 o
  -2  11  23         46.74         52.57        47.86 o
  -1  11  23          0.00         32.06        38.30 o
   0  11  23        293.15        286.36        40.96 o
   1  11  23        142.67        163.31        40.52 o
   2  11  23        155.70        134.21        40.19 o
   3  11  23        101.80        158.81        33.81 o
  -3  12  23         59.10         74.11        48.48 o
  -2  12  23          1.12          2.05        44.11 o
  -1  12  23        728.34        725.35        46.15 o
   0  12  23         49.14        103.71        39.89 o
   1  12  23        380.14        362.65        44.34 o
   2  12  23          3.52          1.82        38.45 o
  -1  13  23         68.57         18.61        48.41 o
   0  13  23        481.42        491.41        46.82 o
   1  13  23         58.66         89.78        42.54 o
  -6   0  24          2.76         28.66        51.47 o
  -4   0  24        740.49        705.27        37.09 o
  -2   0  24        130.13        149.83        17.77 o
   0   0  24       6660.07       6692.97        83.17 o
   2   0  24        172.09        209.41        61.78 o
   4   0  24        189.23        211.58        41.24 o
   6   0  24       1671.97       1414.65        59.97 o
  -7   1  24        170.22        225.40        37.88 o
  -6   1  24        827.70        801.30        48.54 o
  -5   1  24        173.36        166.41        29.43 o
  -4   1  24         57.42         80.95        26.21 o
  -3   1  24        182.72        206.60        17.89 o
  -2   1  24       2147.90       1902.05        28.02 o
  -1   1  24        426.66        445.14        13.99 o
   0   1  24       7242.30       6967.14        42.37 o
   1   1  24        482.61        516.73        18.49 o
   2   1  24         16.90         33.52        18.26 o
   3   1  24        296.25        268.93        28.76 o
   4   1  24         10.81         -8.86        28.36 o
   5   1  24          0.76          8.39        29.57 o
   6   1  24       2282.68       2175.46        49.30 o
  -7   2  24         74.75         81.19        40.47 o
  -6   2  24        333.08        353.80        34.54 o
  -5   2  24         31.90         53.25        29.57 o
  -4   2  24         14.55         30.27        27.48 o
  -3   2  24       1758.38       1735.06        30.17 o
  -2   2  24         62.58         45.41        16.51 o
  -1   2  24          0.45          2.97        18.54 o
   0   2  24        992.73        954.20        18.77 o
   1   2  24       1336.68       1246.47        23.68 o
   2   2  24          8.09         -0.94        19.88 o
   3   2  24        388.58        464.09        31.47 o
   4   2  24        394.88        347.10        31.57 o
   5   2  24        710.10        775.71        36.74 o
   6   2  24         52.22         43.92        28.67 o
  -7   3  24         36.12         27.26        32.14 o
  -6   3  24        587.29        551.19        36.19 o
  -5   3  24        406.20        397.88        33.11 o
  -4   3  24        122.29        105.38        28.82 o
  -3   3  24        241.84        327.66        21.92 o
  -2   3  24         46.23         55.07        18.94 o
  -1   3  24       1001.61        960.08        27.60 o
   0   3  24       4289.06       4132.83        44.53 o
   1   3  24          0.39         28.35        22.07 o
   2   3  24        222.14        196.90        25.06 o
   3   3  24         20.50         13.14        26.26 o
   4   3  24        598.02        498.40        33.24 o
   5   3  24         92.01         82.32        29.52 o
   6   3  24         83.30         74.38        28.73 o
  -7   4  24         21.21         27.98        32.31 o
  -6   4  24        174.80        194.14        32.76 o
  -5   4  24        142.19        143.39        31.26 o
  -4   4  24        500.39        494.61        31.91 o
  -3   4  24        378.41        406.24        36.42 o
  -2   4  24        280.15        243.73        19.21 o
  -1   4  24         16.78         29.42        23.52 o
   0   4  24          3.84          7.15        24.07 o
   1   4  24        215.54        226.25        26.00 o
   2   4  24         21.78         32.19        23.20 o
   3   4  24        707.14        768.10        32.97 o
   4   4  24        430.78        348.96        29.97 o
   5   4  24        164.95        146.73        29.00 o
   6   4  24         24.63         56.98        28.06 o
  -6   5  24         88.17        107.97        29.24 o
  -5   5  24        806.13       1000.20        52.23 o
  -4   5  24        774.02        831.70        34.29 o
  -3   5  24          8.69         10.77        27.90 o
  -2   5  24        835.39        828.69        25.46 o
  -1   5  24        317.15        290.31        27.77 o
   0   5  24        748.11        732.66        31.50 o
   1   5  24        175.17        191.37        27.88 o
   2   5  24         83.75        145.92        27.60 o
   3   5  24        366.32        370.22        41.00 o
   4   5  24        361.31        335.29        29.16 o
   5   5  24        277.29        302.36        30.17 o
   6   5  24        105.82         85.57        48.71 o
  -6   6  24          0.57         27.03        28.90 o
  -5   6  24         22.60         53.53        29.14 o
  -4   6  24        614.22        604.88        32.78 o
  -3   6  24        183.89        220.85        27.28 o
  -2   6  24        667.45        737.22        25.66 o
  -1   6  24        345.64        280.87        22.01 o
   0   6  24        166.83        175.43        28.60 o
   1   6  24          7.08         -0.37        27.96 o
   2   6  24        416.14        456.41        32.63 o
   3   6  24        473.00        479.08        31.15 o
   4   6  24        389.49        378.66        39.84 o
   5   6  24         22.29         56.09        35.83 o
   6   6  24         24.64         22.17        49.97 o
  -6   7  24         34.50         45.58        28.34 o
  -5   7  24        756.59        760.85        36.14 o
  -4   7  24        956.67        920.48        43.09 o
  -3   7  24        125.30        140.35        33.94 o
  -2   7  24        348.34        334.22        46.79 o
  -1   7  24        129.42        137.46        30.01 o
   0   7  24        224.33        232.92        31.68 o
   1   7  24        327.43        332.31        32.74 o
   2   7  24       1779.09       1690.72        43.90 o
   3   7  24        215.22        257.74        30.70 o
   4   7  24        317.73        233.02        32.56 o
   5   7  24        172.72        237.11        33.59 o
  -6   8  24         41.14         62.60        34.93 o
  -5   8  24          6.32          6.53        35.02 o
  -4   8  24        102.80         77.04        33.61 o
  -3   8  24        220.32        227.27        34.28 o
  -2   8  24        201.46        298.14        48.45 o
  -1   8  24       1241.99       1241.04        46.88 o
   0   8  24        814.71        819.39        38.40 o
   1   8  24        167.10        177.65        32.68 o
   2   8  24         20.11         35.13        29.90 o
   3   8  24         29.11         35.87        28.66 o
   4   8  24         19.53         35.97        39.89 o
   5   8  24         25.92         30.22        31.79 o
  -5   9  24          3.39        -15.20        46.61 o
  -4   9  24        541.11        487.48        38.67 o
  -3   9  24        271.46        304.75        34.90 o
  -2   9  24        207.88        241.14        45.83 o
  -1   9  24        242.04        260.56        37.52 o
   0   9  24        242.92        284.12        34.52 o
   1   9  24        161.05        213.19        33.25 o
   2   9  24          1.63         27.25        31.15 o
   3   9  24          0.01         -1.92        29.15 o
   4   9  24       1091.81       1013.59        52.01 o
   5   9  24        141.99         95.18        31.92 o
  -4  10  24         25.89          7.29        44.99 o
  -3  10  24          1.35         31.74        45.30 o
  -2  10  24        104.17         87.53        45.84 o
  -1  10  24         11.01         39.65        36.12 o
   0  10  24         23.78         62.20        37.20 o
   1  10  24        126.74        108.52        34.01 o
   2  10  24        125.90        122.03        32.75 o
   3  10  24          0.76         24.79        31.92 o
   4  10  24         41.82         51.85        40.06 o
  -4  11  24         16.47         -8.32        48.28 o
  -3  11  24         39.98         39.85        45.82 o
  -2  11  24         16.57         57.56        46.60 o
  -1  11  24          5.24         53.65        36.51 o
   0  11  24          0.42         16.02        38.22 o
   1  11  24        224.57        251.50        40.64 o
   2  11  24         17.24         32.63        32.30 o
   3  11  24        205.49        198.31        35.62 o
  -3  12  24         42.97         56.74        49.01 o
  -2  12  24          0.77          6.30        45.82 o
  -1  12  24          0.06         20.90        37.21 o
   0  12  24         69.04         80.73        40.57 o
   1  12  24        103.98        102.80        40.82 o
   2  12  24        142.20        100.63        41.00 o
  -1  13  24        237.73        222.76        49.08 o
   0  13  24        553.59        490.38        46.82 o
  -7   0  25          3.24         23.11        51.07 o
  -5   0  25        135.59        232.46        53.80 o
  -3   0  25        115.63        143.62        32.71 o
  -1   0  25       4508.90       4282.10        49.27 o
   1   0  25        775.51        777.30        30.86 o
   3   0  25         16.99         30.78        38.91 o
   5   0  25          7.76         30.11        39.54 o
  -7   1  25         59.38        121.31        36.96 o
  -6   1  25         58.32        150.12        42.24 o
  -5   1  25          4.73         22.36        28.05 o
  -4   1  25         42.07         49.20        26.68 o
  -3   1  25         50.11         58.16        16.88 o
  -2   1  25        122.31        154.71        17.37 o
  -1   1  25        903.38        945.38        18.62 o
   0   1  25        597.09        621.67        17.13 o
   1   1  25        195.23        210.21        16.82 o
   2   1  25       2189.93       2385.44        64.07 o
   3   1  25         48.55         58.37        27.33 o
   4   1  25         78.38         74.03        29.37 o
   5   1  25        312.28        299.28        31.55 o
   6   1  25         80.52        109.04        30.04 o
  -7   2  25        196.24        222.66        42.00 o
  -6   2  25         22.98         61.03        30.82 o
  -5   2  25        278.81        336.97        32.65 o
  -4   2  25        465.29        498.55        31.71 o
  -3   2  25        595.32        570.73        23.19 o
  -2   2  25        157.67        137.96        18.02 o
  -1   2  25       4611.07       4637.38        44.04 o
   0   2  25        307.63        315.96        22.81 o
   1   2  25          0.07         17.97        16.71 o
   2   2  25       2284.38       2339.95        40.04 o
   3   2  25        176.17        198.18        28.94 o
   4   2  25         18.55         20.10        27.93 o
   5   2  25        463.13        385.66        32.72 o
   6   2  25        107.95        115.01        29.53 o
  -7   3  25         36.34         14.13        31.78 o
  -6   3  25         18.32         33.35        31.40 o
  -5   3  25       1297.90       1319.62        44.76 o
  -4   3  25         15.83         22.51        28.05 o
  -3   3  25        324.69        343.71        24.33 o
  -2   3  25         74.26         63.94        19.44 o
  -1   3  25        707.41        800.58        27.13 o
   0   3  25        272.00        355.37        36.98 o
   1   3  25       1574.98       1596.68        34.12 o
   2   3  25        467.81        377.69        25.26 o
   3   3  25        101.78        101.62        28.04 o
   4   3  25        132.55        130.76        29.35 o
   5   3  25        236.51        259.17        31.84 o
   6   3  25         43.12         52.61        28.95 o
  -7   4  25         19.93         17.83        32.14 o
  -6   4  25         64.30         86.32        31.30 o
  -5   4  25        457.83        662.51        72.74 o
  -4   4  25          8.01         10.05        26.77 o
  -3   4  25        496.04        527.46        40.05 o
  -2   4  25         24.49         26.63        18.06 o
  -1   4  25        245.80        280.17        25.95 o
   0   4  25          9.77          8.24        23.89 o
   1   4  25        597.91        649.30        34.70 o
   2   4  25        478.57        402.65        26.59 o
   3   4  25         53.07         74.93        47.41 o
   4   4  25        277.79        293.52        30.03 o
   5   4  25         21.25         23.22        27.01 o
   6   4  25         98.36        127.77        28.78 o
  -6   5  25        166.53        169.35        30.35 o
  -5   5  25       2318.00       2314.34        48.41 o
  -4   5  25       1148.97       1092.56        37.03 o
  -3   5  25        227.17        246.14        31.25 o
  -2   5  25        113.53        141.06        20.43 o
  -1   5  25       1104.82       1085.57        33.15 o
   0   5  25         20.94         12.46        26.04 o
   1   5  25        778.66        844.88        38.43 o
   2   5  25         44.08         72.80        26.70 o
   3   5  25          0.16         60.91        38.48 o
   4   5  25        144.93        174.48        27.65 o
   5   5  25         76.71         77.37        35.46 o
   6   5  25        144.16        171.70        36.84 o
  -6   6  25         48.91         74.63        29.15 o
  -5   6  25        440.53        477.98        33.46 o
  -4   6  25       1091.90       1165.07        37.82 o
  -3   6  25       1845.71       1760.66        45.00 o
  -2   6  25       1223.99       1138.42        32.00 o
  -1   6  25         88.33         87.78        28.59 o
   0   6  25          6.67         12.37        26.58 o
   1   6  25          7.67         18.45        27.98 o
   2   6  25        369.94        477.65        39.84 o
   3   6  25        126.70        131.47        39.34 o
   4   6  25        195.30        194.04        34.26 o
   5   6  25        208.86        239.55        37.55 o
   6   6  25         44.54         87.61        50.38 o
  -6   7  25          6.26         19.04        35.56 o
  -5   7  25        985.16        981.15        56.99 o
  -4   7  25         26.97         50.45        34.39 o
  -3   7  25          2.05         24.68        32.79 o
  -2   7  25       1073.10        996.01        54.22 o
  -1   7  25        128.33        134.95        29.50 o
   0   7  25        170.88        223.57        31.85 o
   1   7  25        980.01        914.63        38.19 o
   2   7  25         79.75        136.13        56.18 o
   3   7  25          7.91         40.76        27.56 o
   4   7  25          4.15         11.83        39.48 o
   5   7  25         39.36        113.62        33.56 o
  -5   8  25        294.17        244.28        37.39 o
  -4   8  25         12.45          3.15        34.07 o
  -3   8  25         32.78         51.83        33.28 o
  -2   8  25       2478.53       2360.91        67.60 o
  -1   8  25        320.04        380.80        32.57 o
   0   8  25        136.51        164.50        31.96 o
   1   8  25         37.15         80.84        30.24 o
   2   8  25         79.46         77.94        30.67 o
   3   8  25        148.47        188.31        31.33 o
   4   8  25         14.94         40.55        40.10 o
   5   8  25          2.30          6.57        32.74 o
  -5   9  25        509.62        502.16        54.57 o
  -4   9  25         72.28         71.04        33.62 o
  -3   9  25          3.96         32.30        31.11 o
  -2   9  25         57.23         86.04        44.35 o
  -1   9  25         97.32         90.14        36.50 o
   0   9  25        245.51        249.87        33.83 o
   1   9  25       1189.50       1106.46        40.91 o
   2   9  25        136.01        167.36        32.74 o
   3   9  25          0.04         18.48        29.77 o
   4   9  25          0.27         41.05        41.09 o
  -4  10  25         53.44         42.70        47.37 o
  -3  10  25         17.81         24.87        44.70 o
  -2  10  25        264.87        260.71        49.01 o
  -1  10  25        144.03        114.07        37.58 o
   0  10  25        272.88        277.82        40.23 o
   1  10  25        750.00        719.48        39.06 o
   2  10  25        187.69        220.13        34.32 o
   3  10  25        412.26        379.53        35.34 o
   4  10  25         13.56        -21.85        38.75 o
  -4  11  25         56.38         64.86        57.03 o
  -3  11  25          1.05         19.95        45.14 o
  -2  11  25        379.45        424.60        52.42 o
  -1  11  25         35.96         62.15        38.34 o
   0  11  25         95.84        107.34        38.21 o
   1  11  25        143.51        180.97        42.08 o
   2  11  25         83.44        121.57        36.05 o
   3  11  25         34.42        101.34        33.98 o
  -3  12  25         31.74         41.46        47.02 o
  -2  12  25         71.44         43.21        49.01 o
  -1  12  25        179.48        200.83        48.37 o
   0  12  25          4.60          9.46        38.97 o
   1  12  25         10.00         58.14        39.23 o
   2  12  25         18.99         32.85        40.21 o
  -6   0  26        271.12        281.02        54.62 o
  -4   0  26        153.02        192.38        51.56 o
  -2   0  26       3425.97       3425.30        62.18 o
   0   0  26       3607.32       3373.28        41.11 o
   2   0  26       1099.65       1046.78        74.42 o
   4   0  26       1557.13       1497.38       110.30 o
   6   0  26        519.72        510.28        50.34 o
  -7   1  26        137.03         98.67        37.95 o
  -6   1  26        334.38        399.35        44.43 o
  -5   1  26        115.22        175.86        39.68 o
  -4   1  26        297.90        324.55        28.10 o
  -3   1  26        596.24        577.68        27.97 o
  -2   1  26       1156.56        999.19        23.85 o
  -1   1  26        238.72        236.87        19.43 o
   0   1  26          1.76         32.36        14.19 o
   1   1  26        152.98        140.94        16.42 o
   2   1  26        553.56        577.30        53.14 o
   3   1  26          6.73         23.61        27.54 o
   4   1  26         56.34         81.29        30.48 o
   5   1  26        310.99        285.61        31.65 o
   6   1  26        122.61        140.33        30.29 o
  -7   2  26        335.76        393.96        53.65 o
  -6   2  26         89.94        149.00        41.27 o
  -5   2  26        442.33        443.20        33.65 o
  -4   2  26         89.20         86.29        27.95 o
  -3   2  26        942.23        913.87        28.21 o
  -2   2  26        119.35        117.25        18.31 o
  -1   2  26       1624.90       1752.09        32.07 o
   0   2  26         81.69         71.48        21.25 o
   1   2  26        365.97        384.90        19.93 o
   2   2  26         78.41         58.41        21.69 o
   3   2  26        849.82        857.26        35.65 o
   4   2  26        630.43        702.78        35.10 o
   5   2  26         11.91         11.54        28.90 o
   6   2  26          0.39        -14.04        28.49 o
  -7   3  26         39.73         63.67        41.01 o
  -6   3  26        113.73        137.65        31.98 o
  -5   3  26       1354.55       1408.64        66.87 o
  -4   3  26        980.83        939.23        36.32 o
  -3   3  26        463.81        474.77        25.38 o
  -2   3  26        317.37        253.32        21.28 o
  -1   3  26        641.14        686.09        26.67 o
   0   3  26        255.08        243.06        23.59 o
   1   3  26       1326.42       1376.41        33.41 o
   2   3  26        542.48        565.09        26.98 o
   3   3  26          0.23          2.58        49.62 o
   4   3  26       1015.52       1017.73        37.40 o
   5   3  26        364.54        328.41        32.86 o
   6   3  26         21.53         27.35        28.44 o
  -6   4  26         46.96         33.40        30.58 o
  -5   4  26       1229.92       1149.56        40.09 o
  -4   4  26         32.42         23.49        27.81 o
  -3   4  26          1.80         36.15        22.99 o
  -2   4  26          3.07         17.45        18.40 o
  -1   4  26        713.91        768.11        29.26 o
   0   4  26        101.17         89.46        25.28 o
   1   4  26       3382.53       3532.55        47.15 o
   2   4  26        346.51        328.78        26.53 o
   3   4  26         91.34         87.78        48.49 o
   4   4  26         99.63        104.05        29.20 o
   5   4  26        621.62        578.45        34.43 o
   6   4  26         36.42         46.96        28.41 o
  -6   5  26          0.28         55.27        29.08 o
  -5   5  26        743.37        750.15        38.05 o
  -4   5  26        114.20        150.10        28.74 o
  -3   5  26       1046.91       1039.18        39.59 o
  -2   5  26        405.63        377.97        22.51 o
  -1   5  26         41.84         63.25        25.80 o
   0   5  26        277.51        287.39        27.56 o
   1   5  26       1573.66       1595.43        38.73 o
   2   5  26       1410.02       1443.59        37.54 o
   3   5  26       1378.16       1425.12        50.86 o
   4   5  26        101.22        107.46        26.84 o
   5   5  26         20.57         12.61        34.81 o
   6   5  26         24.28         43.26        36.13 o
  -6   6  26        367.28        323.29        32.47 o
  -5   6  26        284.34        305.06        31.42 o
  -4   6  26       1055.99       1015.23        40.55 o
  -3   6  26        225.89        236.30        31.21 o
  -2   6  26          1.70         -0.29        22.38 o
  -1   6  26          5.98          3.69        28.27 o
   0   6  26        300.00        304.78        30.28 o
   1   6  26        170.08        203.12        30.22 o
   2   6  26       3338.59       3366.26        64.91 o
   3   6  26         20.07         36.73        39.01 o
   4   6  26         87.42         82.27        32.33 o
   5   6  26          3.68         23.26        36.22 o
  -6   7  26        569.15        525.98        42.24 o
  -5   7  26        425.11        444.86        39.55 o
  -4   7  26         45.58         96.77        36.12 o
  -3   7  26         78.35        124.29        43.04 o
  -2   7  26         75.74        102.63        43.64 o
  -1   7  26        259.22        244.01        30.74 o
   0   7  26       1788.34       1716.50        42.28 o
   1   7  26        212.98        289.68        32.61 o
   2   7  26       1617.02       1549.33        42.88 o
   3   7  26         94.43         92.33        40.61 o
   4   7  26         88.76         77.31        40.24 o
   5   7  26        336.86        411.93        43.88 o
  -5   8  26         14.20         19.60        34.16 o
  -4   8  26         18.46         35.92        35.76 o
  -3   8  26        577.31        564.08        39.57 o
  -2   8  26        222.50        300.30        47.98 o
  -1   8  26          0.06         32.20        30.36 o
   0   8  26         12.01         46.73        30.67 o
   1   8  26        303.61        298.38        33.06 o
   2   8  26         84.99         89.46        29.52 o
   3   8  26         67.59         56.01        28.55 o
   4   8  26          0.11         32.23        41.69 o
   5   8  26          5.79         32.58        33.07 o
  -5   9  26        171.73        174.30        49.74 o
  -4   9  26        206.73        214.07        36.24 o
  -3   9  26        153.31        107.66        33.23 o
  -2   9  26        291.28        268.29        47.75 o
  -1   9  26        169.40        176.27        37.37 o
   0   9  26         42.31         80.47        32.78 o
   1   9  26          0.45         24.95        31.95 o
   2   9  26        283.15        228.46        32.51 o
   3   9  26        103.70         68.66        30.38 o
   4   9  26         16.46          8.71        39.94 o
  -4  10  26         10.74         34.35        45.65 o
  -3  10  26        125.43        126.21        45.46 o
  -2  10  26        107.56        120.84        46.60 o
  -1  10  26        172.87        111.41        37.59 o
   0  10  26         50.36        101.57        38.43 o
   1  10  26          0.06         85.49        38.23 o
   2  10  26         62.61         84.02        32.08 o
   3  10  26        225.91        218.58        33.94 o
   4  10  26         10.56         -4.33        40.84 o
  -3  11  26        182.50        177.76        49.33 o
  -2  11  26        137.19        103.16        45.49 o
  -1  11  26        233.01        239.75        38.61 o
   0  11  26          0.01         21.83        37.97 o
   1  11  26        807.15        746.31        47.09 o
   2  11  26       1201.80       1150.20        45.53 o
   3  11  26        459.96        446.25        38.21 o
  -2  12  26          0.02         15.12        46.77 o
  -1  12  26          1.86         18.08        46.93 o
   0  12  26         21.69         34.60        40.20 o
   1  12  26          4.51         18.75        41.02 o
   2  12  26          2.35         40.88        40.76 o
  -7   0  27        422.04        486.77        59.28 o
  -5   0  27         36.16         74.23        55.45 o
  -3   0  27        773.25        878.24        72.72 o
  -1   0  27        363.64        335.93        21.17 o
   1   0  27        126.24        123.26        20.64 o
   3   0  27          7.31         28.21        63.96 o
   5   0  27         13.56         27.71        42.39 o
  -7   1  27         13.41         79.47        37.40 o
  -6   1  27        488.30        714.24        71.33 o
  -5   1  27        313.50        311.86        42.85 o
  -4   1  27          2.71         50.26        37.92 o
  -3   1  27         25.14          9.71        22.92 o
  -2   1  27        146.12        170.34        17.80 o
  -1   1  27          2.68          0.45        17.94 o
   0   1  27       8494.51       8365.19        43.28 o
   1   1  27        132.44        101.78        16.98 o
   2   1  27        226.23        316.01        70.90 o
   3   1  27        348.53        329.75        48.10 o
   4   1  27       2016.37       2135.62        55.92 o
   5   1  27        123.26        194.21        30.64 o
   6   1  27          3.67         -3.98        28.72 o
  -7   2  27        542.60        651.95        51.91 o
  -6   2  27        241.30        343.32        54.61 o
  -5   2  27        232.26        259.60        32.21 o
  -4   2  27         93.56         90.04        27.10 o
  -3   2  27       1675.50       1663.99        33.13 o
  -2   2  27          3.39          7.87        17.42 o
  -1   2  27        106.14        140.82        20.66 o
   0   2  27        819.66        765.44        26.60 o
   1   2  27        119.89        149.56        18.13 o
   2   2  27         14.37         -0.50        46.69 o
   3   2  27        656.42        670.33        53.76 o
   4   2  27        142.17        105.82        29.37 o
   5   2  27         13.36         28.80        29.62 o
   6   2  27         54.26         69.72        30.42 o
  -7   3  27        300.30        188.46        42.80 o
  -6   3  27        174.67        161.00        31.92 o
  -5   3  27        599.80        671.33        36.45 o
  -4   3  27        365.04        331.20        31.27 o
  -3   3  27       2197.99       2163.43        38.40 o
  -2   3  27          3.20         12.23        19.17 o
  -1   3  27         14.74         41.99        21.41 o
   0   3  27        558.74        557.44        27.49 o
   1   3  27        142.86        166.37        24.53 o
   2   3  27         33.55         60.61        21.30 o
   3   3  27        261.19        253.11        50.61 o
   4   3  27        645.37        652.15        34.79 o
   5   3  27        328.45        339.80        33.34 o
   6   3  27        130.92        121.24        30.02 o
  -6   4  27         47.84         62.97        30.29 o
  -5   4  27        152.44        228.16        31.89 o
  -4   4  27         61.86         33.84        28.68 o
  -3   4  27       1615.67       1566.56        43.40 o
  -2   4  27        360.53        322.56        21.00 o
  -1   4  27         31.30         42.12        22.88 o
   0   4  27        563.26        551.97        28.91 o
   1   4  27        443.50        531.37        29.81 o
   2   4  27        109.71        128.97        24.64 o
   3   4  27         35.19         86.55        47.58 o
   4   4  27          9.30         15.61        27.42 o
   5   4  27         11.67          1.02        27.71 o
   6   4  27        134.04         90.12        28.73 o
  -6   5  27        408.36        443.94        33.91 o
  -5   5  27         29.77         80.71        29.21 o
  -4   5  27        314.20        398.47        30.97 o
  -3   5  27       1714.01       1695.99        44.75 o
  -2   5  27         24.84         34.70        22.42 o
  -1   5  27        696.38        681.71        30.54 o
   0   5  27        144.46        148.08        27.47 o
   1   5  27         89.39        196.91        31.92 o
   2   5  27          6.09         40.02        26.09 o
   3   5  27        434.04        422.30        42.02 o
   4   5  27         43.52         56.35        35.18 o
   5   5  27          0.90         32.29        35.04 o
   6   5  27         29.47         14.97        34.65 o
  -6   6  27         47.31        111.68        30.17 o
  -5   6  27        474.83        537.30        34.38 o
  -4   6  27       1579.47       1474.15        40.82 o
  -3   6  27          3.34         16.23        28.27 o
  -2   6  27          6.10          4.44        22.09 o
  -1   6  27       1559.46       1618.38        40.04 o
   0   6  27         44.30         41.31        28.14 o
   1   6  27        131.31         82.72        29.71 o
   2   6  27        401.17        416.93        41.11 o
   3   6  27        150.18        169.82        41.02 o
   4   6  27          5.71         43.99        38.73 o
   5   6  27         56.21         81.30        35.99 o
  -6   7  27         12.87         21.05        34.76 o
  -5   7  27          2.10         15.47        34.27 o
  -4   7  27       1462.49       1341.05        48.86 o
  -3   7  27         46.54         51.97        41.77 o
  -2   7  27        457.21        421.48        46.81 o
  -1   7  27       1103.25       1052.27        43.43 o
   0   7  27        215.40        253.83        37.20 o
   1   7  27        664.55        650.89        36.72 o
   2   7  27         14.35         60.55        30.16 o
   3   7  27          8.89         22.95        39.59 o
   4   7  27        113.04        141.50        40.39 o
   5   7  27        255.67        273.99        36.84 o
  -5   8  27          7.09         -4.22        34.40 o
  -4   8  27       1280.01       1116.45        47.72 o
  -3   8  27        344.64        322.45        37.14 o
  -2   8  27        412.09        383.89        47.33 o
  -1   8  27        446.27        497.57        33.97 o
   0   8  27        519.86        570.67        35.24 o
   1   8  27        424.79        424.60        34.35 o
   2   8  27          8.86         -1.59        30.37 o
   3   8  27          1.01        -12.10        40.73 o
   4   8  27        657.87        675.33        48.40 o
   5   8  27         58.98         53.79        38.72 o
  -5   9  27          6.21         42.56        34.78 o
  -4   9  27        255.85        272.67        37.48 o
  -3   9  27          1.83         18.39        32.70 o
  -2   9  27         36.79         46.24        42.31 o
  -1   9  27        303.66        307.72        39.11 o
   0   9  27        318.43        370.10        34.44 o
   1   9  27        173.66        222.08        35.18 o
   2   9  27        233.03        230.95        34.12 o
   3   9  27          9.11         11.93        40.03 o
   4   9  27          7.35         30.36        41.07 o
  -4  10  27          2.50         20.27        44.88 o
  -3  10  27          2.39          1.50        44.51 o
  -2  10  27         24.35         30.37        45.40 o
  -1  10  27        261.11        266.23        39.03 o
   0  10  27        606.16        644.13        45.18 o
   1  10  27        859.43        769.46        40.00 o
   2  10  27        136.18        155.50        33.47 o
   3  10  27        174.89        213.83        32.90 o
  -3  11  27         77.37         80.89        46.18 o
  -2  11  27          0.90          7.25        45.28 o
  -1  11  27        140.33        159.14        48.32 o
   0  11  27          4.98         50.32        38.04 o
   1  11  27          8.01         11.84        38.98 o
   2  11  27        302.72        401.65        37.91 o
   3  11  27         91.63        121.23        34.40 o
  -2  12  27         27.74         29.13        48.04 o
  -1  12  27         57.24         17.41        47.55 o
   0  12  27         92.01        126.13        40.10 o
   1  12  27        660.97        578.43        47.71 o
  -6   0  28         25.85         78.64        51.02 o
  -4   0  28       1425.26       1491.40       152.86 o
  -2   0  28        541.46        530.20        45.12 o
   0   0  28       4436.72       4421.57        55.32 o
   2   0  28       4942.04       4772.78       115.77 o
   4   0  28       1242.40       1123.39        55.27 o
   6   0  28        903.01        907.79        56.14 o
  -7   1  28        255.58        272.93        40.44 o
  -6   1  28       1518.62       1521.74        51.18 o
  -5   1  28        174.09        204.84        41.56 o
  -4   1  28        265.62        299.60        41.11 o
  -3   1  28         33.66         46.77        43.10 o
  -2   1  28        228.79        247.48        18.95 o
  -1   1  28        132.10        123.64        18.20 o
   0   1  28        932.87       1071.01        25.99 o
   1   1  28         36.18         45.95        16.58 o
   2   1  28       3919.77       3744.31       137.66 o
   3   1  28        384.82        398.35        74.30 o
   4   1  28          0.95         38.91        30.57 o
   5   1  28         65.86         90.25        29.80 o
   6   1  28         66.83         53.06        29.51 o
  -7   2  28        425.09        426.16        46.08 o
  -6   2  28        682.83        582.88        46.82 o
  -5   2  28        257.41        271.34        43.27 o
  -4   2  28          4.59         14.59        26.87 o
  -3   2  28       1103.25       1034.36        30.44 o
  -2   2  28        561.66        526.64        22.75 o
  -1   2  28        110.19        133.10        21.20 o
   0   2  28        842.39        947.10        28.42 o
   1   2  28         61.08         41.73        17.79 o
   2   2  28          8.87        -17.09        44.67 o
   3   2  28         24.61         34.60        48.85 o
   4   2  28         64.48         76.83        29.33 o
   5   2  28       1178.24       1190.15        42.21 o
   6   2  28          8.88         24.20        29.51 o
  -6   3  28         88.01         67.16        39.45 o
  -5   3  28        371.84        539.89        57.37 o
  -4   3  28        215.56        213.03        30.20 o
  -3   3  28       1547.84       1405.95        34.05 o
  -2   3  28          4.89          5.99        18.91 o
  -1   3  28        807.84        784.80        27.61 o
   0   3  28       1589.61       1520.16        34.39 o
   1   3  28          0.45          1.94        23.25 o
   2   3  28        149.94        153.32        35.20 o
   3   3  28        282.35        262.25        49.76 o
   4   3  28          2.22          2.74        28.76 o
   5   3  28        645.65        715.85        38.83 o
   6   3  28         24.61         40.05        30.37 o
  -6   4  28          4.21         14.53        29.35 o
  -5   4  28        528.71        572.31        38.45 o
  -4   4  28        377.01        324.83        31.49 o
  -3   4  28        570.84        558.54        27.47 o
  -2   4  28        257.02        233.57        20.67 o
  -1   4  28         18.00         12.49        22.98 o
   0   4  28         38.65         52.80        25.52 o
   1   4  28        165.77        162.02        25.71 o
   2   4  28         15.23         24.64        22.86 o
   3   4  28        933.25        919.87        59.98 o
   4   4  28         70.40         67.02        28.70 o
   5   4  28          0.67         -9.43        27.92 o
   6   4  28         35.45         34.54        28.13 o
  -6   5  28         36.98         94.99        30.86 o
  -5   5  28         20.33         53.27        28.56 o
  -4   5  28        825.40        872.61        43.71 o
  -3   5  28         26.96         59.73        29.05 o
  -2   5  28         30.30         43.88        23.80 o
  -1   5  28         76.39         95.45        26.17 o
   0   5  28        225.37        229.57        28.05 o
   1   5  28       1364.28       1304.13        37.53 o
   2   5  28         42.86         59.63        26.51 o
   3   5  28        492.81        535.88        44.44 o
   4   5  28         11.80         29.58        46.74 o
   5   5  28          0.59          5.82        35.40 o
  -6   6  28        117.36         90.04        30.55 o
  -5   6  28        584.69        577.40        35.28 o
  -4   6  28         48.77         58.38        26.90 o
  -3   6  28         11.90         10.58        27.48 o
  -2   6  28          5.46        -11.20        21.79 o
  -1   6  28       1946.06       1974.27        50.66 o
   0   6  28        582.52        654.13        32.92 o
   1   6  28         97.62        119.53        29.24 o
   2   6  28        347.83        368.08        31.10 o
   3   6  28        850.45        838.90        47.86 o
   4   6  28         23.11         23.58        39.01 o
   5   6  28         26.20         31.71        37.05 o
  -5   7  28        233.00        237.98        36.68 o
  -4   7  28        254.68        293.01        42.18 o
  -3   7  28         55.50         49.81        42.54 o
  -2   7  28        823.41        762.86        50.10 o
  -1   7  28        238.85        239.53        30.19 o
   0   7  28       1117.90       1051.43        39.03 o
   1   7  28       1514.56       1555.25        43.08 o
   2   7  28        620.13        656.71        35.80 o
   3   7  28          6.98          9.04        40.78 o
   4   7  28        308.97        308.37        44.29 o
   5   7  28         30.74         67.86        33.89 o
  -5   8  28        113.37         70.27        35.61 o
  -4   8  28        136.84        140.78        36.20 o
  -3   8  28         36.11         17.23        44.12 o
  -2   8  28          3.49         56.30        41.79 o
  -1   8  28         12.23         11.70        29.58 o
   0   8  28        994.86        942.56        39.39 o
   1   8  28         71.57         84.78        37.08 o
   2   8  28          0.01         -7.74        29.16 o
   3   8  28         38.30         31.61        40.64 o
   4   8  28         40.52         69.54        41.37 o
  -5   9  28         48.31         65.41        37.03 o
  -4   9  28        595.28        616.46        42.04 o
  -3   9  28         19.21         38.60        32.58 o
  -2   9  28         52.24         85.26        44.49 o
  -1   9  28         95.80        107.68        36.83 o
   0   9  28        154.68        168.04        32.58 o
   1   9  28       1611.46       1547.95        45.24 o
   2   9  28          5.16         18.63        30.40 o
   3   9  28        232.51        234.22        43.69 o
   4   9  28          2.26          3.34        41.35 o
  -4  10  28          0.00         19.62        46.47 o
  -3  10  28        137.14        136.63        46.40 o
  -2  10  28         10.74         26.47        43.67 o
  -1  10  28          1.54         -2.86        36.89 o
   0  10  28         41.92         49.77        38.55 o
   1  10  28        108.47        133.62        34.97 o
   2  10  28          0.94         -1.95        30.38 o
   3  10  28        162.47        126.17        44.47 o
  -3  11  28         29.05         53.57        49.08 o
  -2  11  28          0.38         23.87        46.51 o
  -1  11  28       1010.26        899.47        57.57 o
   0  11  28        275.01        283.25        42.10 o
   1  11  28         88.92        137.59        38.60 o
   2  11  28         61.32         86.28        33.93 o
  -2  12  28         23.46         34.64        47.37 o
  -1  12  28         18.68         29.04        47.90 o
   0  12  28         14.84         14.32        39.79 o
   1  12  28          3.41         38.87        40.49 o
  -7   0  29         85.87         78.00        54.52 o
  -5   0  29        592.64        573.03        59.64 o
  -3   0  29        296.51        347.08        61.53 o
  -1   0  29        667.76        670.05        40.03 o
   1   0  29        505.07        441.90        24.77 o
   3   0  29        241.67        253.67        67.13 o
   5   0  29         10.44         30.88        41.21 o
  -7   1  29         72.52        153.20        38.37 o
  -6   1  29        190.99        395.50        42.25 o
  -5   1  29        441.81        403.63        43.66 o
  -4   1  29         12.06         18.77        39.26 o
  -3   1  29        210.25        218.20        49.21 o
  -2   1  29       3295.73       3094.42        37.11 o
  -1   1  29         51.25         54.13        17.18 o
   0   1  29         54.42         86.11        19.52 o
   1   1  29          5.24         17.40        16.73 o
   2   1  29       2855.22       2782.62       117.59 o
   3   1  29          0.06         -0.50        47.73 o
   4   1  29        240.59        242.62        32.34 o
   5   1  29        113.91        148.27        31.12 o
   6   1  29         20.72         22.35        29.20 o
  -6   2  29          6.32         56.02        41.94 o
  -5   2  29        280.15        295.19        43.67 o
  -4   2  29        334.88        341.57        40.51 o
  -3   2  29          0.03          6.95        20.54 o
  -2   2  29        337.85        342.54        21.80 o
  -1   2  29         21.95         33.13        19.48 o
   0   2  29          9.83         24.31        21.31 o
   1   2  29          0.52         -8.02        22.38 o
   2   2  29        584.51        630.09        40.05 o
   3   2  29         34.20         23.68        47.62 o
   4   2  29        476.89        452.19        34.09 o
   5   2  29        163.31        190.77        31.98 o
   6   2  29          0.96          8.62        29.88 o
  -6   3  29          0.62         16.97        39.48 o
  -5   3  29       1865.24       1789.27        45.13 o
  -4   3  29        499.50        415.49        31.87 o
  -3   3  29        291.88        258.43        23.58 o
  -2   3  29        546.37        594.58        24.37 o
  -1   3  29         30.77         29.35        22.62 o
   0   3  29       1015.81        932.47        30.33 o
   1   3  29        196.49        213.52        25.31 o
   2   3  29          1.60          8.16        36.34 o
   3   3  29          0.75         20.67        48.20 o
   4   3  29        579.27        531.31        34.34 o
   5   3  29        488.21        530.79        36.21 o
   6   3  29         75.13         81.82        30.33 o
  -6   4  29          5.93         12.20        29.93 o
  -5   4  29        982.66        878.64        38.21 o
  -4   4  29        148.48        160.92        30.40 o
  -3   4  29          0.01         23.05        22.50 o
  -2   4  29          1.68         15.49        24.85 o
  -1   4  29        361.55        354.12        28.05 o
   0   4  29        239.00        240.67        27.86 o
   1   4  29         26.72         36.12        25.67 o
   2   4  29         15.51          7.12        35.23 o
   3   4  29         13.59         34.41        37.93 o
   4   4  29         96.84         79.55        47.69 o
   5   4  29          4.79         21.79        28.71 o
   6   4  29          7.40         13.31        29.15 o
  -6   5  29        111.31        119.02        31.02 o
  -5   5  29        200.46        204.12        30.76 o
  -4   5  29        242.73        295.70        31.23 o
  -3   5  29        338.39        386.78        33.14 o
  -2   5  29        955.77        919.26        31.66 o
  -1   5  29        253.08        268.57        28.11 o
   0   5  29          9.16         20.47        26.97 o
   1   5  29        778.43        764.99        34.50 o
   2   5  29          4.87         17.02        24.77 o
   3   5  29        796.70        810.23        47.05 o
   4   5  29         21.59         35.32        47.38 o
   5   5  29        325.63        274.36        40.61 o
  -6   6  29        183.33        204.81        31.88 o
  -5   6  29          4.48         25.80        28.40 o
  -4   6  29         21.87         45.71        27.04 o
  -3   6  29        254.46        228.53        30.55 o
  -2   6  29         68.97         62.58        23.00 o
  -1   6  29        124.03        123.02        27.72 o
   0   6  29        328.30        342.67        31.37 o
   1   6  29        393.68        392.89        32.75 o
   2   6  29        103.90        106.21        28.15 o
   3   6  29         22.55         49.12        40.53 o
   4   6  29         80.78        113.34        39.99 o
   5   6  29        313.90        300.47        41.00 o
  -5   7  29         34.92         68.68        35.52 o
  -4   7  29          7.15         22.47        33.95 o
  -3   7  29        251.75        191.49        45.65 o
  -2   7  29        243.79        249.12        34.77 o
  -1   7  29         22.78         58.76        28.98 o
   0   7  29        297.77        374.75        38.85 o
   1   7  29        180.72        209.18        32.56 o
   2   7  29         26.63         55.51        28.65 o
   3   7  29          0.51         37.45        38.98 o
   4   7  29          0.73         34.60        39.42 o
   5   7  29         36.46         65.66        40.57 o
  -5   8  29          0.04         -7.88        35.48 o
  -4   8  29        190.52        165.21        35.45 o
  -3   8  29         78.98         40.31        44.47 o
  -2   8  29        320.55        342.55        46.22 o
  -1   8  29         37.18         33.35        29.46 o
   0   8  29        222.29        270.51        38.42 o
   1   8  29        703.58        633.89        36.57 o
   2   8  29         10.05         -4.77        29.88 o
   3   8  29         21.09         17.02        41.72 o
   4   8  29        180.37        188.30        42.84 o
  -4   9  29         34.68         32.99        34.12 o
  -3   9  29        247.87        277.90        36.84 o
  -2   9  29        118.36        104.15        45.33 o
  -1   9  29         64.26         66.87        36.34 o
   0   9  29         67.80         87.01        31.82 o
   1   9  29        135.95        215.81        34.52 o
   2   9  29        114.43         82.91        32.51 o
   3   9  29        116.04        123.92        41.89 o
   4   9  29          0.96         33.89        41.68 o
  -4  10  29         94.61        111.24        48.19 o
  -3  10  29        574.11        485.92        52.01 o
  -2  10  29         35.09         87.39        44.53 o
  -1  10  29        278.15        298.21        40.40 o
   0  10  29         42.87         56.45        32.93 o
   1  10  29        595.62        581.32        38.45 o
   2  10  29          0.70         12.83        31.89 o
   3  10  29        195.97        176.94        49.27 o
  -3  11  29        237.44        258.03        50.65 o
  -2  11  29         30.08         55.82        46.69 o
  -1  11  29          4.80         45.49        46.39 o
   0  11  29        273.94        279.14        41.52 o
   1  11  29          7.76         19.73        39.00 o
   2  11  29          3.69        -17.00        32.77 o
  -1  12  29        488.39        469.50        55.46 o
   0  12  29         17.67         42.58        40.23 o
  -6   0  30        502.75        452.38        58.27 o
  -4   0  30        451.46        454.91        56.53 o
  -2   0  30       1683.68       1663.75        67.00 o
   0   0  30       2291.92       2287.83        44.21 o
   2   0  30        459.59        496.39        71.99 o
   4   0  30         28.26         49.52        41.12 o
   6   0  30       2251.10       2113.81        73.27 o
  -6   1  30        628.70        584.44        42.99 o
  -5   1  30         57.76         57.80        39.88 o
  -4   1  30         73.90         71.05        39.98 o
  -3   1  30         24.20         50.94        47.30 o
  -2   1  30         37.60         48.07        23.92 o
  -1   1  30        107.51        114.06        18.53 o
   0   1  30        628.52        691.44        23.28 o
   1   1  30        108.21        114.78        21.78 o
   2   1  30        263.12        359.42        53.96 o
   3   1  30         95.10        107.99        46.54 o
   4   1  30          6.45         38.98        29.72 o
   5   1  30        595.92        589.59        36.04 o
   6   1  30         29.25         39.82        29.82 o
  -6   2  30        104.80        142.60        43.74 o
  -5   2  30        284.96        230.20        42.23 o
  -4   2  30          6.52          0.94        37.67 o
  -3   2  30        270.04        238.52        29.38 o
  -2   2  30        591.19        598.78        24.37 o
  -1   2  30         18.29         40.10        20.52 o
   0   2  30        393.99        431.74        22.90 o
   1   2  30        244.60        217.27        24.22 o
   2   2  30        480.54        456.31        39.24 o
   3   2  30        288.05        324.62        51.35 o
   4   2  30         33.20         42.58        30.09 o
   5   2  30        432.18        371.06        33.79 o
   6   2  30        389.99        378.73        34.18 o
  -6   3  30        157.70        113.03        41.72 o
  -5   3  30         61.36        141.43        52.54 o
  -4   3  30        316.76        325.01        30.72 o
  -3   3  30         24.80         22.89        21.13 o
  -2   3  30          1.43          8.31        19.55 o
  -1   3  30        299.83        352.71        25.51 o
   0   3  30        793.40        810.37        30.70 o
   1   3  30        397.33        376.94        27.43 o
   2   3  30          2.19         14.15        37.19 o
   3   3  30          7.82          7.50        48.47 o
   4   3  30        181.99        121.75        47.32 o
   5   3  30         67.79        106.59        30.76 o
   6   3  30        232.23        211.04        32.28 o
  -6   4  30         21.11         -0.54        39.21 o
  -5   4  30          6.74         54.73        30.44 o
  -4   4  30         22.79         11.01        28.30 o
  -3   4  30        355.29        347.11        25.99 o
  -2   4  30        135.59        113.88        26.78 o
  -1   4  30        261.64        223.27        26.39 o
   0   4  30       1928.79       1855.19        39.02 o
   1   4  30        708.82        742.81        32.26 o
   2   4  30          6.55         50.90        36.40 o
   3   4  30         48.51         86.62        38.71 o
   4   4  30         99.35         73.44        46.25 o
   5   4  30        122.80        153.20        31.11 o
  -6   5  30        167.43        131.69        31.67 o
  -5   5  30        290.22        286.48        31.85 o
  -4   5  30        903.64        959.06        37.62 o
  -3   5  30        851.74        860.56        31.66 o
  -2   5  30        265.04        258.69        26.53 o
  -1   5  30        485.40        446.49        30.38 o
   0   5  30        940.73        847.20        33.74 o
   1   5  30        522.53        526.31        31.85 o
   2   5  30        393.31        381.06        40.88 o
   3   5  30         56.31         70.36        39.46 o
   4   5  30         12.29         40.40        38.96 o
   5   5  30         24.81         43.62        37.41 o
  -6   6  30          5.30          4.59        29.62 o
  -5   6  30         55.41        103.84        28.79 o
  -4   6  30        159.23        165.76        29.15 o
  -3   6  30        108.10        115.19        29.78 o
  -2   6  30         40.68         62.23        23.33 o
  -1   6  30         17.28         34.97        27.68 o
   0   6  30        258.17        263.84        29.49 o
   1   6  30        908.92        928.94        37.73 o
   2   6  30        105.55        120.55        27.89 o
   3   6  30        104.07        161.62        40.91 o
   4   6  30          7.62         42.55        38.90 o
   5   6  30         11.68         26.77        38.88 o
  -5   7  30        122.97        158.94        37.38 o
  -4   7  30        213.49        210.11        36.23 o
  -3   7  30         17.26         25.20        41.34 o
  -2   7  30          4.60         -1.94        31.59 o
  -1   7  30        348.45        378.89        32.41 o
   0   7  30        310.45        332.60        31.98 o
   1   7  30        267.29        327.61        33.06 o
   2   7  30         11.98         37.64        29.15 o
   3   7  30         56.49         69.28        39.68 o
   4   7  30         19.65         43.74        39.69 o
   5   7  30         37.56         71.06        40.20 o
  -5   8  30          9.53         22.63        35.50 o
  -4   8  30         41.40         21.61        34.27 o
  -3   8  30        171.46        134.71        45.87 o
  -2   8  30         43.88         80.08        44.17 o
  -1   8  30        286.21        263.18        31.42 o
   0   8  30        296.53        321.99        33.50 o
   1   8  30          6.77         42.31        36.56 o
   2   8  30          4.13          3.18        29.03 o
   3   8  30          0.40        -11.84        41.23 o
   4   8  30         11.06         62.72        41.59 o
  -4   9  30         73.31         59.06        34.68 o
  -3   9  30        137.79        197.87        35.25 o
  -2   9  30         55.62         61.69        43.29 o
  -1   9  30        278.33        300.02        39.60 o
   0   9  30         51.86         37.01        30.52 o
   1   9  30        691.89        700.67        38.82 o
   2   9  30          5.97          7.69        29.98 o
   3   9  30         11.63         16.24        43.11 o
   4   9  30        364.79        317.72        45.69 o
  -3  10  30          7.88         31.91        45.82 o
  -2  10  30         11.92         29.74        44.57 o
  -1  10  30         50.53         55.57        45.23 o
   0  10  30        181.42        149.42        33.85 o
   1  10  30          0.12         28.55        32.58 o
   2  10  30         23.15         12.25        31.10 o
   3  10  30         19.12         12.02        43.21 o
  -2  11  30        198.24        227.70        48.93 o
  -1  11  30         35.84         56.88        46.77 o
   0  11  30        301.11        291.39        42.61 o
   1  11  30         48.37         63.15        33.95 o
   2  11  30         35.81         29.04        31.99 o
  -5   0  31        383.37        319.11        54.35 o
  -3   0  31       1172.19       1232.35        92.18 o
  -1   0  31         34.02         34.93        32.71 o
   1   0  31         12.19         17.06        30.34 o
   3   0  31        645.90        658.37        73.69 o
   5   0  31        546.38        611.66        53.65 o
  -6   1  31         51.44         73.42        38.15 o
  -5   1  31         48.45        111.30        37.37 o
  -4   1  31          7.16         65.90        38.76 o
  -3   1  31         10.57         53.77        46.09 o
  -2   1  31        356.91        371.32        25.55 o
  -1   1  31         38.36         45.42        24.43 o
   0   1  31        995.67        946.18        25.34 o
   1   1  31        179.00        146.34        21.93 o
   2   1  31       2386.08       2422.50        69.09 o
   3   1  31        340.14        479.03        51.72 o
   4   1  31          1.25         18.61        43.29 o
   5   1  31        113.12        149.63        32.47 o
   6   1  31          1.69         -4.88        29.79 o
  -6   2  31        284.10        310.56        45.07 o
  -5   2  31          0.18         17.43        39.68 o
  -4   2  31         48.07         68.95        39.56 o
  -3   2  31         17.73         50.33        45.09 o
  -2   2  31        164.29        167.97        21.20 o
  -1   2  31        416.18        414.73        24.32 o
   0   2  31       1958.03       1956.50        32.18 o
   1   2  31        203.27        199.56        24.21 o
   2   2  31        909.78        810.66        41.32 o
   3   2  31         68.12         58.79        48.19 o
   4   2  31         28.56         40.97        47.97 o
   5   2  31        131.92        113.62        31.97 o
   6   2  31          1.94          9.27        30.03 o
  -6   3  31         21.86          7.58        39.98 o
  -5   3  31        357.93        329.81        44.13 o
  -4   3  31        184.57        194.31        40.00 o
  -3   3  31        136.69        148.10        22.91 o
  -2   3  31        144.63        159.03        21.18 o
  -1   3  31       1973.75       2032.54        37.20 o
   0   3  31        301.70        344.24        26.92 o
   1   3  31        310.01        288.12        27.32 o
   2   3  31       1604.66       1557.38        50.79 o
   3   3  31         31.54         47.85        47.97 o
   4   3  31         47.63         36.91        47.91 o
   5   3  31        279.34        258.04        32.59 o
  -6   4  31         21.74         -4.72        45.62 o
  -5   4  31        855.06       1020.19       100.05 o
  -4   4  31         51.89         52.18        28.57 o
  -3   4  31         35.66         51.52        22.85 o
  -2   4  31         64.16         73.41        27.21 o
  -1   4  31          1.45          8.86        23.54 o
   0   4  31       1128.96       1211.50        35.16 o
   1   4  31        720.31        847.55        44.65 o
   2   4  31       1350.60       1365.52        49.29 o
   3   4  31        503.53        531.55        42.57 o
   4   4  31         25.80         27.76        45.71 o
   5   4  31         70.59         86.48        30.22 o
  -6   5  31         29.14         53.78        37.85 o
  -5   5  31        264.15        248.12        30.74 o
  -4   5  31       1839.07       1722.35        43.48 o
  -3   5  31         54.43         91.22        23.72 o
  -2   5  31        584.02        526.87        28.80 o
  -1   5  31        793.57        825.19        33.44 o
   0   5  31          2.52         14.63        26.41 o
   1   5  31         19.96         57.80        27.59 o
   2   5  31         56.62         62.74        37.63 o
   3   5  31         33.35         77.30        39.08 o
   4   5  31         10.54         35.17        38.66 o
   5   5  31         42.42         80.73        47.11 o
  -5   6  31        520.20        493.81        33.65 o
  -4   6  31        222.25        205.85        29.72 o
  -3   6  31         27.22          4.68        28.54 o
  -2   6  31        409.95        362.22        33.93 o
  -1   6  31       1219.32       1258.00        38.35 o
   0   6  31          0.02         25.25        27.60 o
   1   6  31       1044.11       1052.53        37.91 o
   2   6  31          3.54         35.62        37.47 o
   3   6  31         15.28         34.51        39.14 o
   4   6  31         75.32         81.13        39.67 o
   5   6  31        113.53        101.80        41.20 o
  -5   7  31        693.35        679.57        44.26 o
  -4   7  31        111.91         80.72        35.00 o
  -3   7  31          9.04         23.11        42.45 o
  -2   7  31        203.39        191.82        34.24 o
  -1   7  31        175.38        232.58        30.30 o
   0   7  31         31.05         55.94        29.16 o
   1   7  31       1112.29       1103.03        39.73 o
   2   7  31         29.11         23.70        28.48 o
   3   7  31          7.17          8.16        39.62 o
   4   7  31         13.75         15.10        40.63 o
  -5   8  31        203.45        148.60        36.67 o
  -4   8  31          2.70          3.27        34.82 o
  -3   8  31         12.58         32.79        43.46 o
  -2   8  31        623.17        624.73        51.73 o
  -1   8  31         40.36         37.90        29.40 o
   0   8  31        164.10        126.97        31.65 o
   1   8  31       1400.01       1229.98        42.50 o
   2   8  31         51.35         36.80        30.92 o
   3   8  31        151.71        121.52        41.12 o
   4   8  31        108.60         86.92        42.23 o
  -4   9  31         13.13         -4.09        34.89 o
  -3   9  31         26.10         42.56        33.18 o
  -2   9  31          5.91         10.43        42.39 o
  -1   9  31        174.56        189.77        33.36 o
   0   9  31          1.25         -3.12        31.86 o
   1   9  31         56.28        100.84        32.53 o
   2   9  31         25.20         28.39        31.65 o
   3   9  31        325.65        324.45        46.45 o
  -3  10  31        239.73        257.85        49.08 o
  -2  10  31          6.41         17.49        44.62 o
  -1  10  31         91.40         74.54        45.61 o
   0  10  31         54.46         81.03        32.61 o
   1  10  31         92.29        160.09        34.15 o
   2  10  31         13.17          2.00        31.73 o
   3  10  31         14.30          9.74        43.17 o
  -2  11  31         31.48         43.62        46.29 o
  -1  11  31          4.65          0.54        46.43 o
   0  11  31        255.04        215.03        41.69 o
   1  11  31         55.34         91.54        33.84 o
  -6   0  32        791.98        813.83        65.68 o
  -4   0  32        117.99        138.84        65.18 o
  -2   0  32       1276.60       1317.19        47.33 o
   0   0  32       1862.44       1828.96        51.25 o
   2   0  32        583.38        623.11        77.10 o
   4   0  32       1570.14       1569.44        92.91 o
  -6   1  32         16.02         36.98        37.39 o
  -5   1  32        473.82        503.09        41.81 o
  -4   1  32        815.90        826.24        48.11 o
  -3   1  32        242.97        239.95        48.62 o
  -2   1  32        171.28        188.70        24.23 o
  -1   1  32         47.96         39.24        24.30 o
   0   1  32        588.55        610.65        22.99 o
   1   1  32        119.75        127.33        22.33 o
   2   1  32        174.42        266.41        50.29 o
   3   1  32        731.20        747.47        56.04 o
   4   1  32        378.63        438.68        52.28 o
   5   1  32         16.27         34.18        31.14 o
  -6   2  32         39.42         59.99        41.84 o
  -5   2  32        107.66         69.21        40.00 o
  -4   2  32        651.59        628.44        44.46 o
  -3   2  32        547.69        569.01        52.65 o
  -2   2  32       1009.29        933.37        33.57 o
  -1   2  32        958.11        919.22        28.63 o
   0   2  32          5.49         70.00        20.55 o
   1   2  32         76.61         48.58        22.93 o
   2   2  32          6.20         34.83        34.29 o
   3   2  32        229.33        238.87        49.82 o
   4   2  32        326.07        294.09        50.31 o
   5   2  32        271.39        301.09        33.22 o
  -6   3  32         28.46         11.65        41.27 o
  -5   3  32          4.58         18.94        38.88 o
  -4   3  32        680.72        701.61        44.75 o
  -3   3  32        471.21        513.51        47.49 o
  -2   3  32          5.31         21.25        25.00 o
  -1   3  32         47.96         50.96        23.66 o
   0   3  32        433.93        453.71        28.10 o
   1   3  32         82.65         96.49        25.41 o
   2   3  32          0.76         41.55        35.46 o
   3   3  32          3.52         -6.10        47.84 o
   4   3  32          2.08         -6.32        48.93 o
   5   3  32         66.67         39.56        29.50 o
  -6   4  32        202.62        143.25        42.08 o
  -5   4  32       2521.29       2466.09        74.02 o
  -4   4  32        205.16        180.60        30.15 o
  -3   4  32         77.35         83.09        23.08 o
  -2   4  32        421.76        422.73        30.51 o
  -1   4  32          0.93         -4.63        24.12 o
   0   4  32        173.35        215.77        27.80 o
   1   4  32       3759.16       3745.41        51.50 o
   2   4  32          3.75         25.28        36.64 o
   3   4  32         44.29         44.61        37.59 o
   4   4  32        153.38        153.71        49.06 o
   5   4  32         79.78        116.37        47.94 o
  -6   5  32        149.39        199.36        38.91 o
  -5   5  32         34.36         68.99        28.41 o
  -4   5  32          8.64         70.30        28.42 o
  -3   5  32        169.00        189.34        24.83 o
  -2   5  32         12.55         28.81        23.24 o
  -1   5  32         86.67         79.43        26.71 o
   0   5  32          1.55         17.79        27.18 o
   1   5  32        939.29        888.72        35.26 o
   2   5  32          0.45         24.48        37.38 o
   3   5  32        267.06        278.96        42.06 o
   4   5  32         66.10         73.55        38.77 o
   5   5  32         45.01         34.31        46.03 o
  -5   6  32        133.07        117.26        29.16 o
  -4   6  32        293.01        281.17        30.58 o
  -3   6  32         40.45         58.52        29.40 o
  -2   6  32         42.20         53.18        30.88 o
  -1   6  32        468.58        463.50        32.26 o
   0   6  32        353.79        343.18        31.09 o
   1   6  32        264.17        261.65        30.75 o
   2   6  32         71.72         50.01        39.12 o
   3   6  32         71.00         64.82        40.26 o
   4   6  32         40.10         34.70        38.40 o
   5   6  32          0.02         17.60        39.80 o
  -5   7  32        104.48        130.14        36.58 o
  -4   7  32         90.13         90.78        35.38 o
  -3   7  32        381.88        362.68        47.51 o
  -2   7  32         54.68         38.62        31.07 o
  -1   7  32        870.13        839.14        36.12 o
   0   7  32         52.12         60.82        29.35 o
   1   7  32         33.74         64.26        30.33 o
   2   7  32        129.17        124.15        40.46 o
   3   7  32         28.09         48.82        41.41 o
   4   7  32         81.00         55.76        40.72 o
  -4   8  32         22.97         33.55        34.79 o
  -3   8  32        140.98        108.06        44.53 o
  -2   8  32        369.71        388.19        60.44 o
  -1   8  32         19.95         23.04        28.47 o
   0   8  32         19.15         33.62        30.42 o
   1   8  32         86.71        133.22        31.82 o
   2   8  32        107.53         84.98        29.62 o
   3   8  32          4.40         33.28        42.68 o
   4   8  32         36.58         55.52        43.81 o
  -4   9  32         18.62         29.01        33.90 o
  -3   9  32        305.01        209.70        46.49 o
  -2   9  32         98.05         73.09        42.98 o
  -1   9  32        417.57        483.55        40.85 o
   0   9  32        101.02         82.65        31.11 o
   1   9  32        166.66        196.40        32.44 o
   2   9  32        178.55        184.57        33.31 o
   3   9  32         34.68         58.18        42.39 o
  -3  10  32         58.05         74.57        46.49 o
  -2  10  32          4.06        -11.60        43.59 o
  -1  10  32          0.07         14.45        44.13 o
   0  10  32          1.01         28.07        32.03 o
   1  10  32        255.36        277.34        34.93 o
   2  10  32         55.65         38.86        31.96 o
  -2  11  32          8.81          9.26        45.65 o
  -1  11  32          2.43         30.71        44.78 o
   0  11  32          2.37         23.86        39.23 o
   1  11  32         56.21         45.71        33.85 o
  -5   0  33         96.32        165.42        56.61 o
  -3   0  33       1748.10       1729.23        99.47 o
  -1   0  33        271.58        241.51        54.97 o
   1   0  33         30.24         52.78        55.70 o
   3   0  33       2386.39       2345.05       103.61 o
   5   0  33        131.68        130.13        44.30 o
  -6   1  33        102.40        167.69        40.13 o
  -5   1  33        508.77        475.40        41.45 o
  -4   1  33        118.72        160.84        37.69 o
  -3   1  33         57.36        103.99        39.39 o
  -2   1  33         35.02         83.27        23.10 o
  -1   1  33          7.54         12.69        24.47 o
   0   1  33       1697.74       1605.32        35.28 o
   1   1  33         83.73         77.35        29.36 o
   2   1  33          0.07         30.85        32.25 o
   3   1  33         72.25         87.79        46.22 o
   4   1  33        553.21        504.21        53.56 o
   5   1  33        160.98        173.75        32.32 o
  -6   2  33          1.42         26.00        40.35 o
  -5   2  33          2.66         27.22        39.57 o
  -4   2  33         59.87         51.03        39.47 o
  -3   2  33        305.25        325.82        49.24 o
  -2   2  33        600.05        646.15        34.90 o
  -1   2  33          2.04         41.67        21.47 o
   0   2  33       2772.35       2572.83        36.12 o
   1   2  33         33.06         34.59        23.32 o
   2   2  33         86.84         86.54        35.76 o
   3   2  33        214.32        196.73        50.69 o
   4   2  33        764.43        739.83        59.41 o
   5   2  33        209.91        216.08        32.89 o
  -6   3  33         11.55         -2.63        41.92 o
  -5   3  33         95.75         79.68        38.56 o
  -4   3  33        434.88        505.22        43.81 o
  -3   3  33       1882.35       1893.92        64.69 o
  -2   3  33          0.01         32.47        25.94 o
  -1   3  33         61.17         94.76        23.13 o
   0   3  33        948.10        943.24        31.87 o
   1   3  33         48.05         32.42        24.09 o
   2   3  33        409.26        370.65        40.01 o
   3   3  33        591.18        592.90        44.03 o
   4   3  33         37.60         23.63        49.32 o
   5   3  33         62.02         34.05        46.68 o
  -6   4  33          4.51        -11.83        40.49 o
  -5   4  33        113.52        396.17        51.08 o
  -4   4  33        478.65        483.49        41.49 o
  -3   4  33        263.01        262.76        24.59 o
  -2   4  33        733.34        738.68        34.99 o
  -1   4  33         44.83         43.32        24.76 o
   0   4  33       1333.80       1395.51        36.96 o
   1   4  33        396.65        383.59        29.96 o
   2   4  33         84.75         77.86        37.33 o
   3   4  33         85.38        110.38        39.25 o
   4   4  33         12.94         30.77        48.78 o
   5   4  33        126.63        106.60        49.16 o
  -5   5  33         88.78         96.71        35.94 o
  -4   5  33        482.85        429.63        32.04 o
  -3   5  33         28.97         33.25        23.73 o
  -2   5  33        607.79        620.39        29.38 o
  -1   5  33        318.27        284.28        28.23 o
   0   5  33        598.18        588.57        32.64 o
   1   5  33          1.97         12.98        27.03 o
   2   5  33         63.20         51.50        37.17 o
   3   5  33         52.92         80.55        39.05 o
   4   5  33          9.55         21.07        37.06 o
   5   5  33         22.31         52.44        46.25 o
  -5   6  33          1.20         27.61        28.53 o
  -4   6  33         26.74         69.61        30.44 o
  -3   6  33        414.58        445.24        45.99 o
  -2   6  33         93.03         80.44        30.60 o
  -1   6  33         45.99         40.98        27.26 o
   0   6  33        214.90        206.93        29.14 o
   1   6  33         58.32         74.72        28.38 o
   2   6  33          1.08         30.67        39.23 o
   3   6  33         20.29         32.54        39.17 o
   4   6  33         57.52         39.77        39.49 o
  -5   7  33          9.18          8.85        35.30 o
  -4   7  33         99.83        113.05        35.80 o
  -3   7  33        379.82        280.95        45.79 o
  -2   7  33          6.67         19.21        32.18 o
  -1   7  33         75.03        118.64        29.32 o
   0   7  33         67.25         59.52        29.32 o
   1   7  33        232.91        312.33        31.86 o
   2   7  33          1.36         18.43        39.26 o
   3   7  33          0.04         -6.54        40.16 o
   4   7  33         22.00         54.22        41.43 o
  -4   8  33        819.29        819.37        46.29 o
  -3   8  33        141.87        147.51        46.27 o
  -2   8  33        419.61        335.85        46.74 o
  -1   8  33         23.42         42.78        28.92 o
   0   8  33         14.32         34.69        29.20 o
   1   8  33        398.66        409.03        34.20 o
   2   8  33         32.12         17.64        38.85 o
   3   8  33        219.24        218.69        44.69 o
  -4   9  33        277.32        241.90        38.88 o
  -3   9  33         96.78         91.19        42.90 o
  -2   9  33          5.24         13.83        41.55 o
  -1   9  33        771.88        648.87        42.11 o
   0   9  33         79.05         70.65        31.70 o
   1   9  33        387.55        387.00        35.81 o
   2   9  33        299.95        312.21        33.82 o
   3   9  33        260.25        272.26        46.01 o
  -3  10  33         97.51        108.36        47.31 o
  -2  10  33         34.02         31.78        42.90 o
  -1  10  33         33.48         34.94        43.94 o
   0  10  33        249.17        224.90        34.70 o
   1  10  33         55.64         70.16        33.11 o
   2  10  33         57.47         53.71        32.49 o
  -1  11  33         14.08         38.48        45.47 o
   0  11  33          0.67         19.08        38.79 o
  -6   0  34        482.67        485.95        61.51 o
  -4   0  34       1304.95       1221.92       123.19 o
  -2   0  34        139.08        149.29        34.23 o
   0   0  34        544.80        538.19        40.67 o
   2   0  34       5339.58       5130.30       131.09 o
   4   0  34        107.32        105.07        65.67 o
  -6   1  34        337.28        326.81        41.44 o
  -5   1  34        296.58        340.31        39.87 o
  -4   1  34         81.88        106.99        35.84 o
  -3   1  34         91.70        117.18        40.63 o
  -2   1  34        707.47        649.53        29.10 o
  -1   1  34        234.83        188.80        26.95 o
   0   1  34        158.23        181.54        25.48 o
   1   1  34        159.43        177.05        29.94 o
   2   1  34         95.71        114.83        33.00 o
   3   1  34         86.01         95.29        47.37 o
   4   1  34          0.18         22.15        46.00 o
   5   1  34        215.95        251.31        49.08 o
  -6   2  34         92.29         78.55        43.31 o
  -5   2  34         74.35        111.58        41.42 o
  -4   2  34         26.93         33.89        39.18 o
  -3   2  34        585.47        523.30        53.15 o
  -2   2  34        300.38        300.55        40.76 o
  -1   2  34       1815.62       1852.09        38.57 o
   0   2  34        161.89        203.59        21.96 o
   1   2  34          0.10          7.28        30.48 o
   2   2  34         42.93         60.76        34.57 o
   3   2  34        128.07         71.11        50.21 o
   4   2  34        232.77        273.79        51.11 o
   5   2  34        427.29        475.08        51.81 o
  -6   3  34         25.84         18.92        40.51 o
  -5   3  34         73.86         70.61        41.57 o
  -4   3  34        688.87        628.22        45.15 o
  -3   3  34        137.52        116.38        53.75 o
  -2   3  34        246.35        236.49        38.65 o
  -1   3  34       2628.79       2591.13        41.79 o
   0   3  34        238.48        241.58        26.42 o
   1   3  34          2.43         -1.26        24.12 o
   2   3  34        751.70        701.88        43.49 o
   3   3  34        399.54        414.53        40.83 o
   4   3  34         46.98         42.44        51.32 o
   5   3  34          0.25        -30.36        46.57 o
  -6   4  34          7.70          7.73        39.80 o
  -5   4  34        801.13        758.13        46.47 o
  -4   4  34        149.98        239.59        37.83 o
  -3   4  34         68.37         81.03        28.34 o
  -2   4  34         46.04         88.99        27.98 o
  -1   4  34        325.39        297.75        26.94 o
   0   4  34        315.53        334.08        29.46 o
   1   4  34        156.61        122.28        26.44 o
   2   4  34        268.32        304.88        40.41 o
   3   4  34          0.61         35.62        39.59 o
   4   4  34         36.55         65.70        37.68 o
   5   4  34          8.72         39.34        52.17 o
  -5   5  34        112.97        130.68        36.46 o
  -4   5  34        129.55        132.77        29.40 o
  -3   5  34         10.71         10.32        23.48 o
  -2   5  34         32.62         32.15        24.03 o
  -1   5  34        170.56        151.81        27.32 o
   0   5  34          7.54          1.96        27.15 o
   1   5  34        215.29        213.39        28.76 o
   2   5  34        143.83         99.80        37.67 o
   3   5  34         61.47        101.79        39.83 o
   4   5  34         88.59        124.99        40.68 o
   5   5  34          0.05         35.54        40.11 o
  -5   6  34         80.06         81.22        28.95 o
  -4   6  34        644.89        609.52        42.03 o
  -3   6  34         93.41         72.33        39.86 o
  -2   6  34         96.88         88.89        31.04 o
  -1   6  34        106.58        104.72        28.23 o
   0   6  34          7.76         10.28        27.62 o
   1   6  34          0.68         16.43        28.52 o
   2   6  34        638.52        538.03        44.27 o
   3   6  34          3.10          8.04        39.41 o
   4   6  34         14.39         49.25        39.69 o
  -5   7  34          0.41          4.20        35.21 o
  -4   7  34        511.24        477.10        40.98 o
  -3   7  34        236.30        192.53        44.15 o
  -2   7  34        323.71        314.85        35.24 o
  -1   7  34         77.92         92.21        28.96 o
   0   7  34         61.15         74.12        28.38 o
   1   7  34        467.76        452.96        33.77 o
   2   7  34        140.35        132.55        39.68 o
   3   7  34         10.60         10.92        39.86 o
   4   7  34         41.50         81.52        41.98 o
  -4   8  34        776.57        790.83        46.43 o
  -3   8  34         23.96         21.73        43.29 o
  -2   8  34         40.09         21.44        41.08 o
  -1   8  34         79.06         64.23        32.48 o
   0   8  34         81.68        122.74        31.08 o
   1   8  34        145.28        131.34        31.18 o
   2   8  34         42.75         53.03        39.90 o
   3   8  34        301.49        256.58        44.92 o
  -3   9  34          2.93         37.01        43.97 o
  -2   9  34        101.00        123.90        43.50 o
  -1   9  34          4.12        102.11        36.12 o
   0   9  34         72.95         92.12        31.42 o
   1   9  34        357.47        442.51        36.26 o
   2   9  34         23.78         42.80        40.58 o
   3   9  34         15.26         24.54        48.85 o
  -2  10  34          1.71         -0.50        42.08 o
  -1  10  34        459.73        401.67        49.70 o
   0  10  34         93.30        118.35        34.51 o
   1  10  34          0.16         24.19        33.47 o
   2  10  34         47.83         51.96        42.45 o
  -5   0  35        319.61        346.05        59.40 o
  -3   0  35        182.76        181.92        80.02 o
  -1   0  35         98.70        128.63        36.91 o
   1   0  35        708.30        640.38        71.50 o
   3   0  35          0.00          8.03        64.69 o
   5   0  35         30.36         39.64        66.15 o
  -6   1  35         15.52         48.04        38.92 o
  -5   1  35        334.35        376.55        40.75 o
  -4   1  35         25.69         82.78        36.71 o
  -3   1  35          0.43         57.10        41.00 o
  -2   1  35         49.23         70.75        28.82 o
  -1   1  35          7.38         20.80        24.94 o
   0   1  35        113.84        124.11        24.73 o
   1   1  35        405.26        408.28        46.84 o
   2   1  35        342.14        325.18        35.58 o
   3   1  35          0.89         18.19        47.55 o
   4   1  35         87.19         82.91        47.89 o
   5   1  35         26.17         65.79        46.37 o
  -6   2  35        302.47        205.42        45.01 o
  -5   2  35        628.29        608.27        48.85 o
  -4   2  35         48.56         67.99        38.63 o
  -3   2  35         57.77         70.32        45.43 o
  -2   2  35       1415.06       1294.75        51.44 o
  -1   2  35       1683.36       1775.80        38.21 o
   0   2  35        300.04        351.85        27.06 o
   1   2  35        160.81        174.41        31.00 o
   2   2  35        819.14        767.38        42.40 o
   3   2  35         26.59         -6.17        47.52 o
   4   2  35         10.24         58.14        48.61 o
   5   2  35        494.50        429.17        52.93 o
  -6   3  35          5.49         -3.19        42.36 o
  -5   3  35        493.52        465.15        45.45 o
  -4   3  35         48.57         88.63        45.72 o
  -3   3  35        150.26        112.84        53.14 o
  -2   3  35        546.06        594.01        42.54 o
  -1   3  35         64.00        103.13        22.95 o
   0   3  35         77.46         68.35        24.32 o
   1   3  35          4.67         26.50        32.37 o
   2   3  35        163.16        155.57        36.50 o
   3   3  35          2.79         10.19        37.77 o
   4   3  35         83.79         46.55        49.75 o
   5   3  35         88.69         96.12        49.10 o
  -5   4  35          0.19         75.23        38.76 o
  -4   4  35        351.21        326.58        40.83 o
  -3   4  35         13.45         24.86        40.08 o
  -2   4  35       1706.09       1696.97        43.64 o
  -1   4  35          0.03         18.92        23.89 o
   0   4  35        708.08        743.19        33.28 o
   1   4  35          0.07         10.42        25.36 o
   2   4  35        409.14        392.28        41.18 o
   3   4  35        515.32        520.04        44.82 o
   4   4  35        345.35        362.18        49.29 o
   5   4  35         45.19         78.55        49.90 o
  -5   5  35        143.76        158.37        38.85 o
  -4   5  35        146.95        115.06        36.51 o
  -3   5  35        251.43        253.95        25.80 o
  -2   5  35        664.41        587.24        30.01 o
  -1   5  35          0.50         -5.36        25.18 o
   0   5  35        182.81        194.87        28.46 o
   1   5  35        104.60        112.85        27.20 o
   2   5  35         19.99         37.00        37.56 o
   3   5  35        123.49        158.95        39.54 o
   4   5  35        364.36        318.58        43.28 o
  -5   6  35        233.88        196.90        50.68 o
  -4   6  35         39.51         63.74        35.21 o
  -3   6  35        187.07        198.08        40.91 o
  -2   6  35          0.23         -4.15        28.94 o
  -1   6  35        194.52        220.83        29.01 o
   0   6  35         84.92        118.30        28.60 o
   1   6  35        186.21        205.70        29.25 o
   2   6  35        130.02        182.98        41.13 o
   3   6  35          2.94         23.81        39.17 o
   4   6  35         68.62        100.39        41.89 o
  -4   7  35        143.97        131.72        36.32 o
  -3   7  35        185.79        175.79        43.20 o
  -2   7  35         62.20         65.48        32.64 o
  -1   7  35         50.70         62.36        28.01 o
   0   7  35         21.96         24.89        28.43 o
   1   7  35         60.67         76.58        29.42 o
   2   7  35         66.54         73.04        39.81 o
   3   7  35        218.59        193.94        41.93 o
   4   7  35        100.38        154.37        42.87 o
  -4   8  35         94.71         76.67        36.82 o
  -3   8  35         28.51        -15.94        43.86 o
  -2   8  35         87.74         92.32        32.91 o
  -1   8  35         37.41         45.17        32.18 o
   0   8  35        481.61        478.32        34.78 o
   1   8  35        214.55        224.35        31.56 o
   2   8  35          3.35         -5.66        40.47 o
   3   8  35         62.09         74.06        41.69 o
  -3   9  35         53.04         91.79        43.31 o
  -2   9  35         88.88         81.44        42.00 o
  -1   9  35        546.69        542.62        40.81 o
   0   9  35        117.41        132.19        31.89 o
   1   9  35        735.49        693.60        38.55 o
   2   9  35         14.75         60.08        40.76 o
  -2  10  35         75.62         62.28        43.05 o
  -1  10  35          7.16         24.56        43.17 o
   0  10  35        257.92        276.86        35.81 o
   1  10  35        375.48        396.23        36.84 o
  -6   0  36        446.85        452.95        62.76 o
  -4   0  36        195.75        207.63        53.00 o
  -2   0  36        453.22        464.62        38.92 o
   0   0  36          5.58         -9.99        33.68 o
   2   0  36        125.09        102.15        62.51 o
   4   0  36        206.43        211.84        74.18 o
  -6   1  36         98.76        179.15        41.94 o
  -5   1  36         25.17         57.50        39.03 o
  -4   1  36        142.40        148.45        37.20 o
  -3   1  36         70.41         87.84        41.18 o
  -2   1  36        239.25        251.90        25.85 o
  -1   1  36          4.33         15.79        25.14 o
   0   1  36          9.90         26.70        23.03 o
   1   1  36         17.52         12.32        41.36 o
   2   1  36         23.73         33.79        30.90 o
   3   1  36        148.29        115.25        47.96 o
   4   1  36          6.69          9.78        46.77 o
   5   1  36        150.66        170.20        49.01 o
  -6   2  36         43.44         62.23        39.25 o
  -5   2  36        386.93        434.15        46.07 o
  -4   2  36          1.33          8.34        39.23 o
  -3   2  36        465.53        498.14        53.31 o
  -2   2  36        305.53        272.97        39.90 o
  -1   2  36         82.47        150.14        26.49 o
   0   2  36       1293.02       1245.83        39.95 o
   1   2  36         15.63         23.54        29.67 o
   2   2  36         10.39         25.05        31.80 o
   3   2  36         89.35        115.46        37.36 o
   4   2  36        176.56        177.89        48.92 o
   5   2  36         37.70         67.67        46.85 o
  -5   3  36        116.35        133.71        40.92 o
  -4   3  36        412.12        405.97        43.66 o
  -3   3  36        213.12        225.82        48.68 o
  -2   3  36         66.69         81.02        46.45 o
  -1   3  36          1.54         20.56        28.27 o
   0   3  36        274.64        277.48        26.23 o
   1   3  36       1878.94       1729.46        48.94 o
   2   3  36         45.84         30.68        35.25 o
   3   3  36        235.64        270.44        40.89 o
   4   3  36        124.64        145.10        52.01 o
   5   3  36          9.65        -18.58        48.43 o
  -5   4  36        196.21        229.52        40.66 o
  -4   4  36        160.53        176.79        36.81 o
  -3   4  36         24.13         65.71        41.31 o
  -2   4  36         22.66         84.54        37.54 o
  -1   4  36         11.81         24.13        23.48 o
   0   4  36       2545.92       2485.89        45.09 o
   1   4  36        142.00        136.49        35.27 o
   2   4  36        173.98        141.20        37.83 o
   3   4  36         22.41         25.78        37.76 o
   4   4  36          5.39         43.14        39.33 o
  -5   5  36        108.93        151.84        38.81 o
  -4   5  36        112.33        154.51        35.62 o
  -3   5  36         47.61         70.60        28.92 o
  -2   5  36         54.71        100.02        24.43 o
  -1   5  36         20.47         13.77        26.00 o
   0   5  36        613.22        559.12        31.48 o
   1   5  36          0.93          7.27        25.58 o
   2   5  36        759.09        693.69        45.88 o
   3   5  36         57.61         70.63        38.51 o
   4   5  36         24.90         50.45        40.10 o
  -5   6  36        162.93        180.22        50.12 o
  -4   6  36         90.54         65.68        34.19 o
  -3   6  36         88.85         72.50        28.15 o
  -2   6  36        291.73        277.94        33.35 o
  -1   6  36        286.77        285.74        29.28 o
   0   6  36        280.17        227.69        29.34 o
   1   6  36         11.78         31.00        26.89 o
   2   6  36        191.47        169.25        40.21 o
   3   6  36         10.10         39.91        39.94 o
   4   6  36          0.48          5.29        40.73 o
  -4   7  36         51.59         31.95        35.13 o
  -3   7  36        454.61        419.75        47.38 o
  -2   7  36          0.29          5.40        31.26 o
  -1   7  36        473.54        451.78        37.73 o
   0   7  36         32.11         44.43        27.41 o
   1   7  36         97.96        125.06        29.30 o
   2   7  36        186.57        131.02        42.02 o
   3   7  36         24.86         32.30        40.62 o
  -4   8  36        297.38        244.02        38.74 o
  -3   8  36         28.02         22.56        42.65 o
  -2   8  36         14.52         34.98        32.65 o
  -1   8  36          2.43          1.56        32.62 o
   0   8  36        439.46        438.32        33.74 o
   1   8  36        149.10        154.21        30.76 o
   2   8  36          2.17         -0.22        39.34 o
   3   8  36          7.37          3.29        40.88 o
  -3   9  36        260.77        316.73        47.49 o
  -2   9  36         18.83         18.59        42.25 o
  -1   9  36        168.83        171.96        40.30 o
   0   9  36          1.69         26.92        30.70 o
   1   9  36         97.44        124.27        32.22 o
   2   9  36         35.44         75.17        39.33 o
  -2  10  36         37.94         32.10        43.22 o
  -1  10  36         60.63         54.60        43.91 o
   0  10  36          0.02         59.90        31.80 o
   1  10  36        151.23        137.25        33.29 o
  -5   0  37         89.80         56.83        54.74 o
  -3   0  37          0.12         -4.13        76.37 o
  -1   0  37          6.39         -6.33        36.41 o
   1   0  37        264.95        231.54        64.94 o
   3   0  37         43.62         60.80        64.21 o
   5   0  37        236.69        258.53        71.75 o
  -5   1  37        143.55        156.94        38.48 o
  -4   1  37        178.34        193.75        38.06 o
  -3   1  37        298.36        370.76        59.19 o
  -2   1  37         32.18         39.27        30.52 o
  -1   1  37        111.80        120.95        26.96 o
   0   1  37         29.03         33.63        27.53 o
   1   1  37          4.30         13.21        40.15 o
   2   1  37          7.56         -0.21        44.11 o
   3   1  37          0.44         11.84        46.47 o
   4   1  37         51.00         45.86        47.21 o
   5   1  37        499.07        466.41        55.07 o
  -5   2  37         74.71        130.73        39.63 o
  -4   2  37        300.70        344.23        43.03 o
  -3   2  37        274.14        266.39        49.95 o
  -2   2  37          5.45         28.53        33.15 o
  -1   2  37        725.65        703.25        30.90 o
   0   2  37        690.91        668.19        36.19 o
   1   2  37        342.25        328.00        48.50 o
   2   2  37         54.58         77.15        33.44 o
   3   2  37         90.06        100.79        35.15 o
   4   2  37         53.37         18.20        46.57 o
   5   2  37        129.62        172.44        50.07 o
  -5   3  37          5.30          4.73        40.49 o
  -4   3  37        350.10        293.54        42.06 o
  -3   3  37        575.49        541.11        51.87 o
  -2   3  37         62.08         67.38        34.46 o
  -1   3  37        569.58        558.17        33.81 o
   0   3  37         49.70         70.52        29.98 o
   1   3  37         32.06         53.69        32.87 o
   2   3  37         63.75         65.26        35.16 o
   3   3  37         49.91         49.44        36.61 o
   4   3  37         93.88         85.19        50.48 o
  -5   4  37        537.54        575.39        46.58 o
  -4   4  37         51.45         83.87        37.42 o
  -3   4  37        178.05        221.77        42.36 o
  -2   4  37         75.21        117.52        36.60 o
  -1   4  37        130.48        120.59        24.77 o
   0   4  37        154.42        264.90        27.15 o
   1   4  37        294.20        294.48        36.82 o
   2   4  37          7.24         16.75        35.73 o
   3   4  37         24.95         49.67        38.13 o
   4   4  37         20.31         22.83        39.82 o
  -5   5  37          1.10         36.73        37.25 o
  -4   5  37        441.45        384.90        39.39 o
  -3   5  37         87.45         73.44        38.91 o
  -2   5  37         19.31         24.97        23.20 o
  -1   5  37          7.89          6.66        25.03 o
   0   5  37         42.79         38.36        26.44 o
   1   5  37        126.81        121.14        35.14 o
   2   5  37        637.06        585.47        45.04 o
   3   5  37         31.99         63.54        39.62 o
   4   5  37        124.35        141.40        42.14 o
  -4   6  37         12.41         21.31        46.12 o
  -3   6  37        145.39        136.56        30.35 o
  -2   6  37        178.67        163.90        31.64 o
  -1   6  37         21.59          8.26        26.04 o
   0   6  37          1.14         15.43        27.23 o
   1   6  37        587.98        561.79        34.47 o
   2   6  37         16.58         30.08        37.72 o
   3   6  37        579.80        554.49        47.29 o
   4   6  37         52.63         32.83        41.41 o
  -4   7  37         12.09         28.06        33.95 o
  -3   7  37        226.83        249.49        45.63 o
  -2   7  37         15.88          3.75        32.12 o
  -1   7  37          1.55         15.10        31.58 o
   0   7  37         63.22         73.55        28.05 o
   1   7  37          0.36          7.52        27.83 o
   2   7  37        298.47        294.33        43.29 o
   3   7  37        124.60        160.25        42.48 o
  -3   8  37        146.50        155.83        44.97 o
  -2   8  37        355.74        329.65        36.73 o
  -1   8  37        346.17        326.82        36.80 o
   0   8  37         78.24         77.96        29.52 o
   1   8  37        312.86        284.95        32.23 o
   2   8  37          0.33         16.94        40.01 o
  -2   9  37        239.98        279.27        46.84 o
  -1   9  37        248.21        238.31        37.09 o
   0   9  37         69.96        110.29        31.33 o
   1   9  37        200.40        201.40        32.82 o
   2   9  37          0.15         17.93        39.38 o
  -1  10  37         77.99         79.36        43.02 o
   0  10  37         32.75         22.20        31.38 o
  -4   0  38        506.57        477.68        64.21 o
  -2   0  38        523.60        545.54        40.69 o
   0   0  38         33.85         56.43        56.43 o
   2   0  38        976.99        852.21        79.77 o
   4   0  38         16.23         24.56        66.88 o
  -5   1  38         43.56         92.87        38.44 o
  -4   1  38         72.68         98.62        37.18 o
  -3   1  38        192.18        242.67        82.21 o
  -2   1  38        214.32        215.45        32.85 o
  -1   1  38        307.41        281.71        27.70 o
   0   1  38        184.78        170.32        29.66 o
   1   1  38          1.66         14.21        41.60 o
   2   1  38         22.61         68.50        44.90 o
   3   1  38         95.03        129.73        51.80 o
   4   1  38        247.84        217.11        60.56 o
  -5   2  38        412.59        341.37        40.99 o
  -4   2  38        106.06        131.46        37.85 o
  -3   2  38         10.54         31.71        44.79 o
  -2   2  38         63.46         68.07        43.85 o
  -1   2  38         14.86         41.83        25.21 o
   0   2  38        296.79        269.08        31.04 o
   1   2  38        401.61        369.45        47.29 o
   2   2  38         64.27        106.92        33.05 o
   3   2  38         59.77         86.05        36.61 o
   4   2  38        135.47        102.66        49.79 o
  -5   3  38          0.23         18.11        40.60 o
  -4   3  38        163.60        149.21        41.00 o
  -3   3  38         20.02         59.41        52.90 o
  -2   3  38        309.92        287.73        38.63 o
  -1   3  38        204.54        238.00        31.54 o
   0   3  38         74.98         82.41        29.55 o
   1   3  38        125.27         77.96        32.62 o
   2   3  38          0.72          4.39        34.93 o
   3   3  38          1.00          7.40        37.36 o
   4   3  38        169.26        164.15        40.20 o
  -5   4  38        553.59        581.21        46.28 o
  -4   4  38        351.64        359.34        41.11 o
  -3   4  38         16.88         54.76        41.97 o
  -2   4  38        325.08        349.13        41.66 o
  -1   4  38        297.35        317.36        31.33 o
   0   4  38         29.06         20.68        23.97 o
   1   4  38        347.70        348.75        37.16 o
   2   4  38        423.14        434.73        40.82 o
   3   4  38        429.95        385.46        42.22 o
   4   4  38        255.96        287.23        42.09 o
  -5   5  38          0.13         25.64        36.48 o
  -4   5  38          1.60         49.81        36.16 o
  -3   5  38         18.60         40.11        40.07 o
  -2   5  38         61.92         55.22        29.35 o
  -1   5  38         36.34         13.96        24.83 o
   0   5  38        143.80        103.12        26.74 o
   1   5  38         34.90         37.03        33.18 o
   2   5  38        403.71        419.59        42.79 o
   3   5  38         86.71         79.69        39.08 o
   4   5  38         59.38         73.92        40.43 o
  -4   6  38          1.04        -15.65        48.12 o
  -3   6  38          5.46         25.84        38.67 o
  -2   6  38         29.29         53.10        29.97 o
  -1   6  38          0.59          2.21        26.14 o
   0   6  38         66.85         68.72        27.31 o
   1   6  38        865.10        848.24        45.46 o
   2   6  38          0.29          0.70        37.74 o
   3   6  38          1.68          4.19        40.79 o
  -4   7  38         11.88         60.67        47.52 o
  -3   7  38       1262.64       1160.40        69.80 o
  -2   7  38        362.87        293.98        34.52 o
  -1   7  38         43.25         42.73        31.38 o
   0   7  38        224.76        243.38        30.54 o
   1   7  38         33.70         62.59        36.67 o
   2   7  38        282.65        190.29        42.20 o
   3   7  38         18.67         36.32        42.36 o
  -3   8  38        117.53         88.50        42.08 o
  -2   8  38        205.59        208.12        34.98 o
  -1   8  38        111.81        140.81        34.37 o
   0   8  38          6.67         17.30        28.62 o
   1   8  38        112.26        111.52        29.81 o
   2   8  38         77.30         70.20        40.01 o
  -2   9  38         31.93         32.12        41.66 o
  -1   9  38         66.03         63.92        34.11 o
   0   9  38          0.43         15.89        31.73 o
   1   9  38         31.17         65.14        31.27 o
  -5   0  39        140.30        134.02        56.48 o
  -3   0  39        745.24        616.30        86.83 o
  -1   0  39         33.26         18.22        36.07 o
   1   0  39        413.73        415.89        65.67 o
   3   0  39         11.88          7.54        66.15 o
  -5   1  39          0.90          4.65        38.20 o
  -4   1  39         24.07         23.63        36.42 o
  -3   1  39        112.39        149.72        55.73 o
  -2   1  39          9.35         25.42        28.46 o
  -1   1  39          0.23          3.01        24.67 o
   0   1  39        480.73        405.42        43.42 o
   1   1  39         60.10         61.01        42.54 o
   2   1  39         42.14         50.00        45.86 o
   3   1  39        708.38        685.71        57.67 o
   4   1  39          0.03         13.51        47.46 o
  -5   2  39         53.16         61.23        37.93 o
  -4   2  39         59.53         64.07        37.02 o
  -3   2  39        386.27        360.59        60.46 o
  -2   2  39         11.49         28.36        39.58 o
  -1   2  39          5.54         31.59        24.93 o
   0   2  39        571.65        593.25        35.60 o
   1   2  39        118.83        163.54        62.02 o
   2   2  39         33.60         45.35        46.43 o
   3   2  39        138.53        148.49        36.05 o
   4   2  39        462.62        412.73        54.06 o
  -5   3  39        332.34        286.21        44.30 o
  -4   3  39          2.94        -11.85        38.52 o
  -3   3  39        519.88        535.92        51.34 o
  -2   3  39         47.43         69.79        40.01 o
  -1   3  39          0.35         41.21        24.74 o
   0   3  39          1.71         24.06        29.07 o
   1   3  39         11.97         39.14        42.57 o
   2   3  39          7.08          5.79        33.73 o
   3   3  39          7.77         18.42        37.55 o
   4   3  39         74.84        114.26        39.35 o
  -5   4  39         60.36        121.51        41.04 o
  -4   4  39        140.22        150.11        38.80 o
  -3   4  39         46.53         78.51        41.19 o
  -2   4  39        276.32        325.90        41.14 o
  -1   4  39         34.14         55.34        30.00 o
   0   4  39        134.90         62.43        31.69 o
   1   4  39        180.68        165.72        34.00 o
   2   4  39         17.69         19.70        34.45 o
   3   4  39         82.34         55.79        38.09 o
   4   4  39        233.70        226.68        41.65 o
  -4   5  39        114.13        106.50        35.78 o
  -3   5  39        203.61        183.36        40.89 o
  -2   5  39          1.84          2.01        28.39 o
  -1   5  39          0.09         -6.81        25.43 o
   0   5  39         42.87         50.40        26.23 o
   1   5  39          0.18         20.29        32.03 o
   2   5  39         37.19         71.51        37.59 o
   3   5  39          3.42          0.21        37.75 o
  -4   6  39         27.88         30.89        49.15 o
  -3   6  39        892.61        771.22        83.66 o
  -2   6  39          6.02         10.43        29.00 o
  -1   6  39         19.82          2.90        29.68 o
   0   6  39        179.79        186.10        28.27 o
   1   6  39        833.31        848.79        45.32 o
   2   6  39         31.21         33.15        38.03 o
   3   6  39          7.70          4.81        40.92 o
  -3   7  39        143.23        155.61        42.34 o
  -2   7  39          9.01          9.60        31.28 o
  -1   7  39         54.69         40.05        31.47 o
   0   7  39        565.68        542.25        34.29 o
   1   7  39         25.41         62.45        36.45 o
   2   7  39         41.29         26.83        40.34 o
   3   7  39         83.93         72.85        42.57 o
  -3   8  39          2.30        -24.31        41.65 o
  -2   8  39        207.38        155.91        35.24 o
  -1   8  39        662.55        675.21        41.12 o
   0   8  39          0.00         13.59        28.76 o
   1   8  39         54.29         68.66        39.14 o
   2   8  39         68.17        105.83        41.11 o
  -1   9  39          9.36         26.10        32.39 o
   0   9  39        207.78        202.55        33.98 o
   1   9  39        110.60        114.37        40.53 o
  -4   0  40          0.41         24.37        53.80 o
  -2   0  40        711.69        691.94        77.34 o
   0   0  40        129.68        198.70        56.67 o
   2   0  40        101.77        173.90        69.56 o
   4   0  40         14.78         31.62        68.10 o
  -5   1  40         56.31         89.24        38.21 o
  -4   1  40          1.86         27.39        35.97 o
  -3   1  40        501.76        482.28        89.38 o
  -2   1  40         14.16         18.63        30.89 o
  -1   1  40          7.71         -5.77        24.92 o
   0   1  40        373.09        394.33        45.43 o
   1   1  40         19.86         42.77        41.79 o
   2   1  40         97.99         97.46        47.42 o
   3   1  40          2.56         38.69        47.29 o
   4   1  40        153.02        109.68        49.27 o
  -5   2  40         37.60        119.75        40.44 o
  -4   2  40        408.37        357.52        39.54 o
  -3   2  40          8.11         42.95        40.19 o
  -2   2  40          4.07         29.09        38.27 o
  -1   2  40         41.70         61.69        25.25 o
   0   2  40        452.38        486.79        44.02 o
   1   2  40         58.61         74.32        42.64 o
   2   2  40       1322.02       1149.27        62.34 o
   3   2  40          9.21         17.86        47.33 o
   4   2  40        142.47        116.10        50.30 o
  -5   3  40         27.40        -19.71        40.16 o
  -4   3  40         24.40         24.18        52.94 o
  -3   3  40        216.42        252.07        58.37 o
  -2   3  40         58.86         37.03        34.31 o
  -1   3  40         16.83         36.74        25.17 o
   0   3  40         51.59         61.96        28.24 o
   1   3  40        124.05        120.35        45.03 o
   2   3  40        563.09        494.27        52.63 o
   3   3  40        129.85        130.96        37.32 o
   4   3  40         78.46        107.62        37.87 o
  -4   4  40         93.17        105.04        36.68 o
  -3   4  40        513.74        540.39        49.03 o
  -2   4  40          0.17         42.46        37.73 o
  -1   4  40        377.37        329.94        32.08 o
   0   4  40         33.57          8.13        30.15 o
   1   4  40         37.76         18.56        32.36 o
   2   4  40          1.25         15.32        35.40 o
   3   4  40          8.71         23.29        38.01 o
  -4   5  40          0.00         15.25        36.33 o
  -3   5  40         19.43         37.48        39.40 o
  -2   5  40         24.83         30.56        28.17 o
  -1   5  40         38.63         35.76        30.84 o
   0   5  40        233.38        209.21        27.67 o
   1   5  40         16.52         25.18        33.65 o
   2   5  40         13.10         19.66        36.74 o
   3   5  40          7.05          2.46        38.46 o
  -4   6  40        102.31         89.81        50.66 o
  -3   6  40        135.93        192.87        72.48 o
  -2   6  40          0.81          0.69        37.27 o
  -1   6  40        370.45        350.73        35.05 o
   0   6  40         21.03         27.70        27.09 o
   1   6  40         51.82         74.77        36.18 o
   2   6  40         18.85         25.13        38.35 o
   3   6  40         92.82         77.68        39.80 o
  -3   7  40         27.34         68.83        72.23 o
  -2   7  40        238.87        258.55        34.16 o
  -1   7  40        289.54        311.75        34.47 o
   0   7  40          2.15         17.41        28.64 o
   1   7  40         86.07         63.22        36.73 o
   2   7  40         38.47         57.47        40.47 o
  -2   8  40        104.82        128.96        32.20 o
  -1   8  40          9.72         61.12        33.31 o
   0   8  40        333.81        268.65        32.77 o
   1   8  40        307.82        321.06        42.23 o
  -5   0  41        182.38        119.13        54.85 o
  -3   0  41         37.41         71.02        76.37 o
  -1   0  41         21.60          1.07        36.93 o
   1   0  41          2.33          2.43        59.34 o
   3   0  41          0.04         28.70        67.37 o
  -5   1  41        100.06         91.80        39.34 o
  -4   1  41        145.22        118.04        36.80 o
  -3   1  41          1.40         15.81        53.42 o
  -2   1  41        369.67        338.88        51.90 o
  -1   1  41         78.42         60.69        26.70 o
   0   1  41          0.25          1.20        38.16 o
   1   1  41          1.46          0.03        41.87 o
   2   1  41        164.81        135.96        47.81 o
   3   1  41          2.43         10.00        46.26 o
   4   1  41          2.39         25.01        47.20 o
  -5   2  41        290.28        357.37        42.77 o
  -4   2  41         10.74         25.26        36.79 o
  -3   2  41         55.25         61.41        41.37 o
  -2   2  41        120.07        118.24        33.10 o
  -1   2  41         48.45         87.01        25.53 o
   0   2  41        110.95        140.90        40.41 o
   1   2  41          1.99         19.91        43.80 o
   2   2  41        759.90        748.68        57.78 o
   3   2  41         77.04         89.96        49.31 o
   4   2  41         19.66         21.46        49.09 o
  -4   3  41        283.32        264.45        42.28 o
  -3   3  41        131.90        178.03        46.85 o
  -2   3  41         44.80         69.78        39.85 o
  -1   3  41          9.49         29.72        24.62 o
   0   3  41          3.77         27.37        37.63 o
   1   3  41         48.23         69.32        41.19 o
   2   3  41          1.45         33.75        46.59 o
   3   3  41         15.25         34.08        35.22 o
  -4   4  41          5.44         18.51        37.25 o
  -3   4  41        366.04        404.52        46.90 o
  -2   4  41        691.69        699.83        47.52 o
  -1   4  41        620.86        687.20        37.24 o
   0   4  41         25.08         15.75        30.87 o
   1   4  41         57.49         37.71        44.39 o
   2   4  41         69.34         51.84        36.29 o
   3   4  41         60.61         69.69        37.10 o
  -4   5  41        103.24        102.08        36.21 o
  -3   5  41         57.62         41.74        41.53 o
  -2   5  41          0.18          2.16        28.37 o
  -1   5  41        238.45        255.76        42.03 o
   0   5  41          3.19         25.14        30.55 o
   1   5  41         14.57         -5.55        33.39 o
   2   5  41        149.85        170.09        39.60 o
   3   5  41         50.83         19.83        38.30 o
  -3   6  41        210.91        339.52        78.80 o
  -2   6  41         17.95         34.78        39.06 o
  -1   6  41         43.56         42.40        29.30 o
   0   6  41        193.96        220.57        29.38 o
   1   6  41         23.51         21.05        34.34 o
   2   6  41         93.60        111.36        40.35 o
  -3   7  41         27.41        -21.16        71.26 o
  -2   7  41         70.50         77.71        31.70 o
  -1   7  41         11.52         27.41        30.72 o
   0   7  41        109.22        109.93        29.35 o
   1   7  41         25.72         51.73        37.04 o
   2   7  41        369.92        334.66        43.64 o
  -2   8  41          1.43         -0.27        30.84 o
  -1   8  41         91.67         82.14        32.88 o
   0   8  41         52.18        109.25        31.06 o
   1   8  41        233.66        263.21        41.42 o
  -4   0  42         60.14         50.19        50.83 o
  -2   0  42          9.03         14.84        62.75 o
   0   0  42        851.40        803.57        73.21 o
   2   0  42        175.51        123.55        68.10 o
   4   0  42         21.44          9.49        69.07 o
  -4   1  42          0.11         18.70        35.79 o
  -3   1  42         22.99         34.60        54.01 o
  -2   1  42          0.10         -9.77        46.09 o
  -1   1  42          4.81         15.47        24.49 o
   0   1  42          3.54        -18.88        40.14 o
   1   1  42         66.95         76.83        43.07 o
   2   1  42         48.44         35.38        46.51 o
   3   1  42          0.77          2.55        47.26 o
  -4   2  42        160.44        131.51        37.01 o
  -3   2  42         18.27         47.21        41.84 o
  -2   2  42          9.37         28.45        31.53 o
  -1   2  42         16.49         45.71        25.74 o
   0   2  42        112.26        146.10        40.33 o
   1   2  42          0.66         -7.33        44.53 o
   2   2  42          0.25          2.07        46.78 o
   3   2  42        270.83        219.50        50.73 o
  -4   3  42         57.60        111.92        39.74 o
  -3   3  42        182.36        205.60        39.14 o
  -2   3  42          7.69         45.87        30.83 o
  -1   3  42         26.06         29.53        28.91 o
   0   3  42        186.24        196.83        40.83 o
   1   3  42        180.65        194.82        44.80 o
   2   3  42         32.63         54.85        45.28 o
   3   3  42        188.41        166.86        51.49 o
  -4   4  42        124.41        146.19        38.12 o
  -3   4  42        114.18        155.03        44.32 o
  -2   4  42         10.96         45.63        38.12 o
  -1   4  42         23.36         43.15        29.14 o
   0   4  42         33.64         79.54        39.98 o
   1   4  42        125.98         48.82        44.69 o
   2   4  42         45.87         81.44        47.71 o
   3   4  42         43.07         28.34        36.33 o
  -4   5  42         40.72         66.45        37.41 o
  -3   5  42          8.78         36.67        40.93 o
  -2   5  42         14.71          8.27        36.58 o
  -1   5  42         36.36         47.51        38.90 o
   0   5  42         39.87         41.87        32.44 o
   1   5  42         44.39         47.50        33.28 o
   2   5  42        151.66        151.93        38.31 o
   3   5  42          7.31          7.21        39.47 o
  -3   6  42        569.34        562.79        78.56 o
  -2   6  42        157.12        159.24        39.66 o
  -1   6  42          1.58         -6.85        38.60 o
   0   6  42        111.59         83.61        27.71 o
   1   6  42         60.88         73.60        35.87 o
   2   6  42        279.63        240.01        41.00 o
  -2   7  42         11.16          3.88        43.05 o
  -1   7  42         41.42         56.00        31.72 o
   0   7  42        449.98        388.83        33.58 o
   1   7  42        117.90        166.27        39.07 o
  -1   8  42         25.52         46.40        33.25 o
   0   8  42       1207.82       1207.77        43.47 o
  -3   0  43         26.49         34.29        75.40 o
  -1   0  43         39.63          5.17        37.33 o
   1   0  43         62.95         64.69        60.56 o
   3   0  43          0.61        -58.13        63.96 o
  -4   1  43        223.84        215.12        39.19 o
  -3   1  43          6.76        -10.13        61.41 o
  -2   1  43          1.08         -5.64        43.58 o
  -1   1  43          1.11          0.07        24.22 o
   0   1  43        114.56        119.69        40.89 o
   1   1  43         12.33         19.48        41.61 o
   2   1  43          6.68        -10.15        45.66 o
   3   1  43          3.68         -6.84        46.67 o
  -4   2  43         25.14         96.06        37.29 o
  -3   2  43        243.25        258.57        53.82 o
  -2   2  43          8.11         61.34        45.36 o
  -1   2  43        202.65        247.18        32.22 o
   0   2  43       1193.22       1184.39        55.55 o
   1   2  43         12.67          9.96        41.85 o
   2   2  43        171.03        199.51        48.41 o
   3   2  43        132.73        147.82        51.42 o
  -4   3  43        183.45        208.49        37.66 o
  -3   3  43          0.94         45.81        37.67 o
  -2   3  43         72.03        140.18        36.31 o
  -1   3  43         27.94         18.90        29.91 o
   0   3  43        464.51        497.08        47.42 o
   1   3  43          0.57         20.73        42.88 o
   2   3  43         58.49         95.90        46.65 o
   3   3  43          1.95         28.75        48.53 o
  -4   4  43        303.51        303.46        45.04 o
  -3   4  43        213.08        231.05        47.01 o
  -2   4  43        136.33        110.83        37.32 o
  -1   4  43        391.82        419.72        44.80 o
   0   4  43         96.27         95.89        39.45 o
   1   4  43        209.38        206.16        46.42 o
   2   4  43        286.87        216.70        69.07 o
   3   4  43          4.99          2.90        51.90 o
  -3   5  43        108.01        135.71        67.37 o
  -2   5  43          0.41        -17.06        38.30 o
  -1   5  43         25.99         22.34        35.92 o
   0   5  43        245.98        274.99        67.86 o
   1   5  43        101.66        111.49        53.63 o
   2   5  43        413.48        359.61        41.20 o
  -3   6  43         98.84        123.07        73.69 o
  -2   6  43        217.83        226.76        41.60 o
  -1   6  43          7.38        -17.05        41.02 o
   0   6  43         22.15         31.50        30.97 o
   1   6  43        527.44        464.04        41.52 o
   2   6  43        103.41        107.12        39.23 o
  -2   7  43        168.23        192.81        45.05 o
  -1   7  43        169.54        221.28        43.33 o
   0   7  43        231.96        218.68        30.48 o
   1   7  43        210.02        181.96        39.87 o
  -4   0  44        859.44        785.45        63.33 o
  -2   0  44         15.69         34.05        63.48 o
   0   0  44          6.46         -5.11        56.91 o
   2   0  44        616.08        671.02        80.26 o
  -4   1  44          1.66          2.37        37.66 o
  -3   1  44         56.97         88.51        65.30 o
  -2   1  44        138.10        136.59        46.43 o
  -1   1  44         80.93         99.89        27.64 o
   0   1  44        253.70        242.61        42.76 o
   1   1  44         23.23         43.68        41.95 o
   2   1  44        125.41        132.19        46.95 o
   3   1  44          4.74         -2.55        47.47 o
  -4   2  44        553.28        506.61        42.28 o
  -3   2  44         22.00         16.12        43.32 o
  -2   2  44         31.44         99.43        44.89 o
  -1   2  44        120.71        162.99        29.58 o
   0   2  44         24.56         70.67        37.54 o
   1   2  44        116.14        145.44        44.53 o
   2   2  44        147.61        148.86        48.88 o
   3   2  44         27.09         27.59        48.76 o
  -4   3  44          0.89         47.63        35.90 o
  -3   3  44         72.22         95.57        37.96 o
  -2   3  44          0.99         59.37        43.84 o
  -1   3  44          0.60         16.81        27.83 o
   0   3  44         25.08         16.40        39.21 o
   1   3  44        173.03        194.70        45.31 o
   2   3  44        121.37        156.73        48.48 o
   3   3  44        128.31        127.27        49.41 o
  -3   4  44          0.75         46.84        42.21 o
  -2   4  44         21.45         17.85        41.71 o
  -1   4  44         49.22         36.99        35.17 o
   0   4  44        109.82        108.68        40.81 o
   1   4  44        172.29        169.84        44.69 o
   2   4  44        127.97        134.90        49.44 o
  -3   5  44         53.59         61.05        69.32 o
  -2   5  44        197.80        143.65        39.44 o
  -1   5  44         85.48         83.86        39.92 o
   0   5  44        184.92        180.16        42.16 o
   1   5  44        671.81        610.52        73.21 o
   2   5  44         23.55        -28.24        49.97 o
  -2   6  44        242.64        212.29        41.11 o
  -1   6  44         86.77         63.51        39.46 o
   0   6  44        273.85        258.94        47.96 o
   1   6  44        329.24        243.82        52.85 o
  -1   7  44        122.19        155.13        40.21 o
   0   7  44         75.63         55.35        33.96 o
  -3   0  45         22.50         36.24        78.31 o
  -1   0  45          5.61         -5.35        46.45 o
   1   0  45          1.30         11.43        58.13 o
   3   0  45         82.32         75.40        68.83 o
  -4   1  45          3.53         17.09        38.17 o
  -3   1  45        259.64        140.01        55.80 o
  -2   1  45         48.26         20.45        45.80 o
  -1   1  45         38.91         43.65        34.74 o
   0   1  45         49.29         46.59        39.59 o
   1   1  45          5.77        -15.37        42.47 o
   2   1  45          0.86          8.13        46.07 o
   3   1  45        132.65        103.54        49.68 o
  -3   2  45         19.44         12.13        40.60 o
  -2   2  45        255.97        275.36        47.95 o
  -1   2  45         26.42         44.83        27.61 o
   0   2  45        125.91        137.18        39.81 o
   1   2  45        124.73        157.41        45.04 o
   2   2  45          1.43         32.70        46.61 o
  -3   3  45         27.48         59.85        37.55 o
  -2   3  45        845.22        912.25        57.14 o
  -1   3  45         32.09         58.88        36.00 o
   0   3  45         73.26         68.43        38.18 o
   1   3  45          0.92         30.85        42.20 o
   2   3  45         29.75         33.08        46.61 o
  -3   4  45        194.04        251.63        47.38 o
  -2   4  45         34.00         58.98        32.52 o
  -1   4  45         21.04         12.08        37.42 o
   0   4  45         96.43         95.45        41.03 o
   1   4  45          1.71          5.99        41.96 o
   2   4  45          7.81         39.31        44.37 o
  -2   5  45         53.04         81.27        38.20 o
  -1   5  45        193.50        183.35        41.26 o
   0   5  45        105.25        135.18        42.56 o
   1   5  45         14.89        -17.74        47.50 o
  -1   6  45         40.92         35.75        39.86 o
   0   6  45         41.31         44.07        41.84 o
  -2   0  46         55.71        -22.13        66.88 o
   0   0  46        198.72        260.72        59.10 o
   2   0  46        297.52        275.07        72.23 o
  -3   1  46        108.92         98.83        54.85 o
  -2   1  46         64.66         20.23        46.92 o
  -1   1  46        202.01        230.76        38.32 o
   0   1  46          0.02          0.27        39.30 o
   1   1  46          2.50          1.19        42.81 o
   2   1  46        268.11        242.14        50.21 o
  -3   2  46         23.26         27.45        41.33 o
  -2   2  46         42.03        107.12        46.21 o
  -1   2  46        341.29        384.03        57.88 o
   0   2  46        177.68        166.42        43.05 o
   1   2  46          0.16         39.62        42.05 o
   2   2  46        287.45        265.15        51.42 o
  -3   3  46         45.61        117.13        38.84 o
  -2   3  46          1.11         50.41        45.19 o
  -1   3  46         40.82         52.02        37.71 o
   0   3  46         12.58         -0.85        38.52 o
   1   3  46          8.24         64.99        43.15 o
   2   3  46         72.17         84.91        48.38 o
  -2   4  46         56.61         52.78        62.75 o
  -1   4  46        176.03        182.45        39.31 o
   0   4  46        282.78        282.98        44.37 o
   1   4  46          7.56         23.29        44.27 o
  -2   5  46        322.33        305.05        42.66 o
  -1   5  46        385.35        383.02        55.57 o
   0   5  46         31.21         41.86        39.75 o
   1   5  46        122.61        149.16        47.95 o
  -3   0  47         64.71         44.02        73.45 o
  -1   0  47          8.98         23.11        47.18 o
   1   0  47         77.77         86.34        61.78 o
  -3   1  47          2.01        -40.98        53.40 o
  -2   1  47          0.11        -41.74        46.77 o
  -1   1  47        305.23        313.07        38.57 o
   0   1  47          6.42         18.24        37.83 o
   1   1  47         38.79         85.84        44.11 o
   2   1  47          4.02         -3.87        47.44 o
  -3   2  47          8.25         25.87        40.57 o
  -2   2  47          0.00         29.61        44.82 o
  -1   2  47         70.13         85.61        51.32 o
   0   2  47        130.16        165.02        41.92 o
   1   2  47         11.63        -15.67        42.39 o
   2   2  47         36.30         79.31        66.15 o
  -2   3  47         50.86         28.94        58.61 o
  -1   3  47         37.07         32.10        50.83 o
   0   3  47         42.35         45.35        39.36 o
   1   3  47         21.59         29.41        44.11 o
  -2   4  47          0.29        -31.37        59.10 o
  -1   4  47         40.10         51.12        38.34 o
   0   4  47          5.57         44.97        40.49 o
   1   4  47         40.99          6.96        43.54 o
  -1   5  47          9.97         15.11        37.23 o
   0   5  47          1.26         32.68        41.06 o
  -2   0  48       1141.04       1203.41        90.23 o
   0   0  48         14.92         18.00        58.86 o
  -2   1  48          0.64        -34.16        44.84 o
  -1   1  48         99.12        162.71        52.05 o
   0   1  48         15.04         -3.40        38.65 o
   1   1  48         64.56         42.16        43.59 o
  -2   2  48         23.41         -4.62        58.13 o
  -1   2  48         39.75         40.86        45.97 o
   0   2  48          3.02         15.00        39.72 o
   1   2  48        563.57        636.18        53.25 o
  -2   3  48          7.97         41.35        59.10 o
  -1   3  48         64.05         84.88        52.05 o
   0   3  48        424.52        427.89        47.12 o
   1   3  48          1.54         21.11        42.86 o
  -1   4  48          2.40         24.81        54.72 o
   0   4  48         51.14         51.88        41.19 o
  -1   0  49        607.40        524.61        59.34 o
   1   0  49         29.85         22.62        62.75 o
  -2   1  49          6.89         81.23        57.64 o
  -1   1  49          1.99         24.81        46.45 o
   0   1  49          0.43          0.93        39.26 o
   1   1  49         36.01         17.86        42.94 o
  -1   2  49         66.51         45.24        48.40 o
   0   2  49         19.34         38.17        39.89 o
                                                
